# Supplementary material for: Individual and combined effects of DNA methylation and copy number alterations on miRNA expression in breast tumors
Source: Genome Biol. 2013 Nov 20;14(11):R126. doi: 10.1186/gb-2013-14-11-r126 (PMC4053776; doi:10.1186/gb-2013-14-11-r126)
Supplement: Additional file 1 — Overview of the 70 in-cis miRNAs identified in the discovery cohort. For each of the in-cis miRNAs, miRNA name, MIMAT id, chromosomal location, copy number-miRNA expression correlation and methylation-miRNA expression correlation with P-values and aberration type are listed. The miRNAs in bold font are those that were replicated in an independent cohort. [file gb-2013-14-11-r126-S1.xlsx]

## Sheet: Sheet1
Additional file 1. Overview of the 70 in-cis miRNAs identified in the discovery cohort.
miRNA	MIMAT id	Chromosome	Position*	Copy number - miRNA expression correlation**	P-value (Copy number - miRNA expression correlation)	Methylation - miRNA expression correlation**	P-value (Methylation - miRNA expression correlation)	Hypomethylation and gain	Hypomethylation	Gain	Hypermethylation and loss	Hypermethylation	Loss
let-7e-3p	MIMAT0004485	19	52196099	0.2606	0.0138651	-0.4442	1.60235e-05				X
let-7e-5p	MIMAT0000066	19	52196051	0.3343	0.00144537	-0.3185	0.0024607	X			X
miR-106b-5p	MIMAT0000680	7	99691647	0.2301	0.0302505	0.169	0.113251	X
miR-125a-5p	MIMAT0000443	19	52196528	0.3716	0.000368496	-0.3652	0.000472206	X			X	X
miR-127-3p	MIMAT0000446	14	101349377	0.2884	0.00373497	0.1585	0.0783717				X
miR-130b-3p	MIMAT0000691	22	22007648	0.2345	0.0269936	-0.0995	0.353522	X
miR-135b-5p	MIMAT0000758	1	205417467	-0.25	0.0181286	-0.4644	5.91158e-06		X
miR-141-3p	MIMAT0000432	12	7073324	0.4718	4.03213e-06	-0.5195	2.82945e-07	X
miR-141-5p	MIMAT0004598	12	7073284	0.4714	4.10772e-06	-0.5055	6.40364e-07				X
miR-142-3p	MIMAT0000434	17	56408666	0.2418	0.0226812	-0.5448	5.8082e-08	X	X
miR-142-5p	MIMAT0000433	17	56408628	0.2665	0.011782	-0.5737	7.35425e-09	X	X
miR-145-5p	MIMAT0000437	5	148810231	0.2524	0.0172549	-0.0987	0.356677						X
miR-148a-3p	MIMAT0000243	7	25989603	0.3244	0.00201889	-0.5339	1.1659e-07	X			X	X
miR-148a-5p	MIMAT0004549	7	25989565	0.3281	0.00178506	-0.5122	4.34359e-07				X	X
miR-148b-3p	MIMAT0000759	12	54731066	0.3201	0.002328	0.0151	0.888387			X
miR-150-5p	MIMAT0000451	19	50004078	-0.1879	0.0778776	-0.4973	7.13359e-07		X
miR-151a-3p	MIMAT0000757	8	141742729	0.5685	1.10421e-08	0.0703	0.511941	X		X	X
miR-151a-5p	MIMAT0004697	8	141742693	0.6321	0	-0.082	0.444354	X		X	X		X
miR-15b-3p	MIMAT0004586	3	160122437	0.3259	0.00192332	-0.4804	2.55769e-06	X	X
miR-15b-5p	MIMAT0000417	3	160122398	0.3583	0.000611009	-0.3811	0.000254439	X
miR-16-2-3p	MIMAT0004518	3	160122589	0.3395	0.00120515	-0.5408	7.52303e-08	X	X
miR-16-5p	MIMAT0000069	3	160122546	0.0982	0.35918	-0.3482	0.000884628	X
miR-17-3p	MIMAT0000071	13	92002917	0.1439	0.178433	-0.4836	2.16284e-06	X	X	X
miR-17-5p	MIMAT0000070	13	92002880	0.1602	0.1336	-0.56	2.06498e-08	X	X
miR-182-3p	MIMAT0000260	7	129410309	0.1609	0.131761	-0.0125	0.907348	X
miR-186-5p	MIMAT0000456	1	71533349	0.4618	6.72283e-06	-0.07	0.513991	X		X	X		X
miR-18a-5p	MIMAT0000072	13	92003017	0.0706	0.510998	-0.5653	1.40898e-08	X	X
miR-190b	MIMAT0004929	1	154166171	0.2803	0.00798644	-0.589	1.71866e-09	X	X
miR-193b-3p	MIMAT0002819	16	14397882	0.2943	0.00527611	-0.5289	1.59316e-07	X	X
miR-199a-5p	MIMAT0000231	1	172113765	-0.0021	0.984113	-0.6293	0				X	X
miR-19a-3p	MIMAT0000073	13	92003196	0.1622	0.128795	-0.5746	3.91571e-09	X	X	X
miR-19b-1-5p	MIMAT0004491	13	92003471	0.3587	0.000556182	-0.3082	0.00342884	X
miR-19b-3p	MIMAT0000074	13	92003502	0.2339	0.0273665	-0.5983	3.80622e-10	X	X	X
miR-200c-3p	MIMAT0000617	12	7072915	0.4354	2.43164e-05	-0.5347	1.11113e-07	X	X
miR-200c-5p	MIMAT0004657	12	7072875	0.2734	0.00972251	-0.3112	0.00311131	X
miR-205-5p	MIMAT0000266	1	209605519	0.0968	0.366918	-0.6516	0		X
miR-20a-3p	MIMAT0004493	13	92003365	0.2557	0.0155994	-0.5002	8.67776e-07	X
miR-20a-5p	MIMAT0000075	13	92003331	0.2013	0.0586009	-0.5987	3.46619e-10	X	X
miR-21-3p	MIMAT0004494	17	57918680	0.4445	1.57508e-05	-0.4127	5.83395e-05	X		X
miR-219-5p	MIMAT0000276	6	33175632	0.2633	0.0128701	0.0348	0.745957	X		X
miR-26a-5p	MIMAT0000082	12	58218426	0.3579	0.000621137	0.0013	0.990695						X
miR-29b-2-5p	MIMAT0004515	1	207975819	0.2274	0.032089	-0.2254	0.0338806	X
miR-29c-3p	MIMAT0000681	1	207975271	0.3321	0.00147445	-0.2819	0.00761657	X
miR-29c-5p	MIMAT0004673	1	207975233	0.369	0.000372776	-0.3465	0.000941003	X		X
miR-301a-3p	MIMAT0000688	17	57228569	0.3563	0.000183391	-0.0957	0.000264273	X
miR-30b-3p	MIMAT0004589	8	135812838	0.6517	0	-0.344	0.00102893	X		X
miR-30b-5p	MIMAT0000420	8	135812800	0.5299	1.49895e-07	-0.3447	0.00100186			X
miR-30c-2-3p	MIMAT0004550	6	72086730	0.0174	0.871363	-0.3131	0.00292954	X	X
miR-30c-5p	MIMAT0000244	6	72086691	0.184	0.084277	-0.347	0.000922232		X
miR-30d-3p	MIMAT0004551	8	135817185	0.6301	0	0.353	0.000744095	X		X
miR-30d-5p	MIMAT0000245	8	135817145	0.5896	1.60798e-09	0.3135	0.002888	X		X
miR-30e-5p	MIMAT0000692	1	41220050	0.4025	0.000105273	-0.0936	0.382018			X
miR-320a	MIMAT0000510	8	22102543	0.3999	0.000117538	0.0235	0.826603				X		X
miR-326	MIMAT0000756	11	75046214	0.2992	0.00440104	-0.3578	0.000622316	X
miR-342-3p	MIMAT0000753	14	100576061	0.3434	0.00105094	0.2109	0.0474051				X		X
miR-423-3p	MIMAT0001340	17	28444162	0.5816	3.69238e-09	0.2282	0.0317155	X		X	X		X
miR-423-5p	MIMAT0004748	17	28444122	0.5759	6.11711e-09	0.3192	0.00240224	X		X	X		X
miR-454-3p	MIMAT0003885	17	57215204	0.3331	0.00150326	0.1073	0.316495	X
miR-484	MIMAT0002174	16	15737165	0.423	4.28753e-05	0.252	0.0174177	X		X
miR-499a-5p	MIMAT0002870	20	33578213	0.3979	0.000127981	0.0132	0.901943			X
miR-624-5p	MIMAT0003293	14	31483888	0.2776	0.00863399	-0.0592	0.581295			X
miR-625-5p	MIMAT0003294	14	65937838	0.2951	0.00515215	-0.2464	0.0201545				X		X
miR-629-5p	MIMAT0004810	15	70371752	0.2551	0.0160433	-0.2021	0.0577061	X
miR-766-3p	MIMAT0003888	23	118780786	0.1048	0.327574	-0.3182	0.00248139	X	X
miR-887	MIMAT0004951	5	15935350	0.1235	0.248285	-0.3071	0.00355116				X	X
miR-92a-3p	MIMAT0000092	13	92003622	0.2343	0.0271246	-0.5351	1.08292e-07	X	X
miR-92b-3p	MIMAT0003218	1	155165041	0.5042	6.88873e-07	-0.066	0.538178	X		X
miR-93-3p	MIMAT0004509	7	99691461	0.2079	0.0507763	-0.0802	0.454472	X
miR-93-5p	MIMAT0000093	7	99691423	0.2246	0.0345736	0.1618	0.166856	X		X
miR-9-3p	MIMAT0000442	15	87712310	0.0155	0.884878	-0.357	0.000640645	X
* hg19; average position of the miRNA gene start/stop
** Spearman correlation in the discovery cohort
