# Supplementary material for: Individual and combined effects of DNA methylation and copy number alterations on miRNA expression in breast tumors
Source: Genome Biol. 2013 Nov 20;14(11):R126. doi: 10.1186/gb-2013-14-11-r126 (PMC4053776; doi:10.1186/gb-2013-14-11-r126)
Supplement: Additional file 3 — Aberration pattern of miRNA family members across the patients. The aberration pattern of 13 miRNAs that are members of the five families listed in Table 1 are shown for the patients in the discovery cohort (n = 89; only aberrations of the type hypomethylation or gain are shown). miRNA family name, miRNA ids and genome coordinates are listed. The color coding represents aberration type for single patients (see legend under the table). One ‘Overall result’ row is indicated per miRNA family, which represents the total activating aberration state of a patient for that miRNA family. [file gb-2013-14-11-r126-S3.xlsx]

## Sheet: Sheet1
Additional file 3. Aberration pattern of miRNA family members across the patients
miRNA family*	miRNA	Genome coordinates (hg19)**	MicMa003	MicMa014	MicMa015	MicMa017	MicMa018	MicMa019	MicMa020	MicMa022	MicMa023	MicMa024	MicMa031	MicMa034	MicMa042	MicMa044	MicMa053	MicMa057	MicMa064	MicMa065	MicMa067	MicMa068	MicMa069	MicMa071	MicMa079	MicMa080	MicMa083	MicMa085	MicMa086	MicMa088	MicMa089	MicMa091	MicMa098	MicMa101	MicMa106	MicMa112	MicMa119	MicMa122	MicMa139	MicMa144	MicMa146	MicMa148	MicMa163	MicMa185	MicMa201	MicMa209	MicMa220	MicMa221	MicMa222
miR-148ab-3p/152	miR-148a-3p	7: 25989539-25989606 [-]	0	0	0	0	2	0	0	0	0	0	0	0	0	0	0	0	0	0	0	0	0	0	2	2	0	0	0	0	0	0	0	0	1	0	0	0	2	0	0	0	0	0	0	0	2	0	2
miR-148ab-3p/152	miR-148b-3p	12: 54731000-54731098 [+]	1	0	0	0	1	0	0	0	1	0	0	0	0	0	0	0	0	1	0	0	0	0	0	0	0	0	0	1	0	0	0	0	0	0	0	0	2	0	0	2	0	0	0	0	2	0	0
		Overall result	1	0	0	0	3	0	0	0	1	0	0	0	0	0	0	0	0	1	0	0	0	0	2	2	0	0	0	1	0	0	0	0	1	0	0	0	4	0	0	2	0	0	0	0	4	0	2
miR-17/17-5p/20ab/20b-5p/93/106ab/427/518a-3p/519d	miR-106b-5p	7: 99691616-99691697 [-]	0	0	0	0	0	0	0	0	0	0	2	0	3	0	0	0	0	0	1	0	0	2	0	0	0	0	2	0	0	0	0	0	2	0	0	0	0	0	2	2	0	0	0	0	2	2	0
miR-17/17-5p/20ab/20b-5p/93/106ab/427/518a-3p/519d	miR-17-5p	13: 92002859-92002942 [+]	1	0	0	0	1	0	0	1	1	1	3	1	1	1	1	1	1	0	1	0	1	1	0	0	1	3	0	1	1	1	0	1	1	3	2	0	1	1	1	1	1	3	1	1	0	3	1
miR-17/17-5p/20ab/20b-5p/93/106ab/427/518a-3p/519d	miR-20a-5p	13: 92003319-92003389 [+]	1	1	0	0	1	0	0	0	1	1	3	1	1	1	1	1	1	0	0	0	1	1	0	0	1	3	0	1	1	1	0	1	1	3	2	0	1	1	1	1	1	3	1	1	0	3	1
		Overall result	2	1	0	0	2	0	0	1	2	2	8	2	5	2	2	2	2	0	2	0	2	4	0	0	2	6	2	2	2	2	0	2	4	6	4	0	2	2	4	4	2	6	2	2	2	8	2
miR-130ac/301ab/301b/301b-3p/454/721/4295/3666	miR-130b-3p	22: 22007593-22007674 [+]	0	1	0	0	0	0	0	2	0	0	3	0	0	0	1	0	0	0	3	0	0	0	0	0	0	1	1	0	0	0	0	0	2	0	0	0	0	0	0	2	0	1	0	0	0	1	0
miR-130ac/301ab/301b/301b-3p/454/721/4295/3666	miR-454-3p	17: 57215119-57215233 [-]	2	0	0	0	0	0	0	0	0	0	2	0	0	3	2	0	2	0	2	0	0	0	0	1	0	2	3	2	2	0	2	0	2	0	0	0	2	2	2	2	0	2	0	0	2	0	0
		Overall result	2	1	0	0	0	0	0	2	0	0	5	0	0	3	3	0	2	0	5	0	0	0	0	1	0	3	4	2	2	0	2	0	4	0	0	0	2	2	2	4	0	3	0	0	2	1	0
miR-30abcdef/30abe-5p/384-5p	miR-30b-5p	8: 135812763-135812850 [-]	0	1	1	1	3	0	3	3	3	2	3	2	2	0	3	1	1	1	3	0	3	2	3	1	3	2	0	0	1	0	3	1	0	1	0	1	2	3	0	3	0	0	3	0	2	2	2
miR-30abcdef/30abe-5p/384-5p	miR-30c-5p	6: 72086663-72086734 [-]	0	1	0	0	2	0	0	1	1	0	0	1	0	0	0	0	1	0	3	1	1	0	3	0	1	0	0	0	0	2	1	1	0	0	2	0	1	0	0	2	0	0	1	0	0	0	0
miR-30abcdef/30abe-5p/384-5p	miR-30d-5p	8: 135817119-135817188 [-]	0	0	0	0	2	0	2	2	2	2	2	2	2	0	2	0	0	0	2	0	2	2	2	0	2	2	0	0	0	0	2	0	0	0	0	0	2	2	0	2	0	0	2	0	2	2	2
miR-30abcdef/30abe-5p/384-5p	miR-30e-5p	1: 41220027-41220118 [+]	0	0	0	0	3	0	0	0	0	0	3	0	0	0	1	0	0	0	2	0	0	0	3	1	0	2	0	0	0	0	0	0	2	0	0	0	0	0	0	0	0	3	0	0	0	0	2
		Overall result	0	2	1	1	10	0	5	6	6	4	8	5	4	0	6	1	2	1	10	1	6	4	11	2	6	6	0	0	1	2	6	2	2	1	2	1	5	5	0	7	0	3	6	0	4	4	6
miR-25/32/92abc/363/363-3p/367	miR-92a-3p	13: 92003568-92003645 [+]	1	1	1	0	1	0	0	1	1	1	3	1	1	0	0	1	1	1	0	0	1	1	0	0	0	3	0	1	1	1	0	1	1	3	2	0	1	1	1	1	1	3	1	1	0	2	1
miR-25/32/92abc/363/363-3p/367	miR-92b-3p	1: 155164968-155165063 [+]	2	2	0	2	2	2	0	0	0	2	3	0	0	2	2	0	0	2	2	2	2	0	0	0	2	2	2	2	2	0	1	3	3	2	0	2	2	2	1	3	0	3	0	2	2	2	2
		Overall result	3	3	1	2	3	2	0	1	1	3	6	1	1	2	2	1	1	3	2	2	3	1	0	0	2	5	2	3	3	1	1	4	4	5	2	2	3	3	2	4	1	6	1	3	2	4	3
* From TargetScan (Release 6.2)	** From miRBase Release 18; chr: start - stop [strand]		0 = No hypomethylation or gain aberration
			1 = Hypomethylation
			2 = Gain
			3 = Hypomethylation and gain
			For the "Overall result" row:
			0 = No hypomethylation or gain aberration of any miRNA family member
			At least one miRNA family member associated with hypomethylation or gain
[truncated: 42 more columns]
