# Supplementary material for: Individual and combined effects of DNA methylation and copy number alterations on miRNA expression in breast tumors
Source: Genome Biol. 2013 Nov 20;14(11):R126. doi: 10.1186/gb-2013-14-11-r126 (PMC4053776; doi:10.1186/gb-2013-14-11-r126)
Supplement: Additional file 5 — Replicated miRNAs and association with clinical parameters (in at least one cohort). Shown are all of the replicated in-cis miRNAs that were found significantly differentially expressed between clinical or molecular subtypes in at least one of the two cohorts. Significant P-values are highlighted in bold (P < 0.05). [file gb-2013-14-11-r126-S5.xlsx]

## Sheet: Sheet1
Additional file 5. Replicated in-cis miRNAs and associations to clinical parameters (in at least one cohort)
	miRNA	Chromosomal location (hg19)	Associated miRNA aberration*	P-value (FDR-corrected, discovery cohort)	P-value (FDR-corrected, replication cohort)
ER status (positive vs. negative)	miR-190b	1q21.3	Hypomethylation	3.5236e-07	0.0295092
	miR-29b-2-5p	1q32.2	Gain	8.45162e-05	0.833695
	miR-135b-5p	1q32.1	Hypomethylation	0.000143097	0.0506812
	miR-9-3p	15q26.1	Gain	0.00090189	0.00408928
	miR-148b-3p	12q13.13	Gain	0.00869697	0.198241
	miR-125a-5p	19q13.41	Hypermethylation	0.0108921	0.00305163
	miR-17-5p	13q31.3	Hypomethylation	0.0147033	0.00291716
	miR-423-5p	17q11.2	Gain	0.0242904	0.965553
	miR-19a-3p	13q31.3	Hypomethylation	0.0292679	2.05561e-05
	miR-130b-3p	22q11.21	Gain	0.0353861	0.0498354
	miR-93-5p	7q22.1	Gain	0.0376464	0.0274099
	miR-30c-2-3p	6q13	Hypomethylation	0.0492915	0.0243855
	miR-142-5p	17q22	Hypomethylation	0.334019	0.00049509
	miR-142-3p	17q22	Hypomethylation	0.336117	0.00291716
	miR-19b-3p	13q31.3	Hypomethylation	0.123273	0.00408928
	miR-182-3p	7q32.2	Gain	0.55901	0.0143586
	miR-17-3p	13q31.3	Hypomethylation	0.146297	0.0271609
	miR-205-5p	1q32.2	Hypomethylation	0.516202	0.0274099
	miR-186-5p	1p31.1	Gain and loss	0.644975	0.0440026
	let-7e-3p	19q13.41	Hypermethylation	0.123273	0.0440026
TP53 status (wild-type vs. mutant)	miR-19a-3p	13q31.3	Hypomethylation	0.00749035	0.00908112
	miR-125a-5p	19q13.41	Hypermethylation	0.00749035	0.88977
	miR-135b-5p	1q32.1	Hypomethylation	0.00749035	0.781908
	let-7e-3p	19q13.41	Hypermethylation	0.00749035	0.717451
	miR-190b	1q21.3	Hypomethylation	0.0104296	0.305361
	miR-17-5p	13q31.3	Hypomethylation	0.0134089	0.0693982
	miR-148b-3p	12q13.13	Gain	0.0144266	0.781908
	miR-9-3p	15q26.1	Gain	0.0412623	0.291169
	miR-29b-2-5p	1q32.2	Gain	0.0412623	0.481894
	miR-17-3p	13q31.3	Hypomethylation	0.0498292	0.319889
	miR-19b-3p	13q31.3	Hypomethylation	0.0498292	0.319889
	miR-15b-3p	3q25.33	Gain and hypomethylation	0.175207	0.0101808
	miR-200c-5p	12p13.31	Gain	0.488441	0.0101808
	miR-142-5p	17q22	Hypomethylation	0.0851916	0.0109059
	miR-130b-3p	22q11.21	Gain	0.551235	0.0109059
	miR-93-5p	7q22.1	Gain	0.0851916	0.01138
	miR-142-3p	17q22	Hypomethylation	0.1035	0.0487397
			#N/A
Luminal vs. basal-like subtype	miR-135b-5p	1q32.1	Hypomethylation	1.57322e-05	0.00280443
	miR-148b-3p	12q13.13	Gain	1.57322e-05	0.0104783
	miR-190b	1q21.3	Hypomethylation	1.57322e-05	0.000166286
	miR-9-3p	15q26.1	Gain	2.44479e-05	0.00488758
	miR-17-3p	13q31.3	Hypomethylation	2.48203e-05	0.00019276
	miR-19b-3p	13q31.3	Hypomethylation	2.83171e-05	3.98038e-06
	miR-19a-3p	13q31.3	Hypomethylation	0.000136567	3.98038e-06
	miR-17-5p	13q31.3	Hypomethylation	0.00018345	0.00011851
	miR-193b-3p	16p13.12	Gain	0.000248077	3.98038e-06
	miR-29b-2-5p	1q32.2	Gain	0.000573763	0.0726537
	miR-93-5p	7q22.1	Gain	0.000769981	0.132217
	miR-15b-3p	3q25.33	Gain and hypomethylation	0.00140812	0.886503
	miR-423-3p	17q11.2	Gain	0.00356225	0.156299
	miR-423-5p	17q11.2	Gain	0.0043894	0.574714
	miR-125a-5p	19q13.41	Hypermethylation	0.00636009	0.00130368
	miR-16-2-3p	3q25.33	Hypomethylation	0.0082077	0.469967
	miR-142-5p	17q22	Hypomethylation	0.00857637	0.0138603
	let-7e-3p	19q13.41	Hypermethylation	0.0148611	0.0083499
	miR-142-3p	17q22	Hypomethylation	0.0238147	0.0822305
	miR-93-3p	7q22.1	Gain	0.0297677	0.634948
	miR-130b-3p	22q11.21	Gain	0.0478286	0.845246
	miR-186-5p	1p31.1	Gain and loss	0.32255	0.012281
	miR-484	16p13.11	Gain	0.557425	0.00933168
Grade (1, 2 and 3)	miR-142-5p	17q22	Hypomethylation	3.95799e-06	0.301742
	miR-190b	1q21.3	Hypomethylation	3.95799e-06	0.780858
	miR-142-3p	17q22	Hypomethylation	8.60061e-06	0.780858
	miR-29b-2-5p	1q32.2	Gain	1.33185e-05	0.780858
	miR-19a-3p	13q31.3	Hypomethylation	2.28309e-05	0.148997
	miR-9-3p	15q26.1	Gain	0.000379676	0.136579
	miR-148b-3p	12q13.13	Gain	0.00150877	0.994986
	miR-17-5p	13q31.3	Hypomethylation	0.00308527	0.148997
	miR-125a-5p	19q13.41	Hypermethylation	0.00367356	0.780858
	miR-135b-5p	1q32.1	Hypomethylation	0.00440866	0.523423
	miR-93-5p	7q22.1	Gain	0.0044449	0.0415272
	let-7e-3p	19q13.41	Hypermethylation	0.0044449	0.687557
	miR-17-3p	13q31.3	Hypomethylation	0.014324	0.424061
	miR-19b-3p	13q31.3	Hypomethylation	0.0150077	0.687557
	miR-30c-2-3p	6q13	Hypomethylation	0.017097	0.0284366
	miR-130b-3p	22q11.21	Gain	0.0180656	0.148997
	miR-301a-3p	17q22	Gain	0.0190409	0.160436
	miR-30c-5p	6q13	Hypomethylation	0.0344838	0.136579
	miR-193b-3p	16p13.12	Gain	0.0400815	0.697179
HER2 status (positive vs. negative)	miR-29b-2-5p	1q32.2	Gain	0.0189128	0.912535
	miR-190b	1q21.3	Hypomethylation	0.0256967	0.912535

## Sheet: Sheet3
Supp. Table 3. Validated in-cis deregulated miRNAs and associations to clinical parameters
	miRNA	Chromosomal location (hg19)	Associated miRNA aberration*	FDR-corrected p-value (discovery cohort)	FDR-corrected p-value (validation cohort)
ER status (positive vs. negative)	miR-130b-3p	22q11.21	Gain	0.0420844	0.0860521
	miR-148b-3p	12q13.13	Gain	0.00883839	0.292308
	miR-182-3p	7q32.2	Gain	0.624909	0.0254124			old!!!!!!!!!!!
	miR-29b-2-5p	1q32.2	Gain	0.000103068	0.841831
	miR-423-5p	17q11.2	Gain	0.0296224	0.993292
	miR-93-5p	7q22.1	Gain	0.0420844	0.0390875
	miR-9-3p	15q26.1	Gain	0.00109987	0.0198848
TP53 status (wild-type vs. mutant)	miR-130b-3p	22q11.21	Gain	0.672237	0.00625972
	miR-15b-3p	3q25.33	Gain	0.28489	0.00625972
	miR-200c-5p	12p13.31	Gain	0.672237	0.00625972
	miR-93-5p	7q22.1	Gain	0.168825	0.00625972
Luminal vs. basal-like subtype	miR-148b-3p	12q13.13	Gain	1.48016e-05	0.0147654
	miR-15b-3p	3q25.33	Gain	0.00171721	0.944463
	miR-15b-5p	3q25.33	Gain	0.0473545	0.944922
	miR-186-5p	1p31.1	Gain and loss	0.371743	0.0278283
	miR-193b-3p	16p13.12	Gain	0.0004538	2.12976e-06
	miR-29b-2-5p	1q32.2	Gain	0.000874639	0.087205
	miR-423-3p	17q11.2	Gain	0.0040339	0.229092
	miR-423-5p	17q11.2	Gain	0.00468381	0.604057
	miR-484	16p13.11	Gain	0.585371	0.0147654
	miR-93-3p	7q22.1	Gain	0.0403357	0.604057
	miR-93-5p	7q22.1	Gain	0.0010329	0.176579
	miR-9-3p	15q26.1	Gain	2.98146e-05	0.0102826
Grade (1, 2 and 3)	miR-130b-3p	22q11.21	Gain	0.0328959	0.253136
	miR-148b-3p	12q13.13	Gain	0.00214663	0.950884
	miR-29b-2-5p	1q32.2	Gain	3.24842e-05	0.871892
	miR-301a-3p	17q22	Gain	0.0328959	0.253136
	miR-93-5p	7q22.1	Gain	0.00772573	0.0989048
	miR-9-3p	15q26.1	Gain	0.000694529	0.149632
HER2 status (positive vs. negative)	miR-29b-2-5p	1q32.2	Gain	0.0115322	0.669989
* Validated aberration
