# Supplementary material for: Individual and combined effects of DNA methylation and copy number alterations on miRNA expression in breast tumors
Source: Genome Biol. 2013 Nov 20;14(11):R126. doi: 10.1186/gb-2013-14-11-r126 (PMC4053776; doi:10.1186/gb-2013-14-11-r126)
Supplement: Additional file 7 — Genes correlated to candidate miRNAs. For each of the four candidate miRNAs, the genes that were consistently found correlated (miRNA-mRNA Spearman correlation > |0.3|) in both the discovery and replication cohorts are listed. The genes are sorted by increasing correlation based on the discovery cohort’s correlation values. [file gb-2013-14-11-r126-S7.xlsx]

## Sheet: Supp.Table 4
Additional file 7. Genes correlated to candidate miRNAs
miR-151a-5p				miR-21-3p				let-7e-3p				miR-148b-3p
Gene symbol	Discovery cohort	Replication cohort		Gene symbol	Discovery cohort	Replication cohort		Gene symbol	Discovery cohort	Replication cohort		Gene symbol	Discovery cohort	Replication cohort
PAPLN	-0.336432	-0.38578		NUP54	-0.310266	-0.30004		PDK1	-0.52111	-0.38774		FLJ31951	-0.648008	-0.466426
ZNF34	0.345727	0.310963		ZFR	-0.310112	-0.309731		KNTC2	-0.447021	-0.305514		EMILIN2	-0.606282	-0.313979
TMEM68	0.354137	0.316766		SNF8	0.300511	0.345815		NP	-0.424447	-0.30161		C2orf12	-0.590858	-0.360828
GRINA	0.412462	0.342533		PSMC5	0.303218	0.333679		NFE2L3	-0.419884	-0.313428		CHI3L1	-0.585546	-0.316617
C8orf55	0.41333	0.300258		PPM1D	0.304988	0.366243		CCNB2	-0.413807	-0.301407		FAM49A	-0.583316	-0.309362
DGAT1	0.413773	0.337413		SLC16A3	0.311457	0.444086		CDCA8	-0.410334	-0.33481		NFIL3	-0.575689	-0.39938
COMMD5	0.420821	0.425091		FTSJ3	0.317211	0.366445		CEP55	-0.401277	-0.303214		ANXA1	-0.575145	-0.371807
ZNF250	0.447668	0.35506		WNT2	0.321314	0.334656		RRM2	-0.395438	-0.322476		PRNP	-0.574259	-0.394211
GPR172A	0.448212	0.320712		ZCSL2	0.324719	0.337726		BUB1B	-0.388049	-0.31274		KCNN4	-0.573408	-0.303967
CYHR1	0.448349	0.383528		HN1	0.326081	0.401746		CENPA	-0.379673	-0.310091		FOXC1	-0.571638	-0.374562
VPS28	0.454205	0.390775		FAM33A	0.335053	0.382516		MAPK1	-0.376592	-0.357142		RARRES1	-0.562172	-0.357624
ZNF623	0.471093	0.328917		BTBD14A	0.336959	0.391199		KIF11	-0.373306	-0.382468		MRAS	-0.560095	-0.323699
ZNF7	0.487811	0.36064		ARSI	0.340671	0.348211		OIP5	-0.365407	-0.300686		ADAMTS1	-0.55526	-0.343318
EXOSC4	0.498996	0.323756		TLK2	0.341641	0.359896		FLJ22624	-0.362598	-0.331986		MMP7	-0.55366	-0.300103
PYCRL	0.50715	0.321987		HK3	0.343633	0.323764		IDH2	-0.357695	-0.312481		CARD6	-0.552179	-0.419778
TIGD5	0.518846	0.360694		PLAUR	0.343701	0.313339		ME1	-0.349557	-0.345004		MGC34647	-0.550581	-0.351305
C8orf51	0.529094	0.382961		COL11A1	0.347566	0.348681		MCM5	-0.34445	-0.319366		S100B	-0.548945	-0.367028
ZNF16	0.529537	0.380088		TRIM37	0.348008	0.338499		PDIA6	-0.332601	-0.335857		MSN	-0.546595	-0.334578
PHF20L1	0.538577	0.353492		MYADM	0.367092	0.320444		NUP50	-0.330797	-0.321666		C10orf54	-0.539462	-0.400499
SCRIB	0.54891	0.318936		ADAMTS4	0.371961	0.372123		CDCA7	-0.328005	-0.318799		ITM2C	-0.537283	-0.335356
CHRAC1	0.588866	0.300035		PPAPDC1A	0.373544	0.382143		CCR1	-0.311219	-0.301934		PLCL2	-0.535836	-0.335054
PTK2	0.729145	0.382674		TNFSF4	0.374293	0.387628		EZH2	-0.310266	-0.345457		BOC	-0.535257	-0.346689
				NME2	0.382136	0.420406		SNTB1	-0.308801	-0.336766		YBX1	-0.529435	-0.348527
				MMP14	0.383044	0.319767		CDC6	-0.303354	-0.301951		TLE4	-0.528413	-0.333549
				P4HA2	0.389513	0.309497		C19orf18	0.300639	0.301822		MID1	-0.528209	-0.396626
				AQP9	0.397038	0.301181		ERCC1	0.302943	0.322336		CRYAB	-0.522846	-0.34747
				TIMP2	0.411321	0.310917		UGCG	0.303416	0.324225		LOXL4	-0.521648	-0.312388
				TREM1	0.430201	0.30788		C9orf127	0.306754	0.327324		ACSL4	-0.521257	-0.300678
				PLAU	0.439445	0.341128		C6orf155	0.309659	0.360334		DSCR1	-0.52031	-0.307061
				ABC1	0.447327	0.353003		P4HA3	0.31076	0.312819		FAM20A	-0.51922	-0.406784
				CLTC	0.450936	0.308862		GFRA1	0.310845	0.313058		CX3CL1	-0.517756	-0.409596
				TMEM49	0.571212	0.426116		MYEOV2	0.314212	0.309006		BTN3A1	-0.514607	-0.330816
								MGC21675	0.314632	0.354052		FAS	-0.514436	-0.404594
								LRRC48	0.315259	0.402434		TUBB6	-0.5127	-0.352719
								ZNF552	0.316304	0.306265		SERPING1	-0.504682	-0.305484
								TTC8	0.318479	0.361202		SCPEP1	-0.503303	-0.441332
								MAGED2	0.323782	0.362955		CHST3	-0.498502	-0.341415
								SPATA7	0.3263	0.357542		GYPC	-0.496646	-0.329507
								ANKRD30A	0.326628	0.356316		BBOX1	-0.495557	-0.416537
								CSRP2BP	0.33005	0.34222		CCDC50	-0.490875	-0.372165
								DNALI1	0.331975	0.414947		CSRP2	-0.489053	-0.315283
								STK32B	0.33406	0.406622		C10orf10	-0.479963	-0.362589
								KCTD3	0.335757	0.339002		PLA2G4A	-0.479707	-0.392754
								SORCS2	0.337624	0.419169		UBE2E3	-0.47935	-0.400952
								SCUBE2	0.338147	0.381001		RGMA	-0.478464	-0.362262
								TMEM26	0.338887	0.31236		EGFR	-0.47746	-0.441688
								CTDSP1	0.342065	0.324055		FUT4	-0.470412	-0.33558
								PURA	0.347961	0.326183		CAPN6	-0.469135	-0.342848
								ZMYND10	0.348945	0.41619		PLAGL1	-0.46699	-0.438016
								KCTD6	0.351321	0.324753		ADSL	-0.466735	-0.301117
								WWP1	0.359519	0.325315		ZNF462	-0.4651	-0.401559
								SYT17	0.360863	0.329077		SLC2A3	-0.458035	-0.30503
								MAPT	0.362702	0.361747		CHES1	-0.457729	-0.365886
												CSDA	-0.45395	-0.374116
												PLS3	-0.453541	-0.373821
												LOC346887	-0.45332	-0.30982
												PTPLA	-0.441948	-0.320752
												KCNK5	-0.440824	-0.32931
												NFIB	-0.438849	-0.366129
												IMPA2	-0.436381	-0.322476
												ENPP2	-0.435138	-0.320059
												C6orf59	-0.434168	-0.30394
												PELI1	-0.433589	-0.351896
												CYP39A1	-0.432499	-0.394966
												LRRC34	-0.431546	-0.360379
												PSAT1	-0.430218	-0.341909
												CDH3	-0.429299	-0.344863
												SCHIP1	-0.428856	-0.480075
												RASIP1	-0.428652	-0.326217
												ROPN1	-0.426677	-0.307928
												INPP1	-0.426268	-0.305005
												HLA-G	-0.425945	-0.340707
												PDGFRA	-0.424004	-0.304048
												FABP7	-0.416633	-0.361601
												RND3	-0.41636	-0.355137
												KSP37	-0.408172	-0.301764
												C6orf105	-0.408035	-0.328576
												ARHGEF4	-0.407899	-0.301877
												CAV2	-0.406316	-0.320556
												PAQR8	-0.402128	-0.331331
												RNF150	-0.40046	-0.395516
												TMEM43	-0.39954	-0.381949
												CXCL2	-0.398604	-0.326
												FZD7	-0.395029	-0.322341
												CCND2	-0.392833	-0.320618
												GBP2	-0.388917	-0.3107
												GABARAPL1	-0.387845	-0.317868
												WISP3	-0.385223	-0.335211
												ANKRD35	-0.383997	-0.35542
												RGL1	-0.380814	-0.35755
												DKFZp667G2110	-0.377664	-0.30157
												SERPINB5	-0.377613	-0.32084
												PLEKHF1	-0.375792	-0.358471
												ADORA2B	-0.375162	-0.398368
												CLIC4	-0.37506	-0.344579
												YEATS2	-0.369561	-0.396117
												ADM	-0.366752	-0.355412
												SCAP2	-0.365015	-0.321805
												STAC	-0.363313	-0.388307
												ARHGAP21	-0.362955	-0.354437
												TMOD1	-0.362087	-0.302955
												PCOLCE2	-0.361525	-0.300364
												FAM89A	-0.360674	-0.394148
												DZIP1	-0.356469	-0.303991
												STOX2	-0.353916	-0.346547
												SAA4	-0.35332	-0.337818
												CP	-0.350409	-0.347595
												SATB1	-0.349966	-0.391687
												DEADC1	-0.347736	-0.320735
												JRKL	-0.34554	-0.378498
												RYR1	-0.342935	-0.32131
												DEFB1	-0.339785	-0.308025
												RRAD	-0.338338	-0.346315
												AADAT	-0.331954	-0.316402
												UNC84B	-0.328635	-0.439404
												TRIM2	-0.326183	-0.413199
												ZNF532	-0.324242	-0.309289
												FRMD3	-0.323834	-0.305539
												PAPLN	-0.321961	-0.30259
												IGFBP3	-0.316547	-0.334691
												GNAI1	-0.315815	-0.311557
												PHGDH	-0.315594	-0.362739
												MT1X	-0.3135	-0.394408
												PROM1	-0.311679	-0.352561
												GPR126	-0.309074	-0.328211
												DPYD	-0.306878	-0.30336
												TSLP	-0.306776	-0.35538
												CPNE5	-0.306708	-0.30225
												CEP57	-0.302434	-0.32071
												C19orf21	0.3008	0.318523
												HSD17B7	0.301209	0.334772
												MRPS14	0.303677	0.325198
												GLUL	0.303916	0.330375
												C20orf52	0.305141	0.317565
												PPM1A	0.30589	0.390938
												PMVK	0.305958	0.360338
												ZDHHC24	0.311253	0.364729
												LHX4	0.311287	0.3657
												NDUFA3	0.313092	0.343378
												FAM20B	0.313517	0.385433
												MTA3	0.314181	0.343278
												PEX11B	0.317331	0.339533
												HAGHL	0.317671	0.309059
												TMCO1	0.320235	0.398026
												CYHR1	0.321774	0.326842
												SCAND1	0.323851	0.341914
												SERTAD3	0.324702	0.357008
												IARS2	0.326132	0.328237
												NENF	0.326779	0.300789
												YIPF6	0.327222	0.314028
												PTK6	0.327358	0.31278
												PYCRL	0.328209	0.34244
												PPA2	0.329418	0.319369
												ARV1	0.332499	0.308043
												ATPAF2	0.334423	0.327427
												SCCPDH	0.336466	0.348681
												KIAA0152	0.337538	0.306778
												ADCY9	0.338287	0.355153
												PAFAH2	0.338834	0.323028
												PIGT	0.341096	0.306066
												VPS25	0.343531	0.301108
												FLJ11506	0.343786	0.316203
												TMEM9	0.347719	0.313959
												NME4	0.348229	0.319377
												COX6A1	0.351736	0.391599
												UBE3B	0.352707	0.466363
												CYB561D2	0.355209	0.351743
												ICA1	0.355448	0.449263
												ACOT4	0.355482	0.323691
												ZDHHC16	0.356163	0.363652
												LONPL	0.357252	0.357592
												NDUFB10	0.359993	0.341926
												PIGO	0.361559	0.302344
												MAGED2	0.363143	0.352927
												PYCR2	0.36922	0.466777
												CHMP4B	0.369408	0.321392
												STARD10	0.370582	0.411037
												PDPK1	0.374208	0.345761
												ZNF597	0.375179	0.311214
												C20orf149	0.37523	0.30714
												NTHL1	0.375349	0.34587
												ZNF688	0.377494	0.3239
												THTPA	0.37763	0.313295
												STUB1	0.377835	0.399094
												MMAB	0.378515	0.373796
												MCCC2	0.378805	0.335971
												C2orf15	0.380899	0.352925
												BAIAP2	0.382584	0.307832
												STRBP	0.382891	0.355526
												SYT17	0.385036	0.337891
												FAHD1	0.38524	0.341704
												C16orf53	0.386959	0.319289
												KIAA1219	0.3881	0.365262
												FLJ22709	0.388407	0.349523
												PAFAH1B3	0.388509	0.358074
												MGC13138	0.38936	0.346434
												PIGM	0.390228	0.491956
												APOA1BP	0.390773	0.427872
												MGC4562	0.392441	0.304688
												ZNF467	0.395608	0.318155
												DNAJC1	0.398042	0.330512
												BLVRA	0.399115	0.379242
												HAGH	0.3992	0.438102
												ATAD4	0.400119	0.356271
												RABEP2	0.401004	0.33943
												TCEA3	0.402673	0.339249
												CRNKL1	0.402707	0.350982
												C16orf24	0.40601	0.466921
												AGR2	0.406282	0.398604
												METRN	0.406401	0.338483
												CPNE3	0.406861	0.328734
												ORMDL2	0.409772	0.379535
												TUSC2	0.411202	0.380004
												ENSA	0.412036	0.33167
												NUDT16L1	0.412155	0.366368
												G6PC3	0.413279	0.426664
												LOC128439	0.415747	0.407627
												ZNF217	0.416258	0.384283
												ABCA3	0.416718	0.351751
												ABAT	0.42157	0.337597
												LOC158960	0.422404	0.34199
												BCL9	0.425553	0.376092
												LOC201895	0.426592	0.35184
												FBP1	0.427034	0.382355
												SCYL3	0.428362	0.431058
												CREB3L4	0.428533	0.318353
												SPR	0.430933	0.326697
												RNF103	0.433197	0.34295
												TTC8	0.435342	0.315624
												SNX25	0.435819	0.393143
												COG7	0.435972	0.341998
												SMUG1	0.436074	0.349636
												MLPH	0.436891	0.356163
												CYB5R1	0.440058	0.493722
												LOC124220	0.440688	0.327147
												NFS1	0.442305	0.309962
												KCNJ3	0.448281	0.333882
												C1orf9	0.449183	0.316736
												FAAH	0.454511	0.323221
												C1orf66	0.460061	0.342922
												LOC222171	0.461883	0.401086
												USP30	0.463415	0.319147
												LASS2	0.463619	0.399251
												FLJ32549	0.46413	0.362678
												MRPL24	0.465015	0.440025
												MRPS34	0.46832	0.403103
												FOXA1	0.471025	0.372177
												COX17	0.474276	0.356762
												DCI	0.475366	0.35372
												COG2	0.478584	0.456373
												PSENEN	0.479299	0.365993
												KIAA0319L	0.481086	0.321107
												LOC114984	0.483146	0.407424
												COPZ1	0.488424	0.3819
												C1orf27	0.489939	0.354717
												LOC200312	0.497259	0.301318
												SFXN2	0.498025	0.317212
												LOC144233	0.49891	0.352455
												WDFY3	0.508342	0.384529
												KCTD3	0.512564	0.302036
												PARD6B	0.514096	0.305867
												MGC21675	0.516326	0.346029
												PEX19	0.520225	0.36393
												BCAS4	0.521246	0.332602
												MARVELD2	0.525536	0.309699
												LOC339123	0.530865	0.335502
												NME3	0.532516	0.368605
												CDS1	0.533265	0.302607
												LOC145837	0.534236	0.345967
												RALGPS2	0.539683	0.409805
												COQ7	0.55938	0.353128
												LOC440335	0.563177	0.500213
												ZNF552	0.565134	0.360507
												ERBB3	0.574702	0.423508
												RUNDC1	0.586108	0.394868
												WWP1	0.587249	0.341164
												CHMP2A	0.597838	0.394594
