# Supplementary material for: Individual and combined effects of DNA methylation and copy number alterations on miRNA expression in breast tumors
Source: Genome Biol. 2013 Nov 20;14(11):R126. doi: 10.1186/gb-2013-14-11-r126 (PMC4053776; doi:10.1186/gb-2013-14-11-r126)
Supplement: Additional file 8 — Enrichment of genes co-expressed with correlated genes. For each of the four candidate miRNAs, the positively or negatively correlated genes were used as query input to the SEEK tool [94]. The set of co-expressed genes thus identified was used for functional enrichment analysis. Gene Ontology biological process terms that were found enriched among the co-expressed genes are listed together with the FDR-corrected P-values. [file gb-2013-14-11-r126-S8.xlsx]

## Sheet: Sheet1
Additional file 8. Enrichment of genes co-expressed with correlated genes
let-7e-3p				miR-21-3p					miR-151a-5p				miR-148b-3p
Positive correlations	Negative correlations	FDR corrected p-value		Positive correlations	FDR corrected p-value	Negative correlations	FDR corrected p-value		Positive correlations	FDR corrected p-value	Negative correlations		Positive correlations	FDR corrected p-value	Negative correlations	FDR corrected p-value
NA	chromosome_segregation	3.35249e-25		collagen_fibril_organization	2.66508e-06	protein_acetylation	0.000134804		inositol_or_phosphatidylinositol_kinase_activity	0.0129641	NA		cellular_respiration	0.000124032	Wnt_receptor_signaling_pathway	0.00808463
	mitotic_prometaphase	3.8116e-21		leukocyte_migration	2.94391e-06				positive_regulation_of_lipid_kinase_activity	0.0129641			respiratory_electron_transport_chain	0.000192503	regulation_of_protein_processing	0.0309834
	microtubule_cytoskeleton_organization	2.09057e-17		skin_development	8.43842e-06				regulation_of_cell_migration	0.0142993			mitochondrial_electron_transport__NADH_to_ubiquinone	0.000385882	regulation_of_cell_migration	0.0309834
	spindle_organization	3.78164e-14		blood_vessel_development	0.000608725				regulation_of_lipid_kinase_activity	0.0142993			ATP_synthesis_coupled_electron_transport	0.000385882	regulation_of_Wnt_receptor_signaling_pathway	0.0309834
	mitotic_sister_chromatid_segregation	3.32888e-13		vasculature_development	0.000821938				lipid_kinase_activity	0.0142993			mitochondrial_ATP_synthesis_coupled_electron_transport	0.000385882	regulation_of_cell_motility	0.0309834
	sister_chromatid_segregation	4.021e-13		fibrinolysis	0.00522457				regulation_of_cell_motility	0.0142993					regulation_of_cellular_component_movement	0.0383344
	DNA_replication	2.74278e-11		cell_substrate_adhesion	0.00616916				positive_regulation_of_lipid_metabolic_process	0.0142993
	DNA_strand_elongation_involved_in_DNA_replication	4.21465e-11		angiogenesis	0.00616916				regulation_of_cellular_component_movement	0.0168637
	mitotic_spindle_organization	2.81976e-10		blood_vessel_morphogenesis	0.00839037				regulation_of_response_to_external_stimulus	0.0449132
	regulation_of_chromosome_segregation	6.03122e-10		negative_regulation_of_blood_coagulation	0.0144405
	regulation_of_nuclear_division	1.57799e-08		skeletal_system_development	0.014576
	regulation_of_mitosis	1.57799e-08		negative_regulation_of_coagulation	0.0161142
	establishment_of_chromosome_localization	1.99029e-08		epidermis_development	0.0161142
	chromosome_condensation	1.99029e-08		collagen_biosynthetic_process	0.0179622
	DNA_dependent_DNA_replication	2.33541e-08		peptide_cross_linking	0.0216421
	mitotic_chromosome_condensation	8.76902e-08		regulation_of_blood_coagulation	0.0234663
	G1_S_transition_of_mitotic_cell_cycle	1.35847e-07		regulation_of_coagulation	0.0276024
	attachment_of_spindle_microtubules_to_kinetochore	1.43547e-07		exocytosis	0.0276024
	attachment_of_spindle_microtubules_to_chromosome	2.24907e-07		regulation_of_wound_healing	0.0343638
	spindle_checkpoint	2.24907e-07		regulation_of_angiogenesis	0.0412928
	DNA_packaging	2.24907e-07		regulation_of_cellular_component_movement	0.0425365
	regulation_of_microtubule_cytoskeleton_organization	6.03514e-07
	mitotic_metaphase_anaphase_transition	8.52272e-07
	mitotic_cell_cycle_spindle_checkpoint	1.3946e-06
	regulation_of_transcription_involved_in_G1_S_phase_of_mitotic_cell_cycle	1.55384e-06
	cell_division	2.04545e-06
	cytokinesis	2.04545e-06
	S_phase_of_mitotic_cell_cycle	2.41701e-06
	negative_regulation_of_nuclear_division	3.28569e-06
	negative_regulation_of_mitosis	3.28569e-06
	regulation_of_mitotic_metaphase_anaphase_transition	3.28569e-06
	S_phase	8.16177e-06
	metaphase_plate_congression	9.07813e-06
	mitotic_cell_cycle_checkpoint	1.30474e-05
	mitotic_cell_cycle_spindle_assembly_checkpoint	2.21468e-05
	spindle_assembly_checkpoint	2.57605e-05
	negative_regulation_of_mitotic_metaphase_anaphase_transition	2.57605e-05
	cell_cycle_cytokinesis	4.39332e-05
	regulation_of_cell_cycle_cytokinesis	7.83058e-05
	regulation_of_centrosome_cycle	7.83058e-05
	positive_regulation_of_cell_cycle_cytokinesis	7.83058e-05
	G2_M_transition_of_mitotic_cell_cycle	9.71422e-05
	positive_regulation_of_cytokinesis	0.000116387
	negative_regulation_of_organelle_organization	0.000143476
	mitotic_metaphase_plate_congression	0.000165482
	centrosome_cycle	0.000234391
	DNA_recombination	0.000234391
	spindle_assembly	0.000267309
	mitotic_recombination	0.000267309
	positive_regulation_of_cell_division	0.000296364
	regulation_of_cytokinesis	0.000674342
	regulation_of_cytoskeleton_organization	0.000689472
	maintenance_of_protein_location	0.000854128
	maintenance_of_protein_location_in_cell	0.000854128
	nucleotide_excision_repair__DNA_gap_filling	0.00100209
	maintenance_of_location_in_cell	0.00143586
	regulation_of_cell_division	0.0021391
	regulation_of_exit_from_mitosis	0.00217825
	centrosome_organization	0.00239837
	centromere_complex_assembly	0.00298513
	M_G1_transition_of_mitotic_cell_cycle	0.00342214
	regulation_of_ubiquitin_protein_ligase_activity_involved_in_mitotic_cell_cycle	0.00361714
	microtubule_organizing_center_organization	0.00373785
	exit_from_mitosis	0.0050528
	negative_regulation_of_cellular_component_organization	0.00618144
	microtubule_depolymerization	0.00632109
	CenH3_containing_nucleosome_assembly_at_centromere	0.00677406
	DNA_replication_independent_nucleosome_assembly	0.00677406
	positive_regulation_of_cell_cycle	0.00691001
	regulation_of_ligase_activity	0.0070246
	regulation_of_G2_M_transition_of_mitotic_cell_cycle	0.00920637
	telomere_organization	0.00974863
	cellular_protein_complex_assembly	0.011449
	positive_regulation_of_ubiquitin_protein_ligase_activity_involved_in_mitotic_cell_cycle	0.0175345
	positive_regulation_of_mitosis	0.0240161
	positive_regulation_of_nuclear_division	0.0240161
	protein_depolymerization	0.031087
	regulation_of_protein_ubiquitination	0.04325
