# Supplementary material for: Individual and combined effects of DNA methylation and copy number alterations on miRNA expression in breast tumors
Source: Genome Biol. 2013 Nov 20;14(11):R126. doi: 10.1186/gb-2013-14-11-r126 (PMC4053776; doi:10.1186/gb-2013-14-11-r126)
Supplement: Additional file 9 — Networks of genes correlated to the four candidate miRNAs. The list of correlated genes was imported into IPA, and networks were generated based on known and predicted associations and interactions of the corresponding proteins. Solid lines represent direct relationships and dotted lines represent indirect relationships. Proteins colored in red are positively correlated to the miRNA (Spearman’s rho >0.3), and proteins colored in green are negatively correlated (Spearman’s rho < -0.3). White proteins are not among the genes found correlated to a miRNA. The legend shows protein function. Network of proteins (genes) correlated to (a) miR-148b-3p, (b) let-7e-3p and (c) miR-21-3p. The networks were generated through the use of IPA (Ingenuity® Systems [93]). [file gb-2013-14-11-r126-S9.zip]

Archive with 3 entries (3 files):
- Additional file 9a.jpeg
- Additional file 9b.jpeg
- Additional file 9c.jpeg
