# Supplementary material for: Individual and combined effects of DNA methylation and copy number alterations on miRNA expression in breast tumors
Source: Genome Biol. 2013 Nov 20;14(11):R126. doi: 10.1186/gb-2013-14-11-r126 (PMC4053776; doi:10.1186/gb-2013-14-11-r126)
Supplement: Additional file 10 — Discovery cohort data (575 miRNAs × 89 patients). The miRNA copy number, methylation and expression data analyzed for the discovery cohort are provided in different sheets. [file gb-2013-14-11-r126-S10.xlsx]

## Sheet: miRNA expression
miRNA	MIMAT id	Chromosome	Startposition (hg 19)	micma003	micma014	micma015	micma017	micma018	micma019	micma020	micma022	micma023	micma024	micma031	micma034	micma042	micma044	micma053	micma057	micma064	micma065	micma067	micma068	micma069	micma071	micma079	micma080	micma083	micma085	micma086	micma088	micma089	micma091	micma098	micma101	micma106	micma112	micma119	micma122	micma139	micma144	micma146	micma148	micma163	micma185	micma201	micma209	micma220	micma221
hsa-miR-200b-5p	MIMAT0004571	1	1102515	-3.33396	-4.12821	-4.20349	-4.90998	-3.12965	-4.97885	-5.0782	-4.65554	-7.6136	-4.16883	-4.0301	-4.70982	-4.4758	-4.40776	-2.5	-3.03569	-4.59428	-4.93702	-4.3983	-4.154	-3.50076	-4.52721	-3.24022	-4.54576	-4.82103	-3.3796	-4.27245	-5.63415	-5.91114	-4.80332	-4.90855	-4.47822	-4.63242	-4.19337	-4.08405	-4.05358	-4.92981	-3.73751	-5.26397	-4.66812	-4.70171	-4.42434	-4.00729	-4.71514	-4.44516	-4.18787
hsa-miR-200b-3p	MIMAT0000318	1	1102547	2.77812	1.31054	1.51629	1.04262	2.95189	0.497322	0.9682	1.33944	0.196298	1.69809	2.0055	1.49802	1.66459	1.77752	3.38966	2.93917	1.02058	1.28053	1.9067	2.08567	1.89914	1.17535	2.73811	1.72491	1.39092	2.95618	1.60488	0.940688	0.33565	1.23014	1.31628	1.72761	2.07454	1.92822	2.31854	2.01161	1.40772	2.69166	0.943999	1.46657	1.33987	1.64426	2.03337	0.825092	1.65492	1.80788
hsa-miR-200a-5p	MIMAT0001620	1	1103266	-3.97963	-4.71323	-4.84302	-5.03201	-3.86954	-5.62149	-8.34236	-4.94503	-8.90194	-4.88095	-5.39237	-5.43379	-5.34125	-4.79988	-2.86388	-3.78866	-5.33151	-6.1654	-4.48522	-4.72613	-4.71532	-5.01004	-3.69882	-4.75427	-5.17461	-3.84641	-5.27526	-5.53594	-5.99831	-4.91095	-6.78465	-5.45195	-4.56755	-4.71564	-5.09414	-4.98351	-5.5408	-4.22847	-6.01311	-5.11069	-5.47714	-5.29747	-4.17993	-5.14309	-5.0494	-4.70433
hsa-miR-200a-3p	MIMAT0000682	1	1103302	1.92364	1.11633	0.76965	0.365654	2.30264	-0.00184631	-0.281271	0.91991	-0.816895	1.20457	0.8465	0.652692	0.804573	0.770046	3.01042	2.4156	0.289903	0.50184	1.39581	1.79384	0.887891	0.420925	2.39615	0.961937	0.928592	2.68226	1.00295	0.584185	0.142533	0.602305	0.616145	0.929525	1.78605	1.57536	1.26525	1.69894	0.876346	1.96388	0.0833473	1.07754	0.132403	0.677127	1.29987	-0.109996	1.11899	1.1496
hsa-miR-429	MIMAT0001536	1	1104440	0.131929	-0.0935211	-0.560315	-0.319903	0.911707	-1.33679	-1.67804	-0.471475	-2.69546	-0.351051	-1.05564	-0.551214	-0.518072	-0.389578	1.616	1.34925	-0.938447	-1.81411	0.516596	0.0157146	-0.753352	-0.356271	0.508506	0.131727	-0.447946	1.43268	-0.466127	-0.559151	-2.2076	-0.00814152	-0.715866	-0.237474	-0.101476	0.314275	0.0192041	-0.0471783	-0.659625	1.01152	-1.06215	0.195296	-1.6505	-0.722068	0.0449543	-1.12518	-0.119993	-0.53862
hsa-miR-34a-5p	MIMAT0000255	1	9211769	2.08649	1.41964	1.15507	1.66939	1.22131	1.45851	1.84787	1.0832	0.933275	1.43586	1.07771	0.840893	0.756755	1.73623	2.55138	2.26884	1.32706	1.50665	0.171921	1.65806	1.18538	0.686399	2.69656	3.00538	2.184	1.26089	0.927082	1.93587	0.84078	1.58879	0.853219	2.04635	1.35885	1.33563	1.44403	1.83842	0.39561	1.64319	1.65049	1.51091	1.43144	0.934088	0.838702	1.22138	1.66555	0.664286
hsa-miR-34a-3p	MIMAT0004557	1	9211811	-4.15755	-5.08457	-5.99162	-4.91574	-5.46411	-5.44445	-4.53443	-5.11732	-5.33044	-4.90095	-4.74904	-5.47568	-5.5233	-4.61242	-3.06617	-4.05499	-5.06704	-5.18365	-6.13328	-4.75367	-6.2789	-5.13672	-3.0503	-3.40261	-3.63944	-5.30912	-5.11365	-4.72037	-5.19154	-4.88684	-5.17586	-3.93118	-4.69587	-4.72977	-4.79118	-4.30838	-5.83864	-4.19128	-4.75114	-5.13043	-4.90024	-4.85025	-5.82734	-5.23279	-4.98246	-5.67562
hsa-miR-801_v10.1	MIMAT0004209	1	28847750	-0.172415	-1.90508	-2.31285	-3.08661	-2.17363	-1.5302	-2.95664	-2.1845	-3.28366	-2.37147	-3.67381	-3.47378	-3.20346	-2.70563	-2.55727	-0.642228	-2.54145	-3.41166	-1.93493	-3.70693	-1.1422	-2.36413	-2.57237	-3.64906	-3.50022	-2.35098	-2.80747	-0.496426	-3.44251	-1.97818	-3.17239	-4.07743	-2.4339	-1.83561	-4.78319	-3.3342	-2.84183	-2.25411	-0.729621	-1.4177	-2.77175	-0.510084	-0.65361	-0.273075	-3.81932	-1.13402
hsa-miR-30e-3p	MIMAT0000693	1	40992676	-1.81816	-2.75879	-1.86155	-3.23088	-1.75872	-3.38127	-2.78618	-2.85846	-2.3515	-2.36218	-2.35241	-1.82107	-2.5227	-2.71079	-3.60784	-3.20488	-3.33852	-2.21412	-2.35805	-1.69032	-2.46264	-3.18401	-1.74468	-2.31825	-2.19705	-2.7218	-2.1927	-3.65628	-2.9819	-2.90558	-2.48835	-2.09319	-0.600259	-2.44762	-2.23875	-2.13034	-2.48253	-3.99576	-3.4505	-2.76738	-2.34054	-2.80693	-2.85375	-3.19187	-2.69339	-2.8268
hsa-miR-30e-5p	MIMAT0000692	1	41220050	0.195626	-0.525179	0.461295	-0.660337	0.916186	-0.166085	-0.511151	-0.40754	-0.543209	-0.489978	0.61765	0.108448	0.513941	-0.385796	-0.348701	0.0640154	-0.390633	-0.0166893	0.141541	0.335453	-0.0649509	-0.274501	0.346951	-0.121447	0.370658	0.294548	-0.0210629	-0.119625	0.0178032	0.364098	-0.401773	0.211378	1.80157	0.230493	0.357319	0.556591	-0.113523	-0.639147	-0.329367	0.50442	-0.372185	0.661358	-0.456649	0.0131788	-0.184611	0.245937
hsa-miR-30e-3p	MIMAT0000693	1	41220089	-1.81816	-2.75879	-1.86155	-3.23088	-1.75872	-3.38127	-2.78618	-2.85846	-2.3515	-2.36218	-2.35241	-1.82107	-2.5227	-2.71079	-3.60784	-3.20488	-3.33852	-2.21412	-2.35805	-1.69032	-2.46264	-3.18401	-1.74468	-2.31825	-2.19705	-2.7218	-2.1927	-3.65628	-2.9819	-2.90558	-2.48835	-2.09319	-0.600259	-2.44762	-2.23875	-2.13034	-2.48253	-3.99576	-3.4505	-2.76738	-2.34054	-2.80693	-2.85375	-3.19187	-2.69339	-2.8268
hsa-miR-30c-5p	MIMAT0000244	1	41222978	0.692456	0.388804	0.814152	-0.768865	0.965609	-0.868741	0.134796	0.548039	0.391352	0.639139	0.527213	0.983563	0.512763	0.296036	-0.851945	-0.423633	-0.367045	0.230356	0.840452	1.13028	0.666008	-0.518624	0.96368	0.101328	0.628569	0.241889	0.998693	-1.19813	-0.445499	-0.418015	0.687453	0.92552	1.35058	0.693101	0.500106	0.631024	0.536947	-0.826849	-0.690259	0.511276	0.260306	0.206742	-0.156911	-0.762081	-0.219474	-0.0967655
hsa-miR-30c-1-3p	MIMAT0004674	1	41223018	-7.15341	-6.86263	-6.22184	-5.75741	-6.43713	-6.54024	-6.76104	-6.5863	-8.84136	-7.30165	-6.53251	-6.94711	-6.7998	-7.08273	-7.11696	-7.08809	-6.93423	-7.01165	-6.59438	-7.31011	-6.1967	-6.0346	-7.66254	-6.66885	-6.30176	-8.3873	-7.44771	-6.27293	-7.46749	-7.14836	-7.32677	-7.19392	-5.34501	-6.71553	-7.44247	-6.71362	-6.93567	-6.88924	-7.76012	-6.40481	-7.40893	-5.99847	-6.47687	-6.68916	-7.47784	-6.40831
hsa-miR-101-5p	MIMAT0004513	1	65524148	-7.49491	-8.35628	-8.16865	-9.06083	-7.70458	-8.72664	-8.61603	-8.81234	-8.90194	-8.34916	-7.74056	-6.18078	-8.6947	-7.72268	-7.06112	-8.62876	-9.56667	-8.28687	-7.77562	-6.05552	-8.04131	-9.74733	-8.34431	-7.73546	-6.35321	-6.61457	-6.09864	-7.78687	-7.93303	-8.92932	-7.94158	-6.58638	-5.63348	-7.394	-6.78658	-8.18626	-9.37889	-8.6981	-8.38892	-7.97656	-7.77677	-7.69023	-7.05907	-7.91531	-7.96489	-6.29562
hsa-miR-101-3p	MIMAT0000099	1	65524183	1.06353	-0.330653	-0.12346	-1.01658	1.33719	-0.444026	-0.564837	-0.220294	0.0992136	0.0561771	0.229042	0.92624	-0.212277	-0.143354	-1.04667	-0.161646	-0.310276	0.364326	0.0941725	1.18491	0.00707149	-0.383348	0.217235	0.130672	0.688886	0.883937	0.905719	-0.87477	0.178563	0.236665	0.728744	0.587243	1.4597	-0.0488501	0.654823	0.282049	0.506728	0.115977	-0.662771	0.760331	0.161798	-0.301597	0.443273	0.473737	0.327296	0.81938
hsa-miR-186-5p	MIMAT0000456	1	71533349	-1.39785	-1.72291	-1.68972	-2.76876	-0.493011	-1.89249	-1.19407	-1.61767	-2.16914	-1.44019	-2.1002	-1.64299	-0.865876	-1.85016	-0.91473	-2.0383	-2.36255	-2.21889	-1.31114	-2.16583	-2.22366	-2.00224	-1.90558	-1.40056	-2.05842	-0.965955	-2.57059	-1.48266	-2.28702	-1.47662	-1.77067	-1.74842	-0.842177	-1.7245	-1.20634	-2.70003	-0.351659	-1.18787	-1.98184	-0.0991631	-1.38573	-1.50088	-1.97799	-1.99757	-2.00299	-0.873694
hsa-miR-760	MIMAT0004957	1	94312446	-6.79429	-4.89445	-6.00118	-4.37408	-5.90013	-5.19402	-5.34153	-4.86909	-8.02859	-5.62951	-6.02808	-6.51041	-5.79151	-5.75118	-6.30427	-7.03024	-5.19581	-5.77483	-5.48866	-6.33604	-5.28404	-4.76053	-8.87883	-5.66215	-4.94969	-7.76547	-6.06658	-4.60473	-7.09804	-5.24291	-6.37002	-7.21716	-6.20599	-5.03955	-7.52488	-7.4304	-5.42543	-4.84693	-5.87372	-5.73573	-5.84729	-4.14996	-4.52057	-4.65337	-5.92897	-5.09826
hsa-miR-197-3p	MIMAT0000227	1	110141568	-1.7388	-2.15632	-1.73328	-1.98479	0.217732	-1.82638	-1.52345	-1.98572	-2.58364	-1.82738	-2.81817	-2.32548	-1.51847	-2.1629	-1.66085	-1.95566	-2.32533	-0.994737	-2.12798	-3.33275	-1.71255	-2.58131	-3.55816	-1.7517	-2.04811	-1.54117	-2.96434	-2.90164	-2.17872	-1.83952	-2.12137	-2.64689	-1.25331	-2.02128	-2.21881	-1.2755	-1.77575	-1.86915	-2.36485	-0.268457	-2.3866	-1.50673	-1.29625	-2.34052	-1.85058	-2.1338
hsa-miR-190b	MIMAT0004929	1	154166171	-5.27296	-7.80114	-7.0185	-7.18087	-8.75106	-7.9898	-8.61603	-5.72834	-8.90194	-5.98366	-9.54531	-6.01541	-9.49439	-9.49739	-7.36123	-8.62876	-9.56667	-4.86098	-9.95219	-4.56224	-7.28494	-9.74733	-9.12214	-9.60175	-6.2956	-5.93559	-9.14901	-7.78687	-7.89456	-8.92932	-9.0933	-6.21876	-4.64809	-5.24322	-7.75448	-6.82497	-5.28902	-5.02719	-8.38892	-4.55053	-7.31928	-7.69023	-5.12496	-8.68351	-5.05253	-9.86637
hsa-miR-9-3p	MIMAT0000442	1	154656832	-8.10744	-8.5167	-8.49922	-9.06083	-0.242172	-8.72664	-8.61603	-9.34494	-8.90194	-9.22393	-3.10656	-8.38815	-2.35718	-5.18811	-3.66616	-6.87502	-9.56667	-9.1098	-1.33781	-9.42178	-8.04131	-4.87564	-4.91128	-6.35806	-7.46217	-4.34941	-8.68167	-7.78687	-8.25273	-7.84169	-9.0933	-8.66071	-8.7524	-9.02566	-6.76473	-8.56722	-9.37889	-9.25334	-4.34611	-8.46327	-9.36466	-4.58434	-8.70565	-5.52867	-9.69982	-7.17345
hsa-miR-92b-3p	MIMAT0003218	1	155165041	-7.82352	-6.01913	-7.9416	-8.53793	-8.32494	-6.5306	-8.61603	-9.34494	-8.90194	-7.23766	-9.07483	-9.65779	-9.29048	-9.49739	-9.27859	-8.62876	-9.56667	-8.83145	-8.1257	-6.51912	-4.47785	-7.9549	-9.12214	-9.60175	-7.81213	-8.01058	-6.66281	-7.78687	-8.42043	-8.71851	-9.0933	-7.03552	-7.94387	-5.75939	-9.52411	-8.36381	-9.37889	-7.00857	-8.38892	-8.46327	-9.36466	-7.69023	-8.70565	-7.93206	-7.03296	-7.83616
hsa-miR-9-5p	MIMAT0000441	1	156390170	-8.10744	-8.5167	-8.49922	-9.06083	-1.41265	-8.72664	-8.61603	-9.34494	-8.90194	-9.22393	-3.35023	-9.65779	-2.49911	-4.18306	-3.34719	-5.84516	-9.56667	-9.1098	-1.83393	-9.42178	-8.04131	-4.92333	-4.43435	-7.26481	-7.22047	-4.12779	-6.6451	-5.19305	-7.68245	-8.92932	-9.0933	-9.43945	-8.7524	-9.02566	-7.21997	-8.56722	-9.37889	-9.25334	-3.40863	-8.46327	-9.36466	-3.60079	-8.70565	-5.57357	-9.69982	-8.07631
hsa-miR-9-3p	MIMAT0000442	1	156390208	-8.10744	-8.5167	-8.49922	-9.06083	-0.242172	-8.72664	-8.61603	-9.34494	-8.90194	-9.22393	-3.10656	-8.38815	-2.35718	-5.18811	-3.66616	-6.87502	-9.56667	-9.1098	-1.33781	-9.42178	-8.04131	-4.87564	-4.91128	-6.35806	-7.46217	-4.34941	-8.68167	-7.78687	-8.25273	-7.84169	-9.0933	-8.66071	-8.7524	-9.02566	-6.76473	-8.56722	-9.37889	-9.25334	-4.34611	-8.46327	-9.36466	-4.58434	-8.70565	-5.52867	-9.69982	-7.17345
hsa-miR-765	MIMAT0003945	1	156906011	-3.87896	-2.02056	-2.29734	-0.260057	-3.00834	-2.21833	-2.78516	-1.94743	-3.55747	-3.76786	-3.25817	-3.37653	-3.20943	-2.99753	-2.88408	-2.84881	-2.34651	-2.72349	-1.95384	-3.48879	-1.60154	-1.34313	-4.7834	-2.33115	-1.95272	-4.60503	-4.78945	-1.66271	-3.54312	-2.67136	-3.35392	-3.93544	-3.29654	-2.63468	-4.84537	-3.77963	-2.36048	-2.06333	-3.88229	-1.70936	-3.38346	-2.78982	-1.58268	-2.1522	-3.10864	-2.06401
hsa-miR-921	MIMAT0004971	1	166124005	-8.10744	-8.5167	-8.49922	-8.65978	-8.75106	-8.72664	-8.61603	-7.85527	-8.90194	-9.22393	-9.54531	-9.65779	-9.49439	-9.49739	-9.27859	-8.62876	-9.56667	-9.1098	-8.42605	-9.42178	-8.04131	-8.1223	-9.12214	-8.4289	-8.68032	-9.21357	-9.42041	-7.78687	-9.44678	-8.92932	-9.0933	-9.43945	-8.7524	-8.55155	-10.1646	-8.56722	-9.37889	-8.77738	-8.38892	-8.46327	-9.36466	-7.69023	-8.70565	-7.92541	-9.69982	-7.95402
hsa-miR-557	MIMAT0003221	1	168344830	-4.61532	-3.62871	-3.63758	-2.40832	-4.25671	-3.44867	-3.38549	-3.58616	-4.19492	-4.66539	-4.40934	-4.44839	-3.80018	-4.11302	-3.56268	-4.16873	-3.90937	-3.93915	-3.23866	-3.90795	-2.81715	-2.7245	-4.96472	-3.64708	-3.04533	-4.78435	-4.52279	-2.76984	-4.29796	-3.94218	-3.68887	-3.02234	-4.26201	-2.85889	-4.97233	-2.46917	-3.79405	-3.02969	-3.7803	-3.50173	-4.25694	-3.53668	-2.747	-3.23566	-3.85299	-3.93452
hsa-miR-214-5p	MIMAT0004564	1	172107988	-3.92355	-3.21878	-4.00607	-2.93145	-6.03858	-3.61542	-2.24307	-3.39059	-3.026	-2.3231	-4.08083	-3.36768	-4.27867	-2.96113	-6.05088	-5.40178	-4.12234	-4.66078	-4.4664	-3.37678	-3.93378	-4.22691	-3.48924	-1.36193	-2.49958	-4.45054	-2.52051	-3.74558	-3.54442	-4.57619	-3.71104	-2.29632	-3.40257	-3.41116	-2.36006	-3.93695	-4.85006	-4.43536	-3.36082	-5.33355	-3.40804	-6.02864	-4.5177	-3.9894	-4.34351	-4.757
hsa-miR-214-3p	MIMAT0000271	1	172108029	0.531499	1.1997	0.495068	1.4676	-0.759954	0.675483	2.35279	0.793552	1.31558	1.98915	0.232852	0.726997	-0.213286	1.03639	-0.96174	-0.304346	0.324196	-0.342908	-0.795581	0.393513	1.18524	-0.118639	0.259798	2.93019	1.15419	-0.259784	1.06262	0.579738	0.387383	-0.421844	0.741467	1.64779	0.306222	0.440245	1.63074	0.0334921	-0.846869	0.0752001	0.618016	-0.270005	0.861317	-0.837612	-0.0112391	0.51022	-0.00716782	-0.672215
hsa-miR-199a-3p	MIMAT0000232	1	172113675	3.60518	3.53177	3.02782	3.78132	1.93802	2.95244	4.78429	3.88317	3.72952	4.54052	3.08296	3.95358	2.7337	4.00308	1.88381	2.1933	2.75024	2.72658	2.6776	3.46752	2.57233	2.64324	3.68649	5.51955	4.1766	3.00988	4.05221	2.67074	3.41674	3.12873	3.54628	4.64102	3.50743	3.3036	4.54636	3.05095	2.24526	3.0569	2.97596	2.55476	3.67451	2.60554	2.36684	3.27804	3.04936	2.59649
hsa-miR-199a-5p	MIMAT0000231	1	172113765	1.88994	2.78813	1.95502	3.02771	0.382592	2.09047	3.60531	2.54561	2.51796	3.3287	1.65839	2.41338	1.40089	2.58146	0.103382	1.02715	1.75842	1.21717	1.43171	2.18527	2.23626	1.28956	2.142	4.11979	2.91179	1.4728	2.8636	2.34281	2.09531	1.41664	1.68177	3.40278	2.22774	2.43318	3.10037	1.95038	0.808632	1.41269	2.30146	1.1569	1.96447	0.697936	1.50072	1.75901	1.43577	1.10674
hsa-miR-181b-5p	MIMAT0000257	1	198828059	-1.85162	-0.24126	-0.657295	-0.672168	-1.00985	0.166203	-1.10158	-1.28108	-1.17035	-1.6989	-1.65902	-1.96319	-1.33005	-0.894561	0.828962	-1.70222	-0.589876	-1.20716	-1.22508	-2.51278	-0.829158	-2.22787	-0.599359	-1.04229	-1.22128	-2.10687	-0.718068	0.215103	-1.10212	-0.612373	-1.96545	-1.19348	-2.58173	-1.3106	-1.62075	-0.991119	-1.41737	-1.10356	-0.121734	-1.10778	-1.34702	-1.42586	-2.16887	-2.21347	1.01726	-2.46441
hsa-miR-181a-5p	MIMAT0000256	1	198828218	-0.00329208	1.78602	1.15626	1.43995	0.723997	2.28471	1.18116	0.485256	1.04756	0.724029	0.415391	0.101509	0.538732	0.842228	1.66369	-0.0160046	0.795164	0.367883	0.153023	-0.255786	1.29424	-0.561347	0.805964	1.00559	0.981401	-0.127707	1.24164	1.75135	0.346775	0.652322	-0.0514336	1.03728	-0.634212	0.359296	0.714665	0.928268	0.811003	0.641965	1.81348	0.450422	0.396609	-0.0073514	0.0682564	-0.241524	3.2691	-0.808008
hsa-miR-181a-3p	MIMAT0000270	1	198828257	-7.13403	-3.8389	-4.66228	-4.0984	-5.30079	-2.97382	-4.2287	-4.80656	-4.18942	-4.57421	-5.27656	-5.16091	-5.13739	-4.28276	-4.17124	-7.15066	-4.52117	-5.18647	-4.88136	-5.66451	-4.57203	-5.84821	-4.26379	-4.07761	-4.30077	-5.76329	-4.12674	-3.82899	-4.80666	-4.31405	-5.62844	-4.33737	-6.8642	-5.1493	-4.4952	-4.51682	-4.38767	-4.67493	-3.704	-4.90397	-5.15821	-7.69023	-5.28848	-6.53066	-1.83039	-7.42732
hsa-miR-135b-5p	MIMAT0000758	1	205417467	-5.56967	-8.5167	-6.7614	-1.42179	-0.550566	-5.09076	-8.61603	-5.51333	-4.25499	-5.8398	-1.11677	-3.37647	0.352918	-0.483742	-0.486935	-2.17365	-2.96036	-9.1098	0.736209	-5.26605	-8.04131	-0.0680065	-6.87092	-5.19	-2.91885	-6.49543	-9.42041	-7.78687	-5.67043	-3.24727	-9.0933	-3.21759	-7.27408	-7.9656	-5.02617	-8.56722	-4.30905	-9.25334	-4.38988	-7.38468	-4.21646	0.22952	-5.38352	-1.11555	-6.29716	-2.57057
hsa-miR-29c-5p	MIMAT0004673	1	207975233	-1.25886	-1.63501	-1.15829	-2.66969	-3.5735	-2.3676	-2.88707	-2.16357	-2.58647	-1.7413	-4.03041	-2.19835	-4.05168	-2.86081	-1.45238	-2.56898	-3.60772	-0.881238	-3.99564	-1.00347	-1.81191	-3.44421	-2.1928	-1.97503	-1.59818	-2.50694	-2.22268	-2.49537	-2.36503	-2.62973	-1.67357	-2.61197	-0.330771	-2.04296	-2.17339	-1.78483	-0.944014	-0.659233	-2.65943	-2.47052	-2.38359	-3.43584	-1.81769	-2.88437	-1.45709	-3.29545
hsa-miR-29c-3p	MIMAT0000681	1	207975271	3.81701	3.56606	3.67237	2.34244	1.90584	2.74528	2.05451	3.04925	2.77062	2.97665	2.0759	3.44677	1.75333	2.62209	3.61573	3.15756	2.3476	5.02099	1.76441	4.98991	3.07048	2.36879	3.20584	3.11711	3.93069	2.82725	3.18879	2.38051	3.28701	3.19434	3.52798	3.0319	5.04195	3.29559	3.37615	4.1804	4.44443	4.24368	2.28658	2.8639	2.72578	1.941	3.17782	2.90977	3.88513	2.62631
hsa-miR-29b-2-5p	MIMAT0004515	1	207975819	-6.64355	-7.68258	-7.36629	-9.06083	-8.75106	-8.72664	-8.61603	-8.73523	-8.90194	-6.79776	-9.54531	-8.12503	-9.49439	-9.49739	-6.38116	-8.62876	-9.56667	-7.58072	-9.95219	-6.54577	-8.04131	-9.74733	-8.18943	-8.56617	-7.61861	-8.63926	-7.83134	-7.78687	-9.05829	-8.92932	-8.00361	-9.29913	-4.9822	-7.28014	-9.08207	-8.56722	-7.10201	-6.14712	-8.38892	-8.46327	-8.14371	-7.69023	-8.70565	-9.54223	-7.42479	-9.86637
hsa-miR-29b-3p	MIMAT0000100	1	207975861	2.59341	0.948378	1.37988	0.354018	1.23374	0.880546	-0.0387535	2.0587	0.898334	1.02023	1.36786	1.60143	0.975806	1.06464	1.86791	2.26039	0.888731	3.01594	1.16892	3.45853	1.17243	1.88943	2.3209	1.12391	2.59103	2.49946	1.20016	0.946636	1.72534	2.57862	2.12899	1.34536	2.75646	1.41848	1.61863	2.30102	2.61419	2.78254	0.378123	2.11253	0.910765	1.95523	0.972734	2.56052	2.41041	1.81902
hsa-miR-205-5p	MIMAT0000266	1	209605519	3.77018	0.356039	3.20228	1.99588	2.7734	2.73138	1.54087	0.564583	1.8921	1.77849	2.2367	3.30844	1.58094	2.51825	2.56527	1.98978	3.13019	3.15579	-0.171171	3.78792	4.11621	1.03867	3.16527	-1.0377	1.90851	-1.98456	1.22577	-1.87023	0.189586	0.390241	-0.697535	2.6677	0.678703	2.39305	2.6065	4.6538	-0.0329094	-4.39265	2.50294	-0.0882196	1.56802	0.888885	0.92235	1.34514	-0.132394	1.2704
hsa-miR-215	MIMAT0000272	1	220291241	-4.1431	-6.37577	-5.0332	-9.06083	-3.43312	-8.72664	-5.15194	-5.81546	-4.3344	-4.55738	-4.37005	-4.6489	-5.42403	-4.16576	-3.12436	-3.2063	-5.14974	-3.54473	-4.73681	-3.76877	-8.04131	-5.81654	-3.81957	-3.83334	-4.17061	-4.41061	-4.84051	-5.03949	-4.55321	-4.15191	-2.52515	-4.35379	-4.83018	-5.30998	-4.34863	-4.49694	-2.68975	-4.16344	-8.38892	-8.46327	-4.63053	-4.21227	-4.56589	-4.44065	-3.87303	-3.99614
hsa-miR-194-5p	MIMAT0000460	1	220291534	-3.14515	-4.03692	-3.4934	-5.31824	-2.25902	-4.61207	-4.44866	-5.04718	-3.39285	-3.31691	-3.60101	-3.96614	-4.40885	-3.46376	-2.32808	-2.31042	-4.30915	-3.02265	-3.85828	-3.23989	-3.62971	-5.11046	-2.86765	-3.50484	-3.17064	-3.87685	-3.88145	-3.12265	-3.91953	-3.63169	-1.65777	-3.31191	-3.23283	-4.35783	-3.72416	-3.94298	-2.00223	-3.23591	-3.88461	-5.32985	-3.74981	-3.19182	-3.06453	-3.83721	-3.14266	-3.15323
hsa-miR-128	MIMAT0000424	2	136423019	-1.11592	1.55264	-2.03667	-2.08845	-1.08939	-2.28885	-1.93925	-1.56952	-2.28232	-1.75692	-2.56782	-2.0091	-1.67502	-2.06335	-0.346859	-1.72002	-2.31375	-2.09279	-1.5816	-2.48276	-2.59177	-2.90127	-1.42981	-1.50167	-2.64642	-2.2402	-0.0743494	-2.00751	-2.14311	-0.38581	-1.8924	-2.03314	-1.23018	-2.11099	-2.1283	-2.13342	-1.44817	-0.915092	-2.13092	-1.40289	-2.32859	-1.98626	-2.1177	-2.31943	-2.3727	-2.03914
hsa-miR-933	MIMAT0004976	2	176032428	-6.89113	-6.28757	-6.92332	-6.41083	-6.97372	-7.02917	-8.21922	-7.08703	-8.47626	-7.16339	-8.5846	-7.19414	-7.58546	-7.57024	-7.58441	-8.11624	-8.82934	-7.38426	-7.92809	-8.86072	-6.2097	-6.59195	-6.95984	-7.95566	-7.18036	-7.71591	-8.58609	-5.23786	-7.59576	-7.23618	-7.0624	-7.39922	-7.13662	-6.90437	-7.97567	-6.68682	-7.42764	-7.27584	-6.02473	-6.12643	-7.6397	-6.08062	-6.46607	-7.01238	-8.19498	-7.65702
hsa-miR-10b-5p	MIMAT0000254	2	177015061	0.763799	0.671655	-0.462764	0.336519	-0.281888	0.090127	1.08185	0.409679	1.52907	0.860905	-0.200598	1.64141	0.241261	0.895416	-0.491714	0.88398	0.180794	0.573348	-0.151999	1.20047	-0.856165	-0.500483	0.829902	1.71281	1.50359	0.923826	0.526671	-0.779665	0.58045	0.265214	0.783237	0.633392	0.100421	0.249249	1.25059	2.72098	0.705413	1.99588	-0.59713	-0.379849	1.09005	-0.674306	-0.0676479	1.58869	0.339254	0.183262
hsa-miR-10b-3p	MIMAT0004556	2	177015101	-7.16468	-5.53412	-7.7408	-6.39489	-8.75106	-7.51839	-6.01858	-6.75939	-5.37237	-6.22133	-8.21066	-5.44637	-6.70516	-6.3522	-8.01744	-7.05134	-6.79751	-6.39366	-6.6382	-6.50301	-8.04131	-6.8567	-6.2	-5.06982	-5.15085	-5.87182	-6.39805	-7.78687	-7.66423	-7.57499	-6.11578	-6.51258	-8.7524	-6.34587	-5.64879	-4.35991	-7.0833	-4.64339	-7.20901	-8.46327	-6.03415	-7.69023	-7.28865	-5.03605	-7.0026	-6.8659
hsa-miR-26b-5p	MIMAT0000083	2	219267383	3.4741	2.05623	2.15851	1.8638	2.53923	1.75323	2.28595	1.93829	2.50245	2.3982	2.34167	3.00089	1.9716	2.46738	2.37316	2.3333	1.80925	3.30799	1.80612	3.15907	1.3685	1.07995	2.30835	2.46807	2.41222	2.71488	2.52414	1.26336	2.34825	2.28263	2.95598	2.7874	3.72028	2.02847	2.75809	2.90487	2.76212	2.46741	1.2222	2.18348	2.5358	1.49291	1.65204	2.30741	2.48222	2.02171
hsa-miR-26b-3p	MIMAT0004500	2	219267421	-8.10744	-8.5167	-8.49922	-9.06083	-8.75106	-8.72664	-8.61603	-8.887	-8.90194	-9.15467	-9.36456	-7.72272	-9.25558	-9.49739	-9.27859	-8.62876	-9.56667	-8.85738	-9.95219	-7.75154	-7.84785	-9.74733	-8.91882	-7.98151	-8.28505	-9.05327	-7.03293	-7.78687	-9.30502	-8.92932	-9.0933	-9.00027	-7.84172	-9.02566	-8.42332	-8.31276	-9.05861	-9.25334	-8.38892	-8.46327	-9.36466	-7.69023	-8.70565	-9.54223	-9.43957	-9.86637
hsa-miR-375	MIMAT0000728	2	219866427	-0.165489	-0.269169	0.0289993	1.12924	-3.57165	1.22475	-0.231654	0.295544	-4.48703	0.153151	-1.99761	-0.979877	-4.40052	0.12082	2.54751	-0.651621	-0.0245209	2.61545	-6.23389	-2.83219	-0.0388804	-7.18349	0.503159	-0.387351	0.504621	-0.0304651	0.070446	1.38191	0.636148	-3.38855	-0.306428	-3.43527	-3.15908	-0.0115185	-2.5932	0.192638	-3.50471	-0.439582	0.892609	-3.08497	-1.39376	-2.65649	1.16545	-0.470081	1.21722	-3.6906
hsa-miR-153	MIMAT0000439	2	220158907	-8.10744	-8.5167	-8.49922	-9.06083	-8.75106	-8.72664	-8.61603	-6.92748	-8.90194	-9.22393	-8.12051	-6.93884	-8.22428	-7.85216	-5.49839	-8.62876	-7.50107	-9.1098	-8.25418	-6.82357	-8.04131	-8.53508	-9.12214	-8.03224	-7.03331	-3.94183	-9.42041	-7.78687	-5.75365	-8.92932	-7.53061	-8.55976	-8.7524	-9.02566	-7.22546	-8.56722	-9.37889	-9.25334	-8.38892	-8.46327	-9.36466	-7.69023	-4.26984	-6.08622	-9.69982	-8.44167
hsa-miR-149-5p	MIMAT0000450	2	241395439	-4.49998	-2.40056	-4.7129	-1.99247	-7.12037	-4.16476	-4.75677	-4.83498	-3.25442	-4.11033	-4.87133	-2.42293	-5.1424	-4.59284	-4.01336	-5.2619	-2.9262	-5.52599	-5.45687	-3.16013	-1.14351	-5.4501	-4.89126	-2.49959	-4.12613	-1.8109	-1.49519	-2.06033	-4.8182	-4.48335	-0.851626	-2.68717	-1.60173	-3.49233	-4.14322	-0.643545	-0.127281	-0.887407	-3.65477	-5.53833	-4.2143	-5.23848	-0.342262	-3.82087	-0.998023	-6.61891
hsa-miR-149-3p	MIMAT0004609	2	241395485	-8.10744	-4.90254	-5.76646	-4.11257	-6.62202	-4.87671	-6.28339	-5.2663	-6.24026	-6.685	-6.6853	-5.91835	-5.7562	-4.11616	-5.556	-6.90411	-5.32147	-6.60779	-5.45305	-6.67161	-5.16868	-4.39279	-8.50129	-5.69205	-4.84578	-8.50136	-7.35451	-4.4748	-6.48194	-6.43207	-6.65596	-6.69771	-5.4857	-5.54086	-9.33763	-5.72583	-5.02305	-5.08625	-7.02118	-5.19702	-5.85591	-4.91693	-4.47372	-5.36772	-5.92935	-4.82477
hsa-miR-885-5p	MIMAT0004947	3	10436204	-8.10744	-8.5167	-8.49922	-5.91418	-5.43922	-8.72664	-8.61603	-9.34494	-8.90194	-9.22393	-5.13463	-4.51976	-5.80044	-5.1486	-9.27859	-7.20987	-6.63861	-5.99552	-6.76654	-9.42178	-8.04131	-5.62918	-9.12214	-5.73927	-6.47263	-9.21357	-5.30868	-7.78687	-9.44678	-7.84093	-9.0933	-9.43945	-8.7524	-9.02566	-7.66038	-8.56722	-9.37889	-9.25334	-8.38892	-8.46327	-8.30209	-6.55351	-5.27018	-6.84811	-7.05686	-9.86637
hsa-miR-885-3p	MIMAT0004948	3	10436236	-8.10744	-8.5167	-8.49922	-9.06083	-8.75106	-8.72664	-8.61603	-9.34494	-8.90194	-9.22393	-6.94774	-9.65779	-9.49439	-9.49739	-9.27859	-8.62876	-9.56667	-9.1098	-9.95219	-9.42178	-8.04131	-9.74733	-9.12214	-9.60175	-9.86133	-9.21357	-7.94449	-7.78687	-9.44678	-8.92932	-9.0933	-9.43945	-8.7524	-6.24689	-10.1646	-8.56722	-9.37889	-9.25334	-8.38892	-8.46327	-9.36466	-7.69023	-8.70565	-9.54223	-9.69982	-9.86637
hsa-miR-128	MIMAT0000424	3	35786022	-1.11592	1.55264	-2.03667	-2.08845	-1.08939	-2.28885	-1.93925	-1.56952	-2.28232	-1.75692	-2.56782	-2.0091	-1.67502	-2.06335	-0.346859	-1.72002	-2.31375	-2.09279	-1.5816	-2.48276	-2.59177	-2.90127	-1.42981	-1.50167	-2.64642	-2.2402	-0.0743494	-2.00751	-2.14311	-0.38581	-1.8924	-2.03314	-1.23018	-2.11099	-2.1283	-2.13342	-1.44817	-0.915092	-2.13092	-1.40289	-2.32859	-1.98626	-2.1177	-2.31943	-2.3727	-2.03914
hsa-miR-26a-5p	MIMAT0000082	3	38010912	4.23852	3.84681	3.67149	3.07957	2.49015	3.40012	3.77791	2.93592	3.09504	3.26839	2.94106	3.62666	2.70424	3.31716	1.93232	2.91158	3.03151	4.11799	2.66882	3.9417	3.17614	2.0869	2.88684	3.34543	3.6165	2.9524	3.46725	2.96098	2.96711	2.67713	3.54201	3.26263	4.03056	3.72542	3.42454	3.43672	3.30043	2.97009	3.22143	3.43157	3.30883	2.41907	3.33876	2.53151	3.07777	2.89287
hsa-miR-564	MIMAT0003228	3	44903401	-6.07145	-5.21916	-4.80689	-4.2791	-7.12862	-5.01292	-5.15668	-5.31293	-6.94783	-7.06161	-6.14231	-5.17473	-5.27208	-5.32007	-5.12153	-5.31458	-5.40952	-5.11142	-5.2525	-5.04753	-4.10107	-3.73561	-6.46649	-4.416	-3.90987	-9.21357	-5.17172	-4.14849	-6.03766	-5.85624	-6.95146	-5.04686	-4.83163	-5.27073	-6.34509	-4.95894	-5.51278	-5.25418	-6.42684	-4.88838	-7.03929	-3.80453	-5.07705	-4.82571	-5.8366	-5.10654
hsa-miR-1226-5p	MIMAT0005576	3	47891063	-4.44508	-2.21203	-2.38039	-1.17963	-4.3939	-3.73184	-2.2173	-3.66104	-4.84653	-4.7983	-4.86322	-4.49139	-4.20158	-4.31777	-4.08303	-4.19482	-2.08462	-3.25186	-3.73555	-4.47532	-3.17931	-2.71032	-5.3463	-3.78987	-3.03737	-5.13069	-5.13103	-3.0536	-4.52096	-2.86668	-4.60476	-4.42248	-4.16822	-3.49071	-5.223	-4.11356	-4.28446	-3.56239	-4.06933	-2.83597	-4.3609	-2.99635	-3.29945	-3.084	-4.01747	-3.96051
hsa-miR-425-5p	MIMAT0003393	3	49032620	-0.0237312	-0.835355	-0.712668	-0.331755	0.0193148	-0.891363	0.866126	-0.0674696	-1.1618	-0.00745964	-0.903551	-0.596822	-1.98169	-0.350635	1.87093	1.57991	0.016264	-0.948856	-0.123045	-0.641244	0.703081	-1.48104	-1.06632	-1.01167	-0.981744	-0.411087	-0.495481	1.44321	-0.130157	0.276513	0.365793	-0.323357	-1.21929	-0.422894	0.0646782	-1.0199	0.264084	-0.203399	0.37814	0.0434999	0.0973682	-0.788521	-0.653656	-1.14951	-0.572697	-1.04126
hsa-miR-425-5p	MIMAT0003393	3	49057616	-0.0237312	-0.835355	-0.712668	-0.331755	0.0193148	-0.891363	0.866126	-0.0674696	-1.1618	-0.00745964	-0.903551	-0.596822	-1.98169	-0.350635	1.87093	1.57991	0.016264	-0.948856	-0.123045	-0.641244	0.703081	-1.48104	-1.06632	-1.01167	-0.981744	-0.411087	-0.495481	1.44321	-0.130157	0.276513	0.365793	-0.323357	-1.21929	-0.422894	0.0646782	-1.0199	0.264084	-0.203399	0.37814	0.0434999	0.0973682	-0.788521	-0.653656	-1.14951	-0.572697	-1.04126
hsa-miR-425-3p	MIMAT0001343	3	49057656	-5.43125	-5.05223	-5.53486	-5.95	-5.43837	-6.05789	-6.19168	-5.44798	-6.63829	-5.51893	-6.75437	-6.08849	-5.90865	-5.79212	-5.57148	-4.75512	-6.78744	-5.83597	-6.20259	-6.7175	-4.32904	-5.83776	-5.41629	-7.43003	-5.75573	-5.59864	-5.57536	-4.10279	-6.03614	-6.40345	-5.2306	-5.60787	-5.07363	-5.23679	-6.27807	-4.92157	-5.72323	-5.39535	-4.73188	-4.86946	-6.36901	-4.0022	-5.16131	-5.98446	-6.71946	-6.07544
hsa-miR-191-5p	MIMAT0000440	3	49058088	-6.4364	-8.5167	-8.49922	-7.68686	-7.67109	-8.72664	-6.18519	-6.93194	-8.90194	-6.67981	-7.16065	-7.15788	-9.49439	-6.67323	-5.53163	-5.01703	-6.70753	-9.1098	-7.54178	-6.89805	-5.22072	-8.28993	-7.53267	-7.66744	-7.1795	-9.21357	-5.24265	-6.56649	-6.37383	-7.61723	-5.73521	-6.35257	-6.38232	-6.698	-5.96114	-6.48311	-5.92472	-7.14052	-5.85797	-7.24536	-6.25424	-6.53561	-7.09624	-9.02323	-8.02061	-8.12099
hsa-miR-191-3p	MIMAT0001618	3	49058129	-4.77491	-4.81041	-4.71497	-5.11653	-4.88658	-5.55982	-5.16419	-5.21292	-5.78953	-5.38953	-6.23082	-5.85313	-5.52287	-5.60442	-5.4173	-4.84253	-6.46628	-5.52184	-5.90152	-5.97762	-4.09837	-5.47271	-5.17804	-6.83067	-5.58772	-5.44452	-5.66345	-3.79514	-5.51546	-5.19673	-4.9241	-5.36256	-4.85027	-5.03685	-6.01391	-4.80871	-5.54102	-5.28608	-4.43438	-4.60821	-5.83227	-3.82775	-5.03234	-5.64459	-6.31825	-5.98684
hsa-miR-566	MIMAT0003230	3	50210775	-8.10744	-8.2521	-8.47444	-5.13966	-8.75106	-8.60476	-8.61603	-6.63896	-8.90194	-9.22393	-9.44525	-7.02695	-8.34865	-7.83066	-9.27859	-8.62876	-9.56667	-9.1098	-7.19043	-9.1667	-8.04131	-5.23384	-9.12214	-6.36228	-6.01406	-9.21357	-9.42041	-7.78687	-9.44678	-8.05863	-9.0933	-9.43945	-8.7524	-9.02566	-10.1646	-8.56722	-7.02461	-7.7076	-8.38892	-8.46327	-9.04794	-7.69023	-6.75791	-6.22229	-7.98312	-6.1233
hsa-let-7g-5p	MIMAT0000414	3	52302319	3.47614	1.93254	2.63434	2.3088	3.97996	1.98347	2.60551	2.38848	2.77573	2.7392	3.10521	3.08231	2.5486	2.56462	2.18593	3.28481	1.72488	3.00004	2.53678	3.25786	2.60408	1.86225	2.80742	3.01549	2.86053	3.02549	2.77964	1.96171	2.79772	3.08677	3.08727	3.16306	3.67403	2.26719	3.38185	2.93348	3.32387	2.55472	1.38244	2.71768	3.14059	2.23908	1.76404	2.88089	3.12523	2.86624
hsa-miR-135a-5p	MIMAT0000428	3	52328273	-8.10744	-6.46557	-2.89135	-9.06083	-8.75106	-8.72664	-8.61603	-5.44458	-8.90194	-6.81774	-9.54531	-6.20061	-9.49439	-9.49739	-9.27859	-8.62876	-9.56667	-9.1098	-9.95219	-6.37448	-8.04131	-9.74733	-9.12214	-9.60175	-9.86133	-9.21357	-8.39758	-7.78687	-5.81394	-8.92932	-9.0933	-8.69999	-8.7524	-9.02566	-10.1646	-8.56722	-9.37889	-9.25334	-8.38892	-8.46327	-6.68214	-7.69023	-0.577329	-9.54223	-9.69982	-9.86637
hsa-miR-135a-3p	MIMAT0004595	3	52328311	-4.42451	-2.44019	-3.36378	-2.47312	-3.49715	-3.48945	-2.24528	-3.25921	-4.34497	-4.5609	-4.23632	-4.67798	-3.65933	-3.86596	-2.70887	-1.57104	-1.70806	-3.99045	-3.17758	-4.30136	-2.41413	-3.00359	-4.44198	-3.8339	-3.55485	-4.83682	-3.63285	-2.00732	-3.77201	-2.58326	-3.89521	-3.80737	-3.89336	-3.11221	-4.24614	-2.43678	-4.07342	-3.09755	-2.27293	-2.74242	-4.77853	-1.88263	-3.51486	-2.26084	-4.23451	-3.83441
hsa-miR-198	MIMAT0000228	3	120114541	-8.10744	-3.50457	-3.94153	-2.34076	-5.68449	-4.18123	-4.8497	-4.44527	-4.60602	-6.44166	-5.57744	-4.42468	-4.65532	-5.04162	-5.59893	-5.522	-4.95913	-5.81465	-3.69235	-5.02775	-2.90852	-2.70618	-6.59701	-4.57368	-2.95123	-9.21357	-6.02044	-3.25069	-4.69281	-5.42931	-5.81286	-5.04872	-4.81519	-3.7444	-6.24621	-4.38112	-5.29605	-4.98919	-4.94785	-4.64557	-5.36262	-4.97228	-3.93696	-4.18443	-4.76964	-4.75654
hsa-miR-15b-5p	MIMAT0000417	3	160122398	2.66663	0.551664	1.18756	1.30618	3.0726	1.14086	0.931973	1.62615	1.55612	1.60277	1.89772	1.78565	2.12914	1.16381	2.14446	1.93941	0.718307	2.32958	1.69426	2.17939	2.15851	1.22571	1.776	1.39872	1.27989	2.4373	1.68552	1.34115	1.26824	1.86437	1.96481	1.56076	2.96124	1.45274	1.84952	2.25374	2.34624	2.44252	0.762827	2.26336	1.40829	2.86119	0.883438	1.85775	1.88389	3.01082
hsa-miR-15b-3p	MIMAT0004586	3	160122437	-6.64438	-8.5167	-8.31106	-8.72397	-6.06834	-8.72664	-8.61603	-6.39895	-8.90194	-7.08465	-6.39328	-6.84664	-5.91059	-7.59706	-6.18867	-7.05017	-9.56667	-6.91129	-6.15161	-6.35219	-8.04131	-6.70951	-6.64345	-7.64119	-7.42251	-6.13266	-7.17925	-7.66736	-6.92255	-7.23581	-6.83934	-7.37805	-6.33196	-7.10943	-7.05254	-6.51972	-6.532	-5.59204	-8.38892	-6.59959	-7.83341	-5.05978	-8.70565	-7.0852	-7.23568	-5.61313
hsa-miR-16-5p	MIMAT0000069	3	160122546	4.30613	2.79246	3.34151	3.12872	3.92341	2.95753	2.67229	3.08136	3.30479	3.25565	3.5853	3.31921	3.22056	3.17594	3.30899	4.08654	2.50294	4.54216	3.18881	4.00753	2.73485	2.65294	3.43635	2.95464	3.25412	3.62698	3.75963	2.99148	3.44066	3.4767	3.68974	3.37735	5.31611	3.56924	3.54058	4.72807	3.84989	3.55282	2.8035	3.33487	3.52757	4.02585	2.2424	3.32162	3.77956	4.12038
hsa-miR-16-2-3p	MIMAT0004518	3	160122589	-4.22773	-6.02559	-5.34539	-6.09399	-4.14954	-5.27254	-5.9829	-4.86508	-4.83233	-5.56233	-4.39272	-5.26309	-4.53931	-5.54791	-4.51145	-4.95702	-6.32514	-4.24115	-4.6374	-4.37453	-5.58521	-5.03914	-4.63088	-5.52938	-5.44006	-4.74256	-4.79885	-5.31412	-4.74945	-4.58447	-4.38549	-5.48292	-3.83662	-5.06512	-4.8664	-3.87782	-4.46807	-4.03355	-6.03836	-4.81095	-5.34953	-2.90267	-5.95306	-4.83318	-4.99951	-3.3463
hsa-miR-551b-3p	MIMAT0003233	3	168269705	-7.44138	-6.69634	-4.80521	-4.21081	-5.5286	-5.60872	-4.46727	-5.04423	-2.5001	-4.97221	-4.81972	-4.9801	-5.97591	-4.29457	-9.27859	-8.62876	-5.96985	-5.43762	-4.09805	-4.84457	-6.20782	-6.40595	-5.40774	-2.73579	-2.43581	-5.32763	-5.7534	-7.78687	-4.34251	-3.90119	-3.38285	-4.43347	-5.04695	-5.98354	-4.15272	-4.43057	-4.36958	-5.6723	-7.07431	-8.46327	-5.93727	-7.69023	-5.88447	-5.44761	-4.13947	-5.61518
hsa-miR-1224-5p	MIMAT0005458	3	183959204	-2.68523	-1.9597	-1.86828	-0.682243	-2.50054	-1.66952	-2.10085	-1.57205	-2.57442	-3.00673	-2.74543	-2.65955	-2.21508	-2.13668	-2.07569	-2.53057	-1.71791	-2.22031	-1.75728	-2.54601	-1.00657	-1.21974	-3.45441	-1.9651	-1.39535	-3.21284	-2.69418	-1.22845	-2.5684	-2.11057	-2.31972	-1.94827	-2.33091	-1.21593	-3.6146	-2.1777	-1.87885	-1.26137	-2.15414	-1.72248	-2.47632	-1.21793	-1.1885	-1.861	-1.82382	-1.84275
hsa-miR-28-5p	MIMAT0000085	3	188406584	-0.324878	-1.81275	-1.5974	-1.83982	-1.06092	-1.75773	-0.768809	-1.52187	-1.68127	-0.659668	-1.11113	-1.20715	-1.02	-1.48315	-0.943809	-1.86267	-2.10859	-0.908288	-0.711721	-1.0548	-1.02871	-1.95972	-1.09613	-0.858796	-1.79521	-1.25105	-2.04227	-2.193	-1.55011	-2.11074	-2.42471	-1.1353	-0.965179	-1.76452	-1.25265	-1.3522	-1.52712	-1.51035	-2.13317	-1.55456	-1.21472	-1.52289	-2.3232	-1.6213	-1.70976	-1.5913
hsa-miR-28-3p	MIMAT0004502	3	188406634	-5.42764	-5.613	-5.93617	-5.85617	-8.37511	-6.00208	-5.98242	-6.59892	-8.19133	-6.23626	-6.38544	-7.12307	-6.44499	-6.16619	-6.19266	-7.68518	-6.39487	-6.73039	-5.31715	-6.12494	-5.40224	-5.95237	-6.33334	-6.28544	-6.46653	-8.31129	-6.08705	-6.1397	-6.71012	-7.66633	-8.41418	-6.92281	-6.93684	-5.55659	-7.0016	-5.93701	-7.41153	-7.18796	-5.42816	-6.43453	-6.90062	-5.33553	-6.51861	-7.15071	-7.38011	-6.44699
hsa-miR-28-5p	MIMAT0000085	3	189889278	-0.324878	-1.81275	-1.5974	-1.83982	-1.06092	-1.75773	-0.768809	-1.52187	-1.68127	-0.659668	-1.11113	-1.20715	-1.02	-1.48315	-0.943809	-1.86267	-2.10859	-0.908288	-0.711721	-1.0548	-1.02871	-1.95972	-1.09613	-0.858796	-1.79521	-1.25105	-2.04227	-2.193	-1.55011	-2.11074	-2.42471	-1.1353	-0.965179	-1.76452	-1.25265	-1.3522	-1.52712	-1.51035	-2.13317	-1.55456	-1.21472	-1.52289	-2.3232	-1.6213	-1.70976	-1.5913
hsa-miR-95	MIMAT0000094	4	8007097	-4.96949	-6.86901	-6.80668	-4.4631	-2.57737	-4.58636	-4.20779	-4.08213	-3.54142	-6.03434	-4.21617	-3.44184	-3.85971	-4.02275	-3.82868	-4.03775	-5.83615	-3.53483	-4.72435	-4.59575	-6.96497	-4.88662	-4.82796	-3.89798	-3.66769	-5.57564	-1.9609	-7.78687	-4.28866	-3.85894	-3.11565	-4.4261	-5.64777	-5.0455	-3.5977	-5.77674	-1.61096	-4.47838	-8.38892	-8.46327	-4.27993	-7.69023	-3.6273	-4.00909	-5.71542	-3.75238
hsa-miR-572	MIMAT0003237	4	11370519	-2.81423	-0.935239	-0.244885	0.18713	-1.83149	-0.67414	-1.34285	-1.13209	-1.0831	-1.94776	-1.97942	-1.32963	-1.66642	-0.30517	-1.26878	-2.72409	-1.65618	-1.82482	-1.31945	-1.98856	0.000487	0.0942421	-2.3727	-1.472	-0.302878	-3.41597	-2.20606	-0.498358	-2.2701	-2.36761	-0.991226	-2.15574	-0.920465	-0.777993	-2.98119	-1.90602	-1.41971	-1.06011	-1.18897	-1.43928	-1.19906	-0.138757	-0.867465	-2.0299	-1.51516	-0.942658
hsa-miR-218-5p	MIMAT0000275	4	20529923	-3.76128	-4.05739	-3.35819	-4.54568	-3.72188	-4.07175	-3.42245	-3.48582	-2.61478	-3.26867	-2.89521	-1.40909	-3.12392	-2.37771	-4.10221	-3.20483	-3.29468	-3.09742	-3.71211	-2.25572	-5.30006	-3.79036	-2.59134	-1.81478	-2.56486	-2.95915	-2.71596	-4.67922	-2.4465	-3.33919	-3.73128	-2.79546	-2.74879	-4.44552	-2.1796	-3.24115	-2.83364	-4.1557	-3.92762	-4.44326	-2.65048	-4.51562	-2.9747	-1.91609	-3.45276	-2.58866
hsa-miR-574-5p	MIMAT0004795	4	38869684	-0.590151	-1.03296	-1.63112	-1.00849	-1.31806	-0.795732	-1.40704	-0.85344	-2.04399	-1.58463	-1.57202	-2.18933	-0.999619	-1.33589	-0.963422	-0.876545	-1.55468	-1.34741	-1.29363	-2.2305	-0.39871	-0.906467	-2.00533	-1.67548	-1.52104	-2.19267	-2.02976	0.951031	-1.67758	-1.6532	-1.81846	-2.11577	-1.37269	-1.01581	-1.67915	-1.87398	-1.11518	-0.584736	-1.53172	-0.965904	-1.68825	-0.367934	-1.18663	-0.981029	-1.76298	-0.764219
hsa-miR-574-3p	MIMAT0003239	4	38869721	-0.709828	-1.36953	-1.31375	-1.09726	-0.677229	-1.25987	-0.582425	-1.35181	-1.65297	-0.465537	-2.16556	-1.31218	-1.72599	-1.30494	-2.00755	-1.21413	-2.10066	-0.756519	-1.92205	-1.6895	-1.13542	-2.24842	-1.85099	-0.785915	-1.36701	-1.53977	-1.22205	-2.19672	-1.80548	-2.05963	-1.83755	-1.02603	-0.606223	-1.37872	-1.76203	-1.04922	-1.6372	-1.54554	-1.69711	-1.3104	-1.41845	-1.66792	-1.28491	-1.72567	-1.37253	-1.89241
hsa-miR-575	MIMAT0003240	4	83674568	-1.94104	0.194819	0.654089	1.75709	-1.40244	0.0169525	0.00253105	0.050251	-0.0486364	-1.90153	-1.03155	-0.549295	-0.496922	0.459867	-0.475711	-1.30605	-0.121835	-0.368662	0.166607	-0.226204	1.12716	1.46934	-2.20281	0.222261	0.860208	-3.15348	-0.941151	0.444148	-0.557494	-0.284549	-1.18576	-0.22836	0.103204	0.0474281	-1.63068	1.09619	-1.02533	-0.643634	0.00914669	0.276157	-1.92286	0.211855	0.453945	-0.816232	-0.262697	-0.655301
hsa-miR-576-3p	MIMAT0004796	4	110409915	-8.10744	-8.5167	-8.49922	-9.06083	-8.75106	-8.72664	-8.61603	-9.34494	-8.90194	-9.22393	-9.54531	-9.65779	-9.49439	-6.85932	-6.94991	-8.62876	-9.56667	-9.1098	-7.14519	-9.42178	-8.04131	-9.74733	-9.12214	-7.09985	-9.86133	-9.21357	-7.12789	-7.78687	-9.44678	-8.92932	-9.0933	-9.43945	-8.7524	-4.35963	-10.1646	-5.92435	-9.37889	-9.25334	-8.38892	-8.46327	-9.36466	-3.92752	-8.70565	-9.54223	-6.78258	-9.86637
hsa-miR-887	MIMAT0004951	5	15935350	-8.10744	-5.37327	-6.30859	-6.47962	-8.43683	-6.36658	-6.62814	-5.33783	-8.16662	-6.65457	-6.80177	-6.5976	-6.23033	-7.39732	-9.27859	-4.57971	-7.60446	-7.73244	-5.09618	-7.68267	-6.4711	-5.65244	-6.49507	-6.00923	-5.59596	-8.30206	-5.79645	-4.94865	-6.29222	-8.13157	-4.76432	-6.06222	-6.10457	-5.27833	-7.06919	-5.20943	-5.26739	-4.81409	-6.08932	-7.91406	-7.27487	-5.04706	-4.71629	-5.97924	-5.44466	-6.43473
hsa-miR-449a	MIMAT0001541	5	54466396	-4.53774	-7.02049	-7.34717	-2.47568	-8.75106	-5.55516	-8.61603	-2.06176	-8.90194	-3.35744	-9.54531	-7.60298	-9.49439	-6.01268	-4.84446	-8.62876	-1.92504	0.138581	-9.95219	-9.42178	-8.04131	-9.74733	-9.12214	-9.60175	-5.32894	-2.75136	-7.08403	-7.78687	0.778037	-3.68658	-5.66628	-0.727644	-8.7524	-4.83473	-3.14404	-8.56722	-6.17676	-2.16267	-1.10027	-8.46327	-6.44793	-7.69023	-3.87325	-9.54223	-1.30989	-9.86637
hsa-miR-449b-5p	MIMAT0003327	5	54466510	-8.10744	-8.5167	-8.49922	-7.87477	-8.75106	-8.72664	-8.61603	-5.864	-8.90194	-7.40968	-9.54531	-9.65779	-9.49439	-9.49739	-9.27859	-8.62876	-6.72034	-4.53608	-9.95219	-9.42178	-8.04131	-9.74733	-9.12214	-9.60175	-9.86133	-6.69619	-9.42041	-7.78687	-3.11952	-8.92932	-9.0933	-4.90236	-8.7524	-9.02566	-7.72043	-8.56722	-9.37889	-6.11169	-5.74671	-8.46327	-9.36466	-7.69023	-8.70565	-9.54223	-6.14976	-9.86637
hsa-miR-449a	MIMAT0001541	5	54502153	-4.53774	-7.02049	-7.34717	-2.47568	-8.75106	-5.55516	-8.61603	-2.06176	-8.90194	-3.35744	-9.54531	-7.60298	-9.49439	-6.01268	-4.84446	-8.62876	-1.92504	0.138581	-9.95219	-9.42178	-8.04131	-9.74733	-9.12214	-9.60175	-5.32894	-2.75136	-7.08403	-7.78687	0.778037	-3.68658	-5.66628	-0.727644	-8.7524	-4.83473	-3.14404	-8.56722	-6.17676	-2.16267	-1.10027	-8.46327	-6.44793	-7.69023	-3.87325	-9.54223	-1.30989	-9.86637
hsa-miR-582-5p	MIMAT0003247	5	58999469	-6.53993	-6.07086	-5.41358	-5.30324	-8.75106	-5.34114	-4.59101	-4.69637	-5.19871	-4.56145	-4.29964	-4.8384	-4.07022	-4.98265	-5.38328	-3.6289	-7.9309	-6.21219	-4.49774	-5.68804	-6.7561	-5.51129	-5.18753	-4.41322	-5.45223	-4.6616	-4.90391	-7.78687	-5.80307	-6.09006	-5.42189	-4.49102	-6.13484	-5.36243	-4.3047	-1.39655	-5.73824	-5.62863	-6.26947	-4.48761	-5.94152	-7.69023	-8.70565	-5.95604	-5.30815	-5.39624
hsa-miR-582-5p	MIMAT0003247	5	59035226	-6.53993	-6.07086	-5.41358	-5.30324	-8.75106	-5.34114	-4.59101	-4.69637	-5.19871	-4.56145	-4.29964	-4.8384	-4.07022	-4.98265	-5.38328	-3.6289	-7.9309	-6.21219	-4.49774	-5.68804	-6.7561	-5.51129	-5.18753	-4.41322	-5.45223	-4.6616	-4.90391	-7.78687	-5.80307	-6.09006	-5.42189	-4.49102	-6.13484	-5.36243	-4.3047	-1.39655	-5.73824	-5.62863	-6.26947	-4.48761	-5.94152	-7.69023	-8.70565	-5.95604	-5.30815	-5.39624
hsa-miR-9-5p	MIMAT0000441	5	87962708	-8.10744	-8.5167	-8.49922	-9.06083	-1.41265	-8.72664	-8.61603	-9.34494	-8.90194	-9.22393	-3.35023	-9.65779	-2.49911	-4.18306	-3.34719	-5.84516	-9.56667	-9.1098	-1.83393	-9.42178	-8.04131	-4.92333	-4.43435	-7.26481	-7.22047	-4.12779	-6.6451	-5.19305	-7.68245	-8.92932	-9.0933	-9.43945	-8.7524	-9.02566	-7.21997	-8.56722	-9.37889	-9.25334	-3.40863	-8.46327	-9.36466	-3.60079	-8.70565	-5.57357	-9.69982	-8.07631
hsa-miR-9-3p	MIMAT0000442	5	87962744	-8.10744	-8.5167	-8.49922	-9.06083	-0.242172	-8.72664	-8.61603	-9.34494	-8.90194	-9.22393	-3.10656	-8.38815	-2.35718	-5.18811	-3.66616	-6.87502	-9.56667	-9.1098	-1.33781	-9.42178	-8.04131	-4.87564	-4.91128	-6.35806	-7.46217	-4.34941	-8.68167	-7.78687	-8.25273	-7.84169	-9.0933	-8.66071	-8.7524	-9.02566	-6.76473	-8.56722	-9.37889	-9.25334	-4.34611	-8.46327	-9.36466	-4.58434	-8.70565	-5.52867	-9.69982	-7.17345
hsa-miR-9-3p	MIMAT0000442	5	87998500	-8.10744	-8.5167	-8.49922	-9.06083	-0.242172	-8.72664	-8.61603	-9.34494	-8.90194	-9.22393	-3.10656	-8.38815	-2.35718	-5.18811	-3.66616	-6.87502	-9.56667	-9.1098	-1.33781	-9.42178	-8.04131	-4.87564	-4.91128	-6.35806	-7.46217	-4.34941	-8.68167	-7.78687	-8.25273	-7.84169	-9.0933	-8.66071	-8.7524	-9.02566	-6.76473	-8.56722	-9.37889	-9.25334	-4.34611	-8.46327	-9.36466	-4.58434	-8.70565	-5.52867	-9.69982	-7.17345
hsa-miR-583	MIMAT0003248	5	95414862	-8.10744	-8.01266	-5.80867	-3.41286	-8.75106	-8.72664	-7.89755	-5.32781	-8.90194	-9.22393	-8.83049	-6.22349	-6.84486	-7.95589	-9.27859	-8.62876	-5.3804	-6.29704	-5.64017	-7.76826	-7.30885	-4.86683	-9.12214	-5.55817	-4.91145	-9.21357	-9.42041	-7.78687	-7.88823	-5.53125	-9.0933	-9.43945	-8.7524	-7.14832	-10.1646	-8.56722	-8.67625	-6.65399	-8.38892	-5.48408	-9.36466	-6.19852	-5.48622	-5.29171	-6.8816	-7.2251
hsa-miR-886-3p	MIMAT0004906	5	135416286	0.0131693	0.361929	-1.2747	-0.0260839	-2.31805	-0.704162	-0.0848532	-0.707072	-0.577183	-0.840574	-0.245607	-2.27918	-1.35925	-0.789737	-0.813407	-1.01677	-0.416842	0.420757	-0.609295	-0.96005	-1.50833	-1.29368	-0.748206	0.446142	0.362103	-3.12091	0.428349	-0.38681	-1.5418	-1.25729	-1.06266	-0.914948	-1.02274	-1.2905	-1.00216	-1.64351	-1.76443	1.07178	0.839577	-2.19608	-1.06401	-0.0304451	-2.78303	-1.80341	-2.70368	-2.04793
hsa-miR-874	MIMAT0004911	5	136983328	-2.2561	-1.7582	-2.10234	-1.99182	-3.05793	-2.27832	-1.49225	-1.99988	-2.68644	-2.69492	-2.77129	-3.14004	-2.81753	-2.59343	-2.80476	-2.59618	-2.07962	-2.61995	-2.44598	-3.23987	-1.9894	-2.41495	-2.94505	-2.37923	-2.1386	-3.24533	-2.89303	-1.84357	-2.95505	-2.11371	-2.917	-2.76516	-2.45571	-2.24764	-3.14965	-2.54292	-2.8414	-2.185	-1.94127	-1.96693	-2.92211	-1.11781	-2.08775	-2.2942	-2.84106	-2.45596
hsa-miR-584-5p	MIMAT0003249	5	148441912	-8.10744	-5.6703	-6.27215	-4.20712	-5.73047	-4.82397	-6.98466	-4.95753	-6.66746	-6.99626	-6.79651	-5.82171	-4.68136	-4.71058	-7.98925	-8.62876	-6.0225	-5.73359	-5.00424	-6.5603	-5.82626	-4.55066	-9.12214	-4.88318	-4.83637	-9.21357	-6.63919	-3.78087	-6.87269	-5.29699	-7.48681	-8.64715	-8.7524	-5.75663	-6.82708	-8.56722	-6.18896	-5.1782	-5.56919	-5.78038	-5.42199	-4.83844	-4.67626	-5.21808	-6.24093	-4.19482
hsa-miR-143-5p	MIMAT0004599	5	148808514	-6.01538	-4.68524	-6.34929	-5.23636	-6.17209	-4.89351	-4.15474	-4.61033	-3.6353	-4.89096	-4.81525	-5.23961	-4.89435	-4.35785	-6.56295	-6.84238	-5.86588	-3.5004	-4.9519	-5.08743	-6.38596	-5.55719	-4.66331	-4.4725	-5.14229	-6.3185	-4.71797	-5.30624	-4.63963	-7.20901	-5.66636	-4.6887	-5.83192	-5.26729	-4.60374	-3.90721	-6.56136	-4.99589	-4.00436	-7.22781	-5.25446	-6.05354	-5.09277	-6.04783	-5.94909	-5.37434
hsa-miR-143-3p	MIMAT0000435	5	148808549	-0.875847	-0.62737	-0.923232	-0.836752	-1.25643	-0.93679	0.525516	-0.17255	0.577778	-0.48519	-0.140933	-0.0415316	-0.359392	0.00311279	-2.14169	-0.839134	-1.00821	1.19861	-0.725909	-0.311625	-0.922451	-1.23252	-0.369158	-0.114823	-0.552566	-1.22165	-0.758642	-1.345	0.119375	-1.50898	-0.643971	-0.157072	-1.08765	-0.897771	0.0943728	0.487959	-1.14393	-0.87256	-0.808733	-2.04074	-0.830767	-1.93776	-0.659651	-1.27907	-1.13683	-0.437045
hsa-miR-145-5p	MIMAT0000437	5	148810231	1.3133	1.88325	1.33851	1.48492	0.666297	1.63046	2.91628	1.52002	2.92875	1.88532	1.79805	2.17931	1.49516	2.1963	-0.508609	1.06352	1.54892	2.94605	1.15286	1.7596	1.69555	0.644492	1.33505	1.77892	1.61728	0.442876	1.67694	1.59551	2.04272	0.274044	1.36216	1.94005	0.882134	1.19852	2.16307	2.42414	0.833055	0.761648	1.72323	-0.163712	1.45123	-0.217966	1.95998	0.411117	0.686728	1.48417
hsa-miR-145-3p	MIMAT0004601	5	148810265	-3.62371	-3.97274	-4.17051	-3.90537	-4.39843	-4.00052	-2.17718	-3.426	-2.64972	-3.50381	-3.09139	-2.7567	-3.45613	-3.01245	-5.0185	-4.10141	-3.77955	-2.12083	-3.52455	-3.1444	-4.97484	-4.14305	-3.37264	-2.99214	-3.42634	-4.51221	-3.77851	-4.65589	-3.09664	-4.5909	-3.67312	-3.07012	-4.2701	-4.42316	-2.92183	-2.73634	-4.25426	-4.08991	-4.1782	-5.60984	-3.64184	-5.35783	-3.96534	-4.19217	-4.06127	-3.32983
hsa-miR-378a-5p	MIMAT0000731	5	149092589	-8.10744	-8.5167	-7.23942	-9.06083	-4.63851	-7.49608	-4.42179	-5.91572	-4.29237	-6.36195	-4.00499	-6.56096	-4.84306	-6.70944	-7.8544	-6.99558	-5.59694	-9.1098	-6.69492	-8.2564	-8.04131	-5.48068	-6.00416	-4.42754	-5.89117	-7.83649	-3.57833	-7.78687	-6.28691	-7.70234	-5.64325	-7.38555	-8.7524	-9.02566	-5.59571	-4.75373	-7.95651	-9.25334	-6.30371	-7.32947	-9.36466	-7.69023	-7.6339	-8.0818	-8.86992	-6.18393
hsa-miR-378a-5p	MIMAT0000731	5	149112396	-8.10744	-8.5167	-7.23942	-9.06083	-4.63851	-7.49608	-4.42179	-5.91572	-4.29237	-6.36195	-4.00499	-6.56096	-4.84306	-6.70944	-7.8544	-6.99558	-5.59694	-9.1098	-6.69492	-8.2564	-8.04131	-5.48068	-6.00416	-4.42754	-5.89117	-7.83649	-3.57833	-7.78687	-6.28691	-7.70234	-5.64325	-7.38555	-8.7524	-9.02566	-5.59571	-4.75373	-7.95651	-9.25334	-6.30371	-7.32947	-9.36466	-7.69023	-7.6339	-8.0818	-8.86992	-6.18393
hsa-miR-378a-3p	MIMAT0000732	5	149112440	-4.46553	-4.21614	-3.23524	-3.72524	-2.95522	-3.25202	-2.18176	-3.50335	-2.15199	-4.21177	-2.11182	-4.4454	-2.83987	-3.59968	-4.0002	-3.07159	-3.19052	-3.77246	-3.54909	-4.21833	-3.50826	-2.88604	-3.47475	-2.42404	-3.30678	-4.55399	-1.09214	-2.68362	-3.54258	-3.41736	-3.45211	-4.45582	-4.58379	-4.59999	-3.50378	-2.5984	-4.12968	-4.06772	-2.12235	-2.84848	-4.62126	-3.5102	-3.43029	-4.04404	-4.66955	-3.7598
hsa-miR-146a-5p	MIMAT0000449	5	159912383	-0.752366	-1.36517	0.0689774	-1.69172	0.62427	0.0483418	-1.43098	-1.63414	-1.3843	-1.32927	-0.276609	-0.979874	0.930693	-0.395967	-1.11817	-1.00989	-1.12602	-1.05991	-0.205491	-1.84731	-1.82486	0.160499	0.0597382	-0.153037	-0.61422	0.177093	-0.960062	-0.618481	0.143726	1.19473	-1.70072	-1.42207	-0.949591	-2.31039	0.55393	-1.99784	-0.50696	-0.721303	-1.14614	-0.809411	0.530119	-1.17167	-2.50036	0.763578	1.39341	-0.488231
hsa-miR-103a-3p	MIMAT0000101	5	167987970	2.40721	1.87436	1.69349	1.97083	2.18005	1.7845	1.86827	1.38415	1.44816	2.19408	1.0087	1.74358	1.62452	1.34925	1.97735	1.73297	1.3975	1.33621	2.18078	1.77552	1.44866	1.14591	2.02668	1.73536	2.0363	2.3172	1.29083	1.89351	1.26411	1.81722	2.92592	1.78347	2.49094	1.91483	1.73597	1.26482	3.21927	2.66557	1.92259	2.57477	2.07035	1.80259	2.00121	1.47841	2.0947	1.28706
hsa-miR-218-5p	MIMAT0000275	5	168195195	-3.76128	-4.05739	-3.35819	-4.54568	-3.72188	-4.07175	-3.42245	-3.48582	-2.61478	-3.26867	-2.89521	-1.40909	-3.12392	-2.37771	-4.10221	-3.20483	-3.29468	-3.09742	-3.71211	-2.25572	-5.30006	-3.79036	-2.59134	-1.81478	-2.56486	-2.95915	-2.71596	-4.67922	-2.4465	-3.33919	-3.73128	-2.79546	-2.74879	-4.44552	-2.1796	-3.24115	-2.83364	-4.1557	-3.92762	-4.44326	-2.65048	-4.51562	-2.9747	-1.91609	-3.45276	-2.58866
hsa-miR-1229-3p	MIMAT0005584	5	179225346	-8.10744	-6.46176	-6.79354	-5.99526	-7.08687	-8.1541	-6.87133	-6.2754	-7.44639	-7.34707	-7.80139	-6.96261	-6.36604	-6.35602	-5.98908	-8.07621	-6.61874	-6.34925	-6.38571	-8.51958	-5.32923	-6.02602	-7.34058	-7.20179	-6.29776	-9.21357	-5.20674	-7.78687	-6.96695	-7.02694	-9.0933	-7.22131	-8.36778	-6.1196	-7.77845	-5.98073	-6.66413	-6.41168	-6.62135	-6.30941	-7.04572	-5.51496	-5.44656	-6.7097	-6.72286	-6.59
hsa-miR-340-5p	MIMAT0004692	5	179442339	-2.35745	-2.55051	-2.7662	-2.45148	-1.23394	-2.05962	-3.19555	-1.79485	-2.41812	-3.02972	-2.84431	-2.49151	-2.33706	-2.76631	-1.72405	-2.47256	-2.21479	-2.41712	-0.957076	-1.99518	-3.15	-2.69544	-1.16983	-1.63488	-1.56771	-1.82488	-2.93388	-1.84695	-1.99913	-2.29167	-2.09891	-2.4045	-3.0219	-2.08314	-1.5943	-2.36442	-1.44779	-1.3448	-2.62982	-2.35	-2.91682	-2.96549	-2.58564	-2.42194	-2.39457	-2.1552
hsa-miR-340-3p	MIMAT0000750	5	179442381	-5.12391	-7.15271	-6.55832	-5.57939	-3.78954	-5.81216	-5.07343	-4.51399	-4.94996	-4.67951	-5.8293	-4.9543	-4.99175	-5.42131	-4.93379	-5.58803	-5.61673	-5.31216	-4.61423	-4.86087	-8.04131	-6.23674	-4.22832	-3.78367	-4.83046	-4.24042	-5.47809	-6.15982	-4.9038	-5.56406	-5.31285	-4.81379	-6.57754	-6.20204	-4.13606	-5.27531	-4.27948	-4.42367	-8.38892	-5.88648	-5.56588	-7.69023	-6.26864	-5.57153	-5.31817	-5.35034
hsa-miR-877-5p	MIMAT0004949	6	30552120	-4.67363	-3.10086	-3.22972	-2.12956	-5.10449	-5.49303	-3.18358	-5.2292	-6.58402	-7.33504	-6.94724	-5.17583	-5.25888	-6.10021	-4.81187	-5.68345	-3.22076	-4.09582	-4.60343	-5.58497	-5.00101	-4.04401	-8.59627	-4.56429	-4.35742	-6.86514	-6.90557	-4.09226	-5.8435	-2.91539	-6.43868	-5.33303	-6.73156	-5.10187	-6.36763	-6.45216	-6.0369	-5.0955	-7.14009	-3.58367	-6.88586	-4.67259	-4.48143	-3.33355	-5.33081	-5.40618
hsa-miR-877-3p	MIMAT0004950	6	30552185	-8.10744	-6.18599	-6.32255	-6.89181	-7.17918	-7.3018	-6.61282	-5.60194	-7.42714	-6.07196	-7.36509	-6.41727	-6.02208	-6.50188	-5.88224	-8.62876	-7.00034	-5.74359	-5.67321	-7.58395	-6.18219	-5.64828	-8.91093	-6.34976	-5.95021	-6.34783	-7.99286	-5.30241	-6.51388	-6.05553	-6.87386	-6.76012	-6.66507	-5.66494	-7.4876	-5.7689	-5.99722	-5.45285	-5.83607	-6.91564	-5.79596	-4.18133	-5.2389	-7.12264	-6.47697	-6.09928
hsa-miR-219-5p	MIMAT0000276	6	33175632	-8.10744	-8.5167	-8.49922	-9.06083	-5.53236	-8.72664	-8.61603	-6.05689	-8.90194	-8.2299	-5.08174	-6.12851	-4.11227	-9.49739	-5.16352	-4.38323	-6.71515	-9.1098	-5.81226	-4.6825	-8.04131	-6.34896	-5.05649	-8.30791	-5.66791	-4.32171	-7.43825	-6.83702	-6.98208	-6.3169	-7.4742	-5.29782	-5.30516	-6.40843	-6.32128	-5.92375	-7.10658	-6.64114	-8.38892	-4.54831	-9.36466	-7.69023	-8.70565	-5.6085	-7.7388	-5.80212
hsa-miR-219-5p	MIMAT0000276	6	33283610	-8.10744	-8.5167	-8.49922	-9.06083	-5.53236	-8.72664	-8.61603	-6.05689	-8.90194	-8.2299	-5.08174	-6.12851	-4.11227	-9.49739	-5.16352	-4.38323	-6.71515	-9.1098	-5.81226	-4.6825	-8.04131	-6.34896	-5.05649	-8.30791	-5.66791	-4.32171	-7.43825	-6.83702	-6.98208	-6.3169	-7.4742	-5.29782	-5.30516	-6.40843	-6.32128	-5.92375	-7.10658	-6.64114	-8.38892	-4.54831	-9.36466	-7.69023	-8.70565	-5.6085	-7.7388	-5.80212
hsa-miR-206	MIMAT0000462	6	52009206	-8.10744	-8.5167	-8.49922	-7.24816	-8.75106	-8.72664	-8.61603	-9.34494	-8.90194	-9.22393	-7.11684	-9.65779	-9.49439	-9.49739	-9.27859	-8.62876	-6.37747	-7.71969	-9.95219	-9.42178	-8.04131	-6.89949	-9.12214	-9.60175	-8.69681	-9.21357	1.23509	-7.78687	-9.44678	-8.92932	-9.0933	-9.43945	-8.7524	-9.02566	-10.1646	-8.56722	-9.37889	-9.25334	-8.38892	-8.46327	-9.36466	-7.69023	-8.70565	-8.56133	-9.69982	-8.52121
hsa-miR-133b	MIMAT0000770	6	52013789	-8.10744	-7.60591	-7.37663	-6.13986	-8.75106	-8.72664	-5.03024	-5.78668	-8.06902	-8.2215	-5.75334	-5.57745	-6.53346	-5.87838	-9.27859	-4.81702	-9.56667	-2.13116	-8.49054	-6.11459	-8.04131	-8.68677	-6.37799	-5.6104	-7.02687	-7.17335	4.23345	-7.78687	-5.69594	-8.92932	-9.0933	-6.73137	-8.7524	-6.44857	-7.30196	-5.51787	-7.00832	-9.25334	-8.38892	-8.46327	-6.6973	-7.69023	-6.41302	-7.70951	-6.69774	-4.43323
hsa-miR-133b	MIMAT0000770	6	52121748	-8.10744	-7.60591	-7.37663	-6.13986	-8.75106	-8.72664	-5.03024	-5.78668	-8.06902	-8.2215	-5.75334	-5.57745	-6.53346	-5.87838	-9.27859	-4.81702	-9.56667	-2.13116	-8.49054	-6.11459	-8.04131	-8.68677	-6.37799	-5.6104	-7.02687	-7.17335	4.23345	-7.78687	-5.69594	-8.92932	-9.0933	-6.73137	-8.7524	-6.44857	-7.30196	-5.51787	-7.00832	-9.25334	-8.38892	-8.46327	-6.6973	-7.69023	-6.41302	-7.70951	-6.69774	-4.43323
hsa-miR-30c-5p	MIMAT0000244	6	72086691	0.692456	0.388804	0.814152	-0.768865	0.965609	-0.868741	0.134796	0.548039	0.391352	0.639139	0.527213	0.983563	0.512763	0.296036	-0.851945	-0.423633	-0.367045	0.230356	0.840452	1.13028	0.666008	-0.518624	0.96368	0.101328	0.628569	0.241889	0.998693	-1.19813	-0.445499	-0.418015	0.687453	0.92552	1.35058	0.693101	0.500106	0.631024	0.536947	-0.826849	-0.690259	0.511276	0.260306	0.206742	-0.156911	-0.762081	-0.219474	-0.0967655
hsa-miR-30c-2-3p	MIMAT0004550	6	72086730	-5.25598	-3.57397	-3.94135	-3.72424	-3.90667	-5.10528	-5.39182	-3.53508	-4.96249	-4.87486	-4.85589	-4.0138	-4.78281	-4.86761	-5.7059	-5.73742	-5.08789	-4.28138	-2.99629	-3.53691	-3.37794	-3.98256	-4.07034	-4.81476	-4.09523	-5.60534	-4.17653	-4.95979	-6.24869	-5.70789	-4.73022	-4.32957	-6.49991	-3.95313	-5.43854	-4.25732	-4.02268	-4.68635	-6.61789	-3.45578	-4.98594	-6.47615	-3.87892	-4.99585	-5.05334	-4.77596
hsa-miR-30a-5p	MIMAT0000087	6	72113280	0.849451	2.41437	2.4673	0.608665	2.3489	-0.3595	-0.210197	2.15029	1.2561	1.10392	1.416	2.22733	1.1645	0.845148	-0.892939	-0.142598	0.329446	1.87707	3.21475	2.89005	2.30622	0.591	2.50313	0.172685	1.98583	1.12049	2.27045	0.00122976	-0.415252	-0.114707	2.09036	2.04386	-1.01766	1.99997	0.814798	1.80233	1.92805	-0.190271	0.481806	2.28632	1.1378	-0.903988	1.97588	0.27892	1.01918	0.0448523
hsa-miR-30a-3p	MIMAT0000088	6	72113321	-2.02216	-1.23851	-0.898329	-2.99396	-1.38218	-4.36549	-3.51029	-1.70662	-1.7562	-2.02354	-2.15834	-0.939214	-2.6155	-2.46455	-4.82031	-3.87512	-2.98536	-1.32567	-0.778381	-0.446528	-1.20997	-3.04196	-0.693167	-2.95908	-1.59465	-2.42463	-1.19647	-4.29688	-3.95374	-3.68824	-1.26069	-1.30755	-4.34674	-1.72491	-2.43792	-1.71291	-1.48582	-4.28809	-3.56708	-1.85159	-1.92062	-5.41238	-1.8178	-3.29085	-2.35254	-3.53898
hsa-miR-30a-5p	MIMAT0000087	6	72170001	0.849451	2.41437	2.4673	0.608665	2.3489	-0.3595	-0.210197	2.15029	1.2561	1.10392	1.416	2.22733	1.1645	0.845148	-0.892939	-0.142598	0.329446	1.87707	3.21475	2.89005	2.30622	0.591	2.50313	0.172685	1.98583	1.12049	2.27045	0.00122976	-0.415252	-0.114707	2.09036	2.04386	-1.01766	1.99997	0.814798	1.80233	1.92805	-0.190271	0.481806	2.28632	1.1378	-0.903988	1.97588	0.27892	1.01918	0.0448523
hsa-miR-30a-3p	MIMAT0000088	6	72170042	-2.02216	-1.23851	-0.898329	-2.99396	-1.38218	-4.36549	-3.51029	-1.70662	-1.7562	-2.02354	-2.15834	-0.939214	-2.6155	-2.46455	-4.82031	-3.87512	-2.98536	-1.32567	-0.778381	-0.446528	-1.20997	-3.04196	-0.693167	-2.95908	-1.59465	-2.42463	-1.19647	-4.29688	-3.95374	-3.68824	-1.26069	-1.30755	-4.34674	-1.72491	-2.43792	-1.71291	-1.48582	-4.28809	-3.56708	-1.85159	-1.92062	-5.41238	-1.8178	-3.29085	-2.35254	-3.53898
hsa-miR-339-5p	MIMAT0000764	7	1062605	-8.10744	-8.40445	-8.49922	-9.06083	-8.75106	-8.61553	-8.61603	-8.57201	-8.90194	-9.22393	-9.16251	-8.80923	-9.49439	-8.03067	-8.74781	-8.62876	-9.56667	-9.1098	-9.95219	-7.66034	-6.4277	-7.88387	-8.86557	-9.60175	-6.94795	-9.21357	-5.81324	-7.78687	-7.58723	-8.92932	-8.40028	-9.12258	-6.11558	-6.10434	-7.435	-7.05275	-6.36635	-8.85047	-8.38892	-8.46327	-9.20635	-5.86439	-8.70565	-9.54223	-7.7699	-7.1428
hsa-miR-339-3p	MIMAT0004702	7	1062640	-7.13675	-7.58988	-7.80227	-6.27918	-7.0411	-6.83536	-8.61603	-6.4387	-8.90194	-6.95162	-7.70392	-6.71356	-7.80766	-6.72377	-6.58703	-7.749	-7.45896	-6.76917	-6.44405	-6.49749	-7.19308	-6.31822	-7.45777	-6.80326	-5.64932	-8.42795	-5.49743	-6.26237	-7.37596	-8.13944	-6.63087	-7.31131	-5.31647	-5.34824	-6.49026	-6.36321	-5.68104	-6.53898	-6.2279	-7.71438	-7.15612	-4.63852	-6.06009	-6.80784	-6.39716	-6.043
hsa-miR-148a-5p	MIMAT0004549	7	25989565	-8.10744	-8.5167	-6.94649	-8.60685	-6.99077	-6.95725	-6.28846	-8.77012	-8.90194	-8.21093	-7.76771	-7.34441	-7.16012	-8.99612	-6.50254	-5.40299	-7.90634	-7.23349	-9.32481	-9.07192	-7.40982	-8.60402	-4.01866	-5.96449	-7.19586	-9.21357	-7.10783	-7.78687	-8.84289	-7.1499	-9.0933	-7.79353	-5.6449	-9.02566	-5.64417	-5.83087	-7.81784	-9.25334	-7.95624	-8.46327	-9.06685	-7.17689	-8.70565	-9.21622	-6.40099	-7.64037
hsa-miR-148a-3p	MIMAT0000243	7	25989603	1.4834	0.725394	1.86953	1.53635	2.88224	1.7738	3.07728	1.79109	1.01116	1.95559	1.77382	2.0829	2.12909	1.29836	2.18496	3.77675	1.26422	1.95225	0.493645	1.56024	1.81798	0.801381	4.6534	3.49783	2.41799	0.499353	2.31457	0.463541	1.09515	2.36658	1.41171	2.10677	4.18364	1.50915	3.62813	4.06929	1.9185	-0.0188017	1.23337	0.610036	1.19988	1.66114	-0.264038	0.75064	2.93704	1.80497
hsa-miR-196b-5p	MIMAT0001080	7	27209134	-4.06358	-2.98022	-4.05281	-3.52222	-4.68985	-2.98555	-2.05054	-2.86276	-3.09404	-2.09329	-3.61326	-2.95486	-2.18598	-3.24143	-3.98838	-3.67075	-3.52777	-3.74666	-4.40974	-2.34919	-4.60495	-3.09819	-1.18997	-1.71135	-2.60278	-1.76913	-1.90376	-3.47747	-3.95096	-3.49237	-3.70782	-2.03255	-4.00058	-4.2724	-1.7886	-3.30655	-4.32397	-1.5926	-3.34668	-2.74386	-3.73981	-3.81837	-3.83403	-3.2272	-3.09393	-3.54482
hsa-miR-550a-3p	MIMAT0003257	7	30295999	-6.67399	-8.5167	-8.49922	-9.06083	-5.73948	-8.72664	-8.20057	-6.58879	-7.7773	-6.04802	-6.53182	-6.00417	-6.22629	-9.49739	-5.6541	-8.62876	-9.56667	-9.1098	-6.33602	-6.53908	-8.04131	-5.99576	-8.59379	-5.10416	-6.43841	-4.80823	-5.44138	-7.78687	-6.06729	-8.52088	-7.03232	-6.63953	-6.00892	-8.54985	-5.76199	-8.05291	-5.09025	-5.92133	-8.38892	-6.95889	-8.86713	-7.69023	-7.13101	-5.6447	-8.21677	-5.3998
hsa-miR-550a-5p	MIMAT0004800	7	30329442	-8.10744	-6.19681	-6.22779	-4.97022	-7.38583	-6.52476	-8.38823	-5.90166	-8.73521	-8.86286	-7.18536	-7.18339	-7.38241	-6.58019	-6.40774	-8.62876	-7.18605	-6.19958	-6.29396	-7.60271	-5.67774	-5.05542	-8.0862	-6.38361	-5.64661	-8.84852	-8.09083	-6.06461	-8.52911	-7.81357	-7.47486	-7.87419	-8.24762	-6.70275	-7.74753	-8.54056	-5.96616	-5.98472	-8.22078	-5.20691	-7.65706	-6.47331	-6.12755	-5.7645	-7.39467	-5.60718
hsa-miR-550a-3p	MIMAT0003257	7	30329474	-6.67399	-8.5167	-8.49922	-9.06083	-5.73948	-8.72664	-8.20057	-6.58879	-7.7773	-6.04802	-6.53182	-6.00417	-6.22629	-9.49739	-5.6541	-8.62876	-9.56667	-9.1098	-6.33602	-6.53908	-8.04131	-5.99576	-8.59379	-5.10416	-6.43841	-4.80823	-5.44138	-7.78687	-6.06729	-8.52088	-7.03232	-6.63953	-6.00892	-8.54985	-5.76199	-8.05291	-5.09025	-5.92133	-8.38892	-6.95889	-8.86713	-7.69023	-7.13101	-5.6447	-8.21677	-5.3998
hsa-miR-550a-3p	MIMAT0003257	7	32739182	-6.67399	-8.5167	-8.49922	-9.06083	-5.73948	-8.72664	-8.20057	-6.58879	-7.7773	-6.04802	-6.53182	-6.00417	-6.22629	-9.49739	-5.6541	-8.62876	-9.56667	-9.1098	-6.33602	-6.53908	-8.04131	-5.99576	-8.59379	-5.10416	-6.43841	-4.80823	-5.44138	-7.78687	-6.06729	-8.52088	-7.03232	-6.63953	-6.00892	-8.54985	-5.76199	-8.05291	-5.09025	-5.92133	-8.38892	-6.95889	-8.86713	-7.69023	-7.13101	-5.6447	-8.21677	-5.3998
hsa-miR-550a-5p	MIMAT0004800	7	32772625	-8.10744	-6.19681	-6.22779	-4.97022	-7.38583	-6.52476	-8.38823	-5.90166	-8.73521	-8.86286	-7.18536	-7.18339	-7.38241	-6.58019	-6.40774	-8.62876	-7.18605	-6.19958	-6.29396	-7.60271	-5.67774	-5.05542	-8.0862	-6.38361	-5.64661	-8.84852	-8.09083	-6.06461	-8.52911	-7.81357	-7.47486	-7.87419	-8.24762	-6.70275	-7.74753	-8.54056	-5.96616	-5.98472	-8.22078	-5.20691	-7.65706	-6.47331	-6.12755	-5.7645	-7.39467	-5.60718
hsa-miR-550a-3p	MIMAT0003257	7	32772657	-6.67399	-8.5167	-8.49922	-9.06083	-5.73948	-8.72664	-8.20057	-6.58879	-7.7773	-6.04802	-6.53182	-6.00417	-6.22629	-9.49739	-5.6541	-8.62876	-9.56667	-9.1098	-6.33602	-6.53908	-8.04131	-5.99576	-8.59379	-5.10416	-6.43841	-4.80823	-5.44138	-7.78687	-6.06729	-8.52088	-7.03232	-6.63953	-6.00892	-8.54985	-5.76199	-8.05291	-5.09025	-5.92133	-8.38892	-6.95889	-8.86713	-7.69023	-7.13101	-5.6447	-8.21677	-5.3998
hsa-miR-590-5p	MIMAT0003258	7	73243479	-3.94199	-4.84765	-4.86303	-4.73623	-2.20824	-4.17693	-3.47204	-3.4789	-3.96863	-3.87476	-3.15954	-3.2275	-2.33942	-4.29963	-2.17351	-2.31321	-4.11546	-3.66683	-2.50309	-2.92524	-4.30543	-3.19218	-3.35043	-3.22935	-3.17965	-1.86146	-3.73197	-3.5893	-3.52725	-2.58258	-3.8148	-3.09848	-2.95912	-4.06343	-2.99373	-2.79281	-2.77543	-2.88719	-4.63753	-1.17342	-4.2256	-2.86538	-4.41974	-2.33818	-2.8322	-2.88696
hsa-miR-590-5p	MIMAT0003258	7	73605543	-3.94199	-4.84765	-4.86303	-4.73623	-2.20824	-4.17693	-3.47204	-3.4789	-3.96863	-3.87476	-3.15954	-3.2275	-2.33942	-4.29963	-2.17351	-2.31321	-4.11546	-3.66683	-2.50309	-2.92524	-4.30543	-3.19218	-3.35043	-3.22935	-3.17965	-1.86146	-3.73197	-3.5893	-3.52725	-2.58258	-3.8148	-3.09848	-2.95912	-4.06343	-2.99373	-2.79281	-2.77543	-2.88719	-4.63753	-1.17342	-4.2256	-2.86538	-4.41974	-2.33818	-2.8322	-2.88696
hsa-miR-489	MIMAT0002805	7	92951256	-6.27635	-8.5167	-8.49922	-5.69946	-8.75106	-8.72664	-8.61603	-9.34494	-6.55842	-7.84328	-9.54531	-9.65779	-9.49439	-9.49739	-9.27859	-8.62876	-9.56667	-7.67159	-9.95219	-6.46448	-8.04131	-9.74733	-6.32086	-6.721	-6.11374	-9.21357	-5.21298	-7.78687	-7.97829	-7.65614	0.788714	-5.82792	-5.18489	-9.02566	-6.0924	-4.5279	-9.37889	-9.25334	-8.38892	-7.20154	-6.86235	-7.69023	-8.70565	-9.54223	-5.01884	-9.86637
hsa-miR-489	MIMAT0002805	7	93113320	-6.27635	-8.5167	-8.49922	-5.69946	-8.75106	-8.72664	-8.61603	-9.34494	-6.55842	-7.84328	-9.54531	-9.65779	-9.49439	-9.49739	-9.27859	-8.62876	-9.56667	-7.67159	-9.95219	-6.46448	-8.04131	-9.74733	-6.32086	-6.721	-6.11374	-9.21357	-5.21298	-7.78687	-7.97829	-7.65614	0.788714	-5.82792	-5.18489	-9.02566	-6.0924	-4.5279	-9.37889	-9.25334	-8.38892	-7.20154	-6.86235	-7.69023	-8.70565	-9.54223	-5.01884	-9.86637
hsa-miR-93-5p	MIMAT0000093	7	99529359	0.600837	-0.157598	-0.524606	0.273479	1.01462	0.245411	-0.687048	-0.016448	-0.166901	0.310192	0.727301	-0.250057	1.69573	0.12181	1.14408	0.690551	0.221788	-0.493294	1.22094	0.0796795	0.081068	0.513289	0.248214	-0.42857	-0.080327	0.0527239	-0.0176134	1.08179	-0.287998	0.0325623	0.0898628	0.413811	0.413264	0.391074	-0.310016	-0.0756187	0.878207	1.31581	1.48729	1.38209	-0.340834	1.42326	1.07062	-0.00329495	0.294415	0.891974
hsa-miR-25-5p	MIMAT0004498	7	99691216	-8.10744	-8.5167	-8.49922	-9.06083	-8.75106	-8.72664	-8.61603	-9.34494	-8.90194	-9.04569	-9.3732	-9.65779	-6.80676	-9.49739	-7.56264	-8.62876	-9.56667	-9.1098	-8.04668	-9.42178	-8.04131	-9.14733	-9.12214	-9.60175	-9.86133	-9.21357	-9.42041	-7.78687	-8.7998	-8.92932	-9.0933	-9.43945	-8.7524	-9.02566	-10.1646	-8.56722	-9.37889	-7.8876	-8.38892	-8.32096	-9.36466	-7.69023	-8.70565	-9.14484	-9.69982	-7.99652
hsa-miR-25-3p	MIMAT0000081	7	99691255	1.45961	0.0474586	0.132839	0.512859	1.51967	0.674655	0.210905	0.703796	0.84647	0.918975	1.19058	0.650686	2.4707	0.841588	1.63237	1.34487	0.365266	0.674422	1.30653	0.762411	0.70794	0.726975	0.559434	0.577924	0.198328	0.254776	0.633234	0.24326	0.619455	0.613339	0.556347	0.931058	1.2443	0.718326	0.263327	0.961139	1.72175	1.28658	1.14671	1.96183	0.798563	1.53338	1.07239	0.611032	0.939936	1.65079
hsa-miR-93-5p	MIMAT0000093	7	99691423	0.600837	-0.157598	-0.524606	0.273479	1.01462	0.245411	-0.687048	-0.016448	-0.166901	0.310192	0.727301	-0.250057	1.69573	0.12181	1.14408	0.690551	0.221788	-0.493294	1.22094	0.0796795	0.081068	0.513289	0.248214	-0.42857	-0.080327	0.0527239	-0.0176134	1.08179	-0.287998	0.0325623	0.0898628	0.413811	0.413264	0.391074	-0.310016	-0.0756187	0.878207	1.31581	1.48729	1.38209	-0.340834	1.42326	1.07062	-0.00329495	0.294415	0.891974
hsa-miR-93-3p	MIMAT0004509	7	99691461	-7.18502	-7.93465	-8.49922	-8.75592	-7.96462	-8.72664	-8.61603	-7.42858	-8.90194	-6.75918	-7.21977	-7.88044	-5.82281	-7.7277	-7.03312	-6.81554	-8.48148	-9.1098	-7.22652	-7.80467	-8.04131	-7.345	-7.61639	-9.18185	-8.00663	-8.27962	-7.50471	-7.78687	-8.99329	-8.92932	-8.45723	-7.34429	-6.97925	-7.23283	-8.44009	-8.54135	-6.98174	-7.132	-8.38892	-7.7215	-8.05393	-7.22693	-6.74314	-8.59082	-7.53431	-7.04351
hsa-miR-106b-5p	MIMAT0000680	7	99691647	1.60512	0.833162	0.404745	0.658219	2.12254	1.09445	-0.176136	1.03321	0.69863	1.00677	1.63554	0.767875	2.64725	0.863554	2.13187	1.67025	0.735326	0.870703	2.13049	1.07854	0.700455	1.20859	1.25306	0.728897	0.774891	1.33429	0.644436	1.70647	0.809411	1.29452	0.879021	1.18173	1.34928	1.26081	0.641568	0.898818	1.71521	1.96216	1.97586	2.56167	0.672241	1.86499	1.6371	0.989444	1.31368	2.33814
hsa-miR-106b-3p	MIMAT0004672	7	99691688	-8.10744	-8.49576	-8.49922	-8.51874	-8.25593	-8.2835	-8.61603	-8.99665	-8.90194	-7.40647	-7.55158	-9.4672	-5.60379	-7.88697	-7.89487	-8.62876	-8.68978	-9.1098	-7.88371	-9.42178	-8.04131	-7.13655	-8.80131	-9.13672	-8.46758	-8.7082	-7.61913	-7.78687	-9.44678	-8.92932	-9.0933	-7.93168	-8.7524	-7.17968	-8.72229	-8.56722	-7.10056	-6.62399	-6.07579	-6.52233	-9.36466	-6.92096	-6.25001	-9.27093	-9.25811	-7.42499
hsa-miR-592	MIMAT0003260	7	126698178	-8.10744	-8.5167	-8.49922	-9.06083	-8.75106	-8.72664	-8.61603	-9.34494	-8.90194	-9.22393	-9.54531	-9.65779	-9.49439	-9.49739	-6.97878	-8.62876	-9.56667	-5.17074	-7.48428	-9.42178	-8.04131	-8.67904	-9.12214	-5.82565	-9.86133	-6.41904	-9.42041	-7.78687	-9.44678	-8.92932	-9.0933	-9.43945	-8.7524	-7.75373	-10.1646	-3.74636	-9.37889	-8.17609	-8.38892	-8.46327	-9.36466	-7.69023	-8.70565	-9.54223	-8.29038	-9.86637
hsa-miR-129-5p	MIMAT0000242	7	127635171	-8.10744	-8.5167	-8.49922	-9.06083	-8.75106	-8.72664	-8.61603	-9.34494	-8.90194	-9.22393	-9.54531	-9.65779	-9.49439	-9.49739	-9.27859	-8.62876	-9.56667	-9.1098	-9.95219	-9.42178	-8.04131	-8.2187	-9.12214	-9.60175	-8.8148	-9.21357	-9.42041	-7.78687	-9.44678	-8.92932	-9.0933	-9.43945	-8.7524	-9.02566	-10.1646	-8.56722	-9.37889	-9.25334	-8.38892	-8.46327	-9.36466	-7.69023	-8.70565	-9.54223	-9.69982	-8.08157
hsa-miR-129-5p	MIMAT0000242	7	127847935	-8.10744	-8.5167	-8.49922	-9.06083	-8.75106	-8.72664	-8.61603	-9.34494	-8.90194	-9.22393	-9.54531	-9.65779	-9.49439	-9.49739	-9.27859	-8.62876	-9.56667	-9.1098	-9.95219	-9.42178	-8.04131	-8.2187	-9.12214	-9.60175	-8.8148	-9.21357	-9.42041	-7.78687	-9.44678	-8.92932	-9.0933	-9.43945	-8.7524	-9.02566	-10.1646	-8.56722	-9.37889	-9.25334	-8.38892	-8.46327	-9.36466	-7.69023	-8.70565	-9.54223	-9.69982	-8.08157
hsa-miR-129-1-3p	MIMAT0004548	7	127847978	-8.10744	-8.5167	-8.49922	-9.06083	-8.75106	-8.72664	-8.61603	-9.34494	-8.90194	-9.22393	-9.54531	-9.65779	-7.3255	-9.49739	-6.5576	-8.62876	-9.56667	-9.1098	-9.95219	-9.42178	-8.04131	-9.74733	-9.12214	-9.60175	-9.86133	-6.73851	-8.53911	-7.78687	-9.44678	-8.92932	-9.0933	-8.62295	-8.7524	-9.02566	-10.1646	-8.56722	-9.37889	-9.25334	-8.38892	-8.46327	-9.36466	-7.69023	-7.53731	-9.54223	-9.69982	-8.44936
hsa-miR-182-5p	MIMAT0000259	7	129410268	-2.70951	-3.57421	-4.92115	-2.48912	-5.67357	-2.55973	-4.03262	-3.69784	-3.24873	-3.66414	-3.87822	-4.0683	-4.70656	-3.19139	-1.87556	-2.05153	-2.44736	-3.37004	-2.38721	-3.64919	-2.33084	-3.89353	-2.19538	-3.15344	-4.47647	-3.56385	-3.19944	-2.78729	-3.4538	-2.8392	-3.2871	-3.23634	-4.23641	-3.01948	-4.67655	-2.68396	-2.27884	-4.03127	-1.85951	-3.04684	-3.65645	-2.65574	-2.42694	-5.34907	-2.36816	-4.57817
hsa-miR-182-3p	MIMAT0000260	7	129410309	-7.63827	-8.28191	-8.49922	-7.36883	-8.75106	-7.33708	-8.61603	-7.81834	-8.90194	-7.43616	-8.16764	-8.1515	-9.49439	-9.01833	-5.51351	-5.99854	-7.14936	-9.1098	-6.98906	-8.02186	-6.77068	-7.86984	-6.28136	-7.26051	-9.86133	-7.37153	-7.98286	-7.65839	-8.78169	-8.08672	-7.08243	-7.56338	-8.7524	-8.68083	-10.1646	-7.78345	-6.08145	-8.70961	-6.55661	-8.46327	-9.36466	-5.77857	-7.14214	-9.54223	-6.37313	-8.19585
hsa-miR-96-5p	MIMAT0000095	7	129414562	0.717421	-0.409933	-1.80356	0.193912	-1.45504	0.053772	-1.1675	0.144297	0.161016	0.216428	-0.176572	-0.229467	-0.862566	-0.0237598	1.38837	1.93143	0.252613	0.270785	0.455659	0.891739	0.353697	-0.752477	1.44236	0.66554	-0.991522	0.498755	0.163065	-0.229588	0.484076	0.580661	0.0202446	0.707887	-0.030777	-0.235808	-1.01964	1.30345	1.50979	-0.86961	0.478534	0.227202	-0.275059	0.167587	-0.0648556	-0.990463	1.69506	-0.618049
hsa-miR-183-5p	MIMAT0000261	7	129414792	-0.72482	-1.54122	-3.45253	-0.226144	-2.49246	-1.45436	-2.63851	-1.50145	-2.18024	-0.598826	-2.8473	-1.76041	-2.9608	-1.50749	-0.00104332	0.194651	-0.745772	-2.15736	-0.855245	-1.80976	-1.22123	-2.38001	-0.193868	-0.555394	-2.51399	-0.639219	-2.38478	-1.89381	-2.02623	-0.358527	-1.05814	-1.16318	-2.26746	-1.86904	-3.51926	-1.44725	-0.234616	-1.87729	-1.46772	-1.46432	-1.98867	-1.98863	-1.25215	-2.9088	-0.199708	-2.41366
hsa-miR-183-3p	MIMAT0004560	7	129414831	-6.02427	-5.87403	-8.49922	-5.06032	-8.75106	-5.38968	-8.61603	-6.46014	-8.85606	-5.70721	-6.7352	-6.41534	-8.24815	-6.32933	-4.23223	-4.62043	-4.99277	-7.74442	-4.91521	-7.0069	-5.09762	-5.76996	-4.8643	-5.67507	-7.10386	-5.75446	-6.58091	-5.14041	-6.71546	-5.37316	-5.82053	-6.08031	-8.7524	-6.03291	-9.93747	-6.40542	-4.97517	-6.04933	-5.01132	-6.26393	-7.3154	-4.0089	-5.44905	-7.79432	-5.23194	-6.62298
hsa-miR-335-5p	MIMAT0000765	7	130135972	-3.00796	-5.23181	-3.68663	-2.75833	-2.85076	-3.73735	-4.73538	-3.0411	-0.00804329	-2.91256	-3.84816	-1.55072	-2.1104	-2.03061	-2.27414	-2.7037	-2.6605	-3.35043	-3.44217	-3.01813	-3.88517	-4.85072	-2.58571	-2.2476	-2.20282	-2.57502	-3.10516	-4.15896	-2.25735	-2.67141	-1.36029	-2.22636	-3.06994	-4.28262	-1.91918	-4.86173	-1.51218	-2.20782	-3.4198	-1.92426	-2.95658	-5.12876	-3.01662	-3.93741	-2.14569	-2.40286
hsa-miR-335-3p	MIMAT0004703	7	130136007	-8.10744	-8.5167	-8.49922	-9.06083	-8.75106	-8.72664	-8.61603	-7.83972	-3.31023	-8.05164	-9.54531	-6.99408	-6.63284	-6.56848	-3.53136	-8.62876	-8.79576	-9.1098	-9.95219	-9.42178	-8.04131	-9.74733	-9.12214	-7.95049	-8.44089	-8.81744	-8.29928	-7.78687	-7.93682	-8.92932	-6.16575	-8.50601	-8.7524	-9.02566	-6.71166	-8.56722	-6.7875	-7.88653	-8.38892	-8.46327	-9.36466	-7.69023	-7.76778	-9.54223	-8.72769	-7.12881
hsa-miR-29a-5p	MIMAT0004503	7	130561530	-8.10744	-8.13398	-8.49922	-9.06083	-8.54547	-8.66849	-8.137	-7.09787	-8.44289	-7.2184	-7.29591	-7.10584	-7.52377	-7.43999	-8.92195	-8.62876	-9.56667	-7.15764	-6.96663	-6.35966	-8.04131	-6.81774	-6.90953	-7.14969	-6.62226	-6.94343	-7.23075	-7.56015	-7.667	-8.26962	-7.82235	-7.17137	-6.85614	-8.52129	-7.27184	-6.9001	-7.84653	-7.88126	-7.89961	-8.03009	-7.83983	-6.71098	-8.32452	-8.01394	-7.44505	-7.22275
hsa-miR-29a-3p	MIMAT0000086	7	130561568	3.8298	2.54552	2.88443	2.30799	2.92759	2.59767	2.99504	3.0379	2.74432	2.85917	3.15879	3.59198	2.78243	3.49493	2.33203	2.68676	2.97506	4.98214	2.98753	3.96832	2.84314	3.32128	3.13734	3.22155	3.82464	2.7258	3.15426	2.70344	3.01141	3.38304	3.05635	3.23209	4.38345	2.55899	3.23174	4.01094	3.50918	2.65742	2.6624	2.87017	3.20496	3.07823	2.4609	3.14372	3.05166	3.62619
hsa-miR-29b-1-5p	MIMAT0004514	7	130562250	-4.30673	-8.24484	-6.35073	-8.86239	-6.03113	-7.30219	-6.24442	-5.24029	-7.21698	-5.51006	-5.37304	-5.56782	-5.84534	-5.22189	-6.63545	-7.69378	-6.48155	-4.08196	-5.42376	-4.77403	-8.04131	-5.24479	-5.23568	-5.09362	-4.93086	-6.97042	-6.12544	-7.78687	-5.79747	-5.70218	-5.47721	-5.74881	-4.64529	-7.44945	-5.54759	-4.72196	-6.2056	-6.08174	-8.38892	-7.17696	-5.53986	-5.12262	-8.70565	-5.01904	-5.56101	-5.19316
hsa-miR-29b-3p	MIMAT0000100	7	130562290	2.59341	0.948378	1.37988	0.354018	1.23374	0.880546	-0.0387535	2.0587	0.898334	1.02023	1.36786	1.60143	0.975806	1.06464	1.86791	2.26039	0.888731	3.01594	1.16892	3.45853	1.17243	1.88943	2.3209	1.12391	2.59103	2.49946	1.20016	0.946636	1.72534	2.57862	2.12899	1.34536	2.75646	1.41848	1.61863	2.30102	2.61419	2.78254	0.378123	2.11253	0.910765	1.95523	0.972734	2.56052	2.41041	1.81902
hsa-miR-490-3p	MIMAT0002806	7	136238534	-8.10744	-8.5167	-8.49922	-7.8027	-8.75106	-8.72664	-8.61603	-9.34494	-8.90194	-9.22393	-9.54531	-9.65779	-9.49439	-9.49739	-9.27859	-8.62876	-9.56667	-9.1098	-9.95219	-9.42178	-8.04131	-8.41633	-9.12214	-9.60175	-9.86133	-6.77343	-9.42041	-7.78687	-9.44678	-8.92932	-9.0933	-9.43945	-8.7524	-9.02566	-10.1646	-8.56722	-9.37889	-9.25334	-8.38892	-8.46327	-9.36466	-7.69023	-8.70565	-9.54223	-9.69982	-9.86637
hsa-miR-490-5p	MIMAT0004764	7	136587961	-8.10744	-8.5167	-8.49922	-8.84625	-8.75106	-8.72664	-8.61603	-9.34494	-8.90194	-9.22393	-9.54531	-9.65779	-9.49439	-9.49739	-9.27859	-8.62876	-9.56667	-9.1098	-8.43824	-9.42178	-8.04131	-7.3853	-9.12214	-9.60175	-9.86133	-6.41053	-9.42041	-7.78687	-9.44678	-8.92932	-9.0933	-9.43945	-8.7524	-9.02566	-10.1646	-8.34126	-9.37889	-9.25334	-8.38892	-8.46327	-9.36466	-7.69023	-8.70565	-9.16874	-9.69982	-7.63306
hsa-miR-490-3p	MIMAT0002806	7	136587994	-8.10744	-8.5167	-8.49922	-7.8027	-8.75106	-8.72664	-8.61603	-9.34494	-8.90194	-9.22393	-9.54531	-9.65779	-9.49439	-9.49739	-9.27859	-8.62876	-9.56667	-9.1098	-9.95219	-9.42178	-8.04131	-8.41633	-9.12214	-9.60175	-9.86133	-6.77343	-9.42041	-7.78687	-9.44678	-8.92932	-9.0933	-9.43945	-8.7524	-9.02566	-10.1646	-8.56722	-9.37889	-9.25334	-8.38892	-8.46327	-9.36466	-7.69023	-8.70565	-9.54223	-9.69982	-9.86637
hsa-miR-671-5p	MIMAT0003880	7	150935549	-3.92528	-2.0521	-2.15911	-0.768995	-2.93792	-2.07907	-2.76707	-2.40506	-3.00855	-3.9953	-3.3499	-2.88246	-2.91254	-2.3483	-2.75143	-3.13669	-2.27151	-2.87978	-2.20212	-3.14595	-1.43378	-1.36663	-4.45989	-2.12816	-1.86746	-4.31091	-4.07342	-1.60376	-3.37831	-2.31511	-3.24642	-3.92225	-2.77614	-2.56577	-4.29011	-2.38119	-2.84268	-2.53034	-2.92283	-2.14055	-3.27612	-2.24993	-1.54781	-2.2261	-2.70282	-2.18309
hsa-miR-153	MIMAT0000439	7	157367101	-8.10744	-8.5167	-8.49922	-9.06083	-8.75106	-8.72664	-8.61603	-6.92748	-8.90194	-9.22393	-8.12051	-6.93884	-8.22428	-7.85216	-5.49839	-8.62876	-7.50107	-9.1098	-8.25418	-6.82357	-8.04131	-8.53508	-9.12214	-8.03224	-7.03331	-3.94183	-9.42041	-7.78687	-5.75365	-8.92932	-7.53061	-8.55976	-8.7524	-9.02566	-7.22546	-8.56722	-9.37889	-9.25334	-8.38892	-8.46327	-9.36466	-7.69023	-4.26984	-6.08622	-9.69982	-8.44167
hsa-miR-595	MIMAT0003263	7	158325490	-5.75151	-7.85329	-8.19317	-7.03629	-8.75106	-7.38472	-5.81164	-6.03688	-8.90194	-8.47594	-6.77905	-9.65779	-5.39742	-8.63717	-8.78686	-8.62876	-6.30704	-5.38013	-6.9983	-9.42178	-7.44035	-7.33171	-9.12214	-6.04207	-7.02232	-9.21357	-8.01662	-4.80039	-7.36112	-8.15654	-9.0933	-9.43945	-8.7524	-5.92636	-9.19514	-6.38647	-9.37889	-8.67216	-8.38892	-7.99881	-8.10773	-5.85135	-6.16293	-6.72818	-7.04299	-6.69654
hsa-miR-596	MIMAT0003264	8	1765421	-8.10744	-7.18256	-8.49922	-6.90489	-8.75106	-8.72664	-7.16105	-9.34494	-8.90194	-9.22393	-9.54531	-9.65779	-9.49439	-9.49739	-9.27859	-8.62876	-7.32859	-9.1098	-9.95219	-9.42178	-8.04131	-9.74733	-9.12214	-9.60175	-9.86133	-9.21357	-9.42041	-7.78687	-9.44678	-7.58431	-9.0933	-9.43945	-8.7524	-9.02566	-10.1646	-8.56722	-9.37889	-9.25334	-8.38892	-8.46327	-9.36466	-7.69023	-8.70565	-9.54223	-9.47519	-9.86637
hsa-miR-598	MIMAT0003266	8	10892797	-5.25988	-7.22928	-8.49922	-9.06083	-4.04771	-8.72664	-7.37951	-6.98371	-8.90194	-9.22393	-5.55209	-5.38919	-4.80164	-7.58171	-9.27859	-5.33375	-6.76521	-5.90472	-7.41092	-6.91418	-8.04131	-8.48459	-7.40937	-5.44842	-6.93573	-7.53491	-6.89652	-7.78687	-7.70148	-7.15804	-9.0933	-4.8921	-8.7524	-9.02566	-5.22259	-4.39862	-6.86811	-7.86202	-8.38892	-8.46327	-5.87973	-7.69023	-4.35735	-5.74435	-8.56741	-7.51549
hsa-miR-320a	MIMAT0000510	8	22102543	-0.0131855	0.264619	0.0951185	-0.000443	0.0990667	0.0264511	-0.000632	-0.738458	-0.533505	-0.618472	0.0237885	-0.630525	-0.408166	-0.618843	-1.01634	-0.549261	-0.651629	-0.14273	-0.491698	-0.317543	0.795798	-0.7166	-1.01046	-0.443808	-0.46787	-1.37659	-0.555253	0.11112	-1.11016	-1.05655	-0.466927	-0.0440855	-1.31381	0.0952749	-0.730984	-0.617806	-0.571428	-0.681027	-0.3817	-0.609148	-0.654466	-0.67952	-0.895554	-0.819531	-0.621853	-0.573773
hsa-miR-486-5p	MIMAT0002177	8	41517983	-5.44133	-4.32997	-3.67229	-4.32092	-4.6851	-2.54813	-3.75655	-3.91252	-1.15249	-4.1123	-4.7714	-5.30142	-5.80909	-3.63868	-5.43925	-2.792	-4.28189	-2.82609	-4.28653	-4.67529	-1.95462	-4.4133	-9.12214	-4.37963	-4.82918	-4.98117	-2.13889	-1.8234	-4.02166	-6.10567	-1.08164	-4.76684	-3.06559	-4.89096	-4.52788	-3.65668	-4.85355	-4.69074	-2.61111	-5.51658	-5.10831	-5.26645	-3.10082	-4.50749	-3.20454	-4.53728
hsa-miR-486-5p	MIMAT0002177	8	41637127	-5.44133	-4.32997	-3.67229	-4.32092	-4.6851	-2.54813	-3.75655	-3.91252	-1.15249	-4.1123	-4.7714	-5.30142	-5.80909	-3.63868	-5.43925	-2.792	-4.28189	-2.82609	-4.28653	-4.67529	-1.95462	-4.4133	-9.12214	-4.37963	-4.82918	-4.98117	-2.13889	-1.8234	-4.02166	-6.10567	-1.08164	-4.76684	-3.06559	-4.89096	-4.52788	-3.65668	-4.85355	-4.69074	-2.61111	-5.51658	-5.10831	-5.26645	-3.10082	-4.50749	-3.20454	-4.53728
hsa-miR-548d-5p	MIMAT0004812	8	124360319	-8.10744	-8.5167	-8.49922	-9.06083	-8.75106	-8.72664	-8.61603	-9.34494	-8.90194	-9.22393	-9.54531	-9.65779	-7.18912	-9.49739	-9.27859	-8.62876	-9.56667	-9.1098	-8.63112	-9.42178	-8.04131	-9.65904	-9.12214	-9.60175	-9.86133	-7.85908	-9.30466	-7.78687	-9.44678	-8.92932	-9.0933	-9.43945	-8.7524	-9.02566	-10.1646	-8.56722	-9.37889	-9.25334	-8.38892	-8.46327	-9.36466	-7.69023	-8.70565	-9.54223	-9.69982	-9.86637
hsa-miR-30b-5p	MIMAT0000420	8	135812800	1.92536	1.0687	1.08057	0.72957	2.04764	0.187034	1.85497	1.66904	2.36177	1.78132	3.03913	2.21553	2.40958	1.57079	1.44278	1.31122	1.02815	1.76505	1.79291	2.41283	0.971355	0.809953	1.71335	1.22173	2.05639	2.03218	1.76914	0.402903	0.886745	0.732005	3.58789	1.92775	2.49581	1.45113	2.18137	2.15414	2.18056	2.6196	0.11741	1.34499	1.35067	2.29234	2.25133	0.499429	1.3733	1.3702
hsa-miR-30b-3p	MIMAT0004589	8	135812838	-6.15788	-5.47596	-5.73808	-5.46128	-5.27099	-6.02247	-5.39171	-5.24428	-5.14885	-6.04168	-4.48881	-5.74659	-5.02819	-5.7461	-5.86534	-7.04993	-5.75113	-5.71061	-5.02876	-5.58099	-5.38393	-5.35863	-6.1575	-5.89827	-5.38232	-5.88373	-5.99479	-5.42981	-7.433	-5.82864	-4.49114	-6.13679	-5.37801	-5.48974	-5.74745	-5.59408	-5.32998	-4.39498	-7.18133	-4.93501	-6.43264	-4.74341	-3.95212	-6.08413	-5.95905	-5.52414
hsa-miR-30d-5p	MIMAT0000245	8	135817145	0.684683	1.16481	0.939709	1.03831	1.35542	0.495791	1.38237	0.657264	1.09124	0.853535	1.47733	0.847941	1.30451	0.280333	0.684823	0.306827	0.443104	0.308768	1.26576	0.797761	1.12461	0.506703	0.490854	0.230137	1.02311	1.32245	0.158876	1.0796	-0.388683	0.0881815	2.62039	0.609634	1.11343	0.901999	0.68756	0.731525	0.931969	2.05507	0.439464	1.44024	-0.0117884	1.24564	2.70809	-0.450123	0.569194	0.0833788
hsa-miR-30d-3p	MIMAT0004551	8	135817185	-8.10744	-8.28158	-7.60503	-9.06083	-7.27544	-8.72664	-8.53526	-7.09383	-7.79716	-7.29353	-5.67889	-6.62163	-6.00078	-7.9456	-8.05552	-8.62876	-8.80285	-8.70159	-6.15352	-6.1968	-8.04131	-7.28661	-7.04781	-8.79235	-6.637	-6.05325	-7.01343	-7.78687	-9.30178	-8.57639	-5.07482	-7.21059	-6.99917	-6.88889	-6.70427	-7.27565	-6.65904	-5.74922	-8.38892	-6.24087	-9.36466	-5.75911	-5.20631	-9.40572	-7.53196	-7.75192
hsa-miR-151a-5p	MIMAT0004697	8	141742693	0.879278	-0.0797386	-0.309425	0.164805	1.59913	-0.468485	1.15618	0.60557	0.0615702	0.958257	0.961043	0.715785	0.997015	0.396337	1.37172	-1.02174	-0.302517	0.177111	0.677375	0.373388	0.687761	-0.274324	0.170014	0.979506	0.453797	0.9726	0.343164	-0.357585	0.0536652	-0.163183	0.830413	0.557831	0.658249	0.0460691	0.834262	0.771582	0.755013	1.68737	-0.52205	1.18957	0.0901308	0.909251	-0.612455	-0.421974	0.509973	0.218888
hsa-miR-151a-3p	MIMAT0000757	8	141742729	-1.34388	-1.6283	-1.70067	-1.6644	-1.01452	-1.87877	-0.838374	-1.49585	-2.3165	-1.24775	-1.25561	-1.73899	-1.19971	-1.87749	-0.507934	-2.89702	-2.11292	-2.00581	-0.930018	-1.65385	-1.67207	-2.09307	-1.78552	-1.41496	-1.83278	-1.20311	-1.92401	-1.17928	-2.31391	-2.10994	-1.13041	-1.75373	-1.66242	-1.56952	-1.52337	-1.25903	-1.58638	-0.0720425	-1.68686	-0.22474	-2.21864	-1.19481	-2.18857	-2.67972	-1.84809	-2.07396
hsa-miR-151a-3p	MIMAT0000757	8	141811911	-1.34388	-1.6283	-1.70067	-1.6644	-1.01452	-1.87877	-0.838374	-1.49585	-2.3165	-1.24775	-1.25561	-1.73899	-1.19971	-1.87749	-0.507934	-2.89702	-2.11292	-2.00581	-0.930018	-1.65385	-1.67207	-2.09307	-1.78552	-1.41496	-1.83278	-1.20311	-1.92401	-1.17928	-2.31391	-2.10994	-1.13041	-1.75373	-1.66242	-1.56952	-1.52337	-1.25903	-1.58638	-0.0720425	-1.68686	-0.22474	-2.21864	-1.19481	-2.18857	-2.67972	-1.84809	-2.07396
hsa-miR-939-5p	MIMAT0004982	8	145619401	-1.0823	-0.0118656	-0.283931	0.336089	-1.17118	0.0955381	-0.332539	-0.31259	-0.913824	-1.57856	-1.47521	-1.42746	-0.796276	-0.687625	-0.817936	-0.955911	-0.468168	-0.827817	-0.519947	-1.26237	0.495643	0.0491495	-1.48243	-1.00979	-0.476459	-2.52748	-1.18246	0.831855	-1.24984	-0.822648	-1.17255	-1.7468	-0.241132	-0.655843	-2.35269	-0.739012	-0.87222	-0.265202	-0.376218	-0.105958	-1.02106	0.974697	0.171802	-0.839335	-1.05326	-0.0910988
hsa-miR-1234-3p	MIMAT0005589	8	145625557	-3.54173	-3.60428	-3.2187	-3.97342	-3.81099	-3.84409	-3.54131	-3.75046	-3.96947	-4.04511	-4.57475	-4.49389	-4.15227	-4.02308	-3.14639	-3.25137	-4.19854	-3.59934	-4.41954	-4.88037	-3.0904	-4.28524	-4.09402	-4.10733	-4.19377	-3.83824	-4.49319	-2.94935	-4.34438	-3.9041	-3.22421	-4.32317	-3.57201	-3.7942	-4.81919	-3.38773	-4.0992	-3.65423	-3.39203	-3.28883	-4.26298	-2.33058	-3.37015	-4.32642	-4.438	-4.22454
hsa-miR-101-3p	MIMAT0000099	9	4850347	1.06353	-0.330653	-0.12346	-1.01658	1.33719	-0.444026	-0.564837	-0.220294	0.0992136	0.0561771	0.229042	0.92624	-0.212277	-0.143354	-1.04667	-0.161646	-0.310276	0.364326	0.0941725	1.18491	0.00707149	-0.383348	0.217235	0.130672	0.688886	0.883937	0.905719	-0.87477	0.178563	0.236665	0.728744	0.587243	1.4597	-0.0488501	0.654823	0.282049	0.506728	0.115977	-0.662771	0.760331	0.161798	-0.301597	0.443273	0.473737	0.327296	0.81938
hsa-miR-491-5p	MIMAT0002807	9	20716129	-7.69635	-8.5167	-8.09536	-8.9771	-8.18407	-8.72664	-7.16044	-9.34494	-8.90194	-7.5086	-9.54531	-7.81785	-8.69403	-9.49739	-6.66222	-8.62876	-9.56667	-9.1098	-8.31133	-9.34835	-8.04131	-9.37087	-9.12214	-7.11689	-8.11552	-8.76946	-7.82603	-7.78687	-9.40508	-8.92932	-9.0933	-8.40804	-8.05463	-9.02566	-7.50382	-7.19329	-8.01767	-9.25334	-8.38892	-6.82889	-8.20715	-7.59312	-8.11397	-9.54223	-9.52183	-9.86637
hsa-miR-491-3p	MIMAT0004765	9	20716159	-8.10744	-8.5167	-8.49922	-9.06083	-8.75106	-8.72664	-8.61603	-9.34494	-8.90194	-9.22393	-9.54531	-9.65779	-9.49439	-7.43178	-5.95231	-8.62876	-9.56667	-9.1098	-5.67825	-9.42178	-8.04131	-8.49003	-9.12214	-3.81096	-9.81274	-9.21357	-9.42041	-7.78687	-9.44678	-8.92932	-9.0933	-9.43945	-8.7524	-5.23116	-10.1646	-6.48307	-9.37889	-8.84982	-7.38284	-8.46327	-9.36466	-4.45868	-8.70565	-9.54223	-7.9348	-9.86637
hsa-miR-31-5p	MIMAT0000089	9	21512141	-3.22597	-4.59	-4.46063	-3.31028	-7.36658	-4.45407	-2.68995	-1.17599	-3.43384	-1.34324	-2.38533	-2.08724	-1.24536	-3.11952	-3.59927	-2.47951	-3.44035	-5.51394	-1.52363	-4.42283	-8.04131	-0.920236	-4.77112	-1.48211	-0.985271	-3.4044	-6.08309	-2.96046	-3.5418	-4.64648	-4.05064	-1.54492	-6.33867	-2.97013	-2.71816	-3.98148	-4.74032	-4.71298	-4.82824	-5.98989	-2.26283	-2.40911	-4.38537	-3.48429	-4.49111	-1.40272
hsa-miR-31-3p	MIMAT0004504	9	21512178	-6.27845	-7.53629	-8.49922	-5.17461	-8.75106	-8.72664	-4.82984	-2.82995	-5.81264	-2.85801	-4.43599	-3.59228	-2.77473	-4.87278	-6.7062	-3.79937	-5.93269	-9.1098	-3.75287	-6.23752	-8.04131	-2.56532	-7.96804	-2.76045	-2.62139	-5.50448	-9.42041	-6.1997	-5.7889	-8.92932	-7.53638	-2.98868	-8.7524	-4.99114	-4.7389	-6.90849	-9.37889	-9.25334	-8.38892	-8.46327	-4.76811	-5.03026	-8.70565	-6.33828	-6.55	-3.85807
hsa-miR-204-5p	MIMAT0000265	9	73424944	-6.3005	-8.5167	-7.149	-7.90131	-7.49824	-8.72664	-7.22013	-6.2226	-5.37372	-6.18021	-7.74485	-3.1187	-5.90302	-4.62962	-9.27859	-5.39426	-4.97338	-9.1098	-7.00134	-4.77361	-8.04131	-6.85069	-9.12214	-4.61184	-4.8809	-9.21357	-6.5938	-7.78687	-6.51251	-8.92932	-4.25416	-6.00324	-6.46532	-9.02566	-3.97072	-8.56722	-6.82902	-9.25334	-8.38892	-8.46327	-5.1898	-7.69023	-5.82196	-6.83721	-8.43844	-3.19751
hsa-miR-7-5p	MIMAT0000252	9	86584708	-2.50051	-2.57214	-2.53575	-4.79688	-1.00095	-2.56326	-4.26599	-2.48341	-4.44	-3.41222	-3.94865	-2.98402	-4.48622	-4.00544	1.09421	-3.04062	-3.82495	-2.60392	-2.03828	-2.59804	-4.81503	-2.22658	-2.90002	-3.60739	-0.431945	-0.0584402	-2.21434	-1.7949	-3.14095	-2.04476	-1.071	-3.82864	-4.68911	-2.72332	-2.9296	-4.0807	2.1567	-0.362487	-3.98939	-2.43242	-2.87248	-1.60868	-0.126834	-2.08143	-2.37428	-2.8046
hsa-miR-7-1-3p	MIMAT0004553	9	86584749	-3.06557	-5.91572	-4.04235	-6.28253	-2.88909	-3.92314	-5.29718	-4.87601	-5.26615	-4.8151	-5.5148	-4.50413	-5.49361	-5.14077	-2.7034	-3.97175	-5.42158	-3.85684	-4.76252	-3.56433	-6.21331	-5.26618	-4.5883	-5.12895	-4.17446	-4.05692	-3.17219	-6.0178	-4.53411	-4.56573	-4.31671	-4.63634	-4.3846	-4.22703	-4.34851	-4.55656	-2.02244	-4.00082	-8.38892	-4.3007	-4.40354	-4.44861	-4.38501	-4.01651	-3.9999	-5.01175
hsa-miR-24-1-5p	MIMAT0000079	9	96888132	-6.69328	-4.8652	-7.5928	-6.28374	-8.75106	-6.05172	-4.82344	-4.81429	-7.31379	-6.32738	-5.05398	-6.31374	-6.067	-7.39591	-6.39669	-7.03863	-9.56667	-5.72486	-5.69095	-6.4123	-8.04131	-6.56393	-5.14629	-4.88159	-5.54901	-4.64841	-4.7139	-7.78687	-5.65466	-6.99701	-4.78354	-4.86718	-6.34545	-6.7478	-5.83326	-5.81536	-4.37387	-4.52372	-7.51122	-6.00195	-6.84411	-7.69023	-6.35197	-6.03702	-5.91773	-6.51984
hsa-let-7a-5p	MIMAT0000062	9	96938247	6.33535	4.62074	4.83102	4.05051	5.10528	4.04672	4.89884	4.30343	5.52683	4.85877	5.41649	5.46339	4.98063	4.60292	4.37146	4.47345	4.00731	5.52436	4.36792	5.98452	5.5202	3.6264	4.8039	5.18916	4.77886	4.99367	4.68553	3.63142	4.52399	3.81601	5.13687	5.77108	6.86984	4.50371	5.15307	5.3874	4.91597	4.59844	3.61263	4.48431	5.11604	4.75608	4.33175	4.31332	4.36261	4.65017
hsa-let-7a-3p	MIMAT0004481	9	96938298	-5.91386	-5.3533	-5.28485	-7.78227	-6.64774	-5.10776	-6.53347	-6.59948	-5.53748	-6.74362	-5.33385	-6.32953	-6.03368	-6.49356	-6.69571	-7.7477	-6.9609	-5.22462	-5.95045	-5.51765	-4.80297	-6.56867	-6.30218	-6.58384	-6.52857	-6.36063	-5.95623	-5.98596	-6.52264	-8.27994	-6.47834	-6.24358	-4.76669	-5.7932	-6.61945	-5.82778	-6.99467	-6.21669	-5.18744	-5.54067	-6.45244	-5.23772	-4.88473	-7.04497	-7.19923	-6.77024
hsa-let-7f-5p	MIMAT0000067	9	96938636	5.65127	4.12326	4.28735	3.61267	4.90132	3.56712	4.37358	4.03537	4.87395	4.51804	4.79953	4.9566	4.6854	4.11274	3.98047	4.48536	3.39329	5.05144	3.92035	5.37546	4.5247	3.49815	4.5909	4.80532	4.56726	4.5945	4.37927	3.28757	4.27214	3.66992	4.85302	5.20421	6.16715	4.05376	4.916	4.83833	4.84647	4.54327	3.10146	4.05069	4.56804	4.55553	3.70387	3.95282	4.35399	4.28403
hsa-let-7f-1-3p	MIMAT0004486	9	96938697	-8.10744	-8.5167	-8.49922	-9.06083	-8.75106	-8.72664	-8.61603	-9.34494	-8.90194	-9.22393	-9.54531	-9.65779	-9.49439	-9.49739	-9.27859	-8.62876	-9.56667	-8.69713	-9.95219	-9.42178	-8.04131	-9.74733	-9.12214	-9.18835	-9.86133	-9.21357	-9.42041	-7.78687	-9.44678	-8.92932	-9.0933	-9.43945	-8.7524	-9.02566	-10.1646	-8.56722	-9.37889	-9.25334	-8.38892	-8.46327	-9.36466	-7.25524	-8.70565	-9.54223	-9.69982	-9.86637
hsa-let-7d-5p	MIMAT0000065	9	96941128	2.22538	1.16368	1.1361	0.836964	2.20609	0.624082	1.69795	1.1285	1.52446	1.65571	1.50299	1.56246	2.17087	1.08729	1.03761	1.29019	0.27898	1.42936	1.1056	1.75827	1.27628	0.814017	1.56688	1.98399	1.37518	1.42957	1.36253	0.686254	1.08235	0.679418	1.72009	1.90714	2.52424	0.855595	1.76137	1.29734	1.64567	2.11206	0.237429	1.34383	1.40339	2.03202	0.679415	0.761222	1.14528	1.39509
hsa-let-7d-3p	MIMAT0004484	9	96941185	-6.71849	-5.97514	-6.79153	-6.61923	-6.2211	-7.44803	-6.05266	-6.95398	-7.51542	-5.76044	-7.94085	-6.52684	-5.93849	-7.12679	-8.93373	-7.80484	-9.56667	-8.49249	-8.05118	-7.92303	-7.93977	-7.06257	-7.46243	-5.7797	-6.85183	-6.38828	-7.05942	-7.78687	-8.76599	-7.55416	-6.23662	-6.35432	-6.76098	-6.89914	-6.75706	-7.63496	-6.2689	-6.21053	-8.38892	-6.99738	-6.84922	-6.84113	-5.11491	-7.58892	-7.20435	-7.98977
hsa-miR-23b-5p	MIMAT0004587	9	97847515	-7.72681	-6.60498	-8.49922	-7.69118	-8.75106	-8.62217	-5.5349	-7.14307	-8.90194	-8.87634	-7.13542	-6.85296	-8.64527	-8.84108	-9.03183	-8.09032	-9.56667	-8.54721	-8.36377	-9.22267	-8.04131	-8.22392	-7.42328	-6.5835	-6.67668	-8.23487	-6.47182	-7.78687	-8.07302	-8.92932	-5.40681	-7.27032	-8.12647	-9.02566	-7.2536	-8.44365	-5.8506	-6.30372	-8.38892	-8.46327	-9.1675	-7.69023	-8.70565	-7.81794	-8.30851	-7.88544
hsa-miR-23b-3p	MIMAT0000418	9	97847552	1.76946	2.67919	1.14451	1.55	0.679991	1.72808	3.47979	2.30324	1.7726	1.70101	2.44065	1.9312	1.40415	1.48041	0.760105	1.25593	0.724483	2.27052	1.23719	1.2505	1.33055	0.824685	2.15591	2.50475	2.18534	2.36728	2.77269	1.30811	1.67554	0.849792	2.93498	2.42824	1.7822	1.32568	1.75682	1.81181	3.27905	2.68016	1.5084	1.45863	1.39087	1.17367	1.78985	0.849366	1.28112	1.23485
hsa-miR-27b-3p	MIMAT0000419	9	97847792	1.38098	2.28701	0.963322	1.35846	0.362907	1.44759	2.82356	2.03328	1.30154	1.34666	2.00517	1.68679	1.22614	1.31651	0.693721	0.918162	0.41216	1.94051	1.02748	1.27258	0.82553	0.729867	2.0315	2.31887	1.8976	2.11882	2.63625	1.07761	1.581	0.822646	2.38518	2.30489	1.67679	1.11172	1.54626	1.82589	3.08565	2.41741	1.22491	1.20348	1.01624	0.938448	1.3399	0.759412	1.11671	1.13824
hsa-miR-24-1-5p	MIMAT0000079	9	97848311	-6.69328	-4.8652	-7.5928	-6.28374	-8.75106	-6.05172	-4.82344	-4.81429	-7.31379	-6.32738	-5.05398	-6.31374	-6.067	-7.39591	-6.39669	-7.03863	-9.56667	-5.72486	-5.69095	-6.4123	-8.04131	-6.56393	-5.14629	-4.88159	-5.54901	-4.64841	-4.7139	-7.78687	-5.65466	-6.99701	-4.78354	-4.86718	-6.34545	-6.7478	-5.83326	-5.81536	-4.37387	-4.52372	-7.51122	-6.00195	-6.84411	-7.69023	-6.35197	-6.03702	-5.91773	-6.51984
hsa-miR-24-3p	MIMAT0000080	9	97848350	3.30134	3.54014	2.86833	2.81796	3.58823	3.16281	3.95811	3.09314	2.74977	3.07585	3.25414	2.67978	3.02274	2.89475	3.03665	2.31813	2.23015	3.07573	3.93561	2.66906	2.76826	2.78123	3.40825	3.27918	2.57373	2.25734	3.36429	2.85046	2.65358	2.37178	2.76894	3.16573	2.37323	2.20743	2.83045	2.7035	2.74477	3.41642	3.47659	2.58523	2.71857	2.73652	2.4616	2.29937	2.47501	2.67687
hsa-miR-32-5p	MIMAT0000090	9	111808535	-6.81737	-7.33611	-7.02224	-9.06083	-4.67933	-7.41175	-8.61603	-5.7601	-7.24264	-6.9216	-5.72093	-5.97925	-5.33736	-6.76315	-4.90619	-3.22756	-6.70532	-6.99108	-5.64679	-4.0786	-8.04131	-5.82146	-4.28402	-5.99912	-5.56661	-4.09238	-5.48074	-7.78687	-5.11186	-4.89386	-5.77839	-5.35094	-5.99328	-7.95571	-4.51955	-5.92697	-4.96046	-5.09846	-6.99075	-3.80578	-6.47069	-4.13315	-7.24233	-3.80869	-5.50712	-5.79013
hsa-miR-32-3p	MIMAT0004505	9	111808576	-8.10744	-8.5167	-8.49922	-9.06083	-8.75106	-8.72664	-8.61603	-6.77994	-8.90194	-9.22393	-6.42454	-7.55943	-5.34498	-9.22478	-7.49455	-8.62876	-6.79848	-4.9276	-5.70022	-9.42178	-8.04131	-5.96363	-9.12214	-9.15053	-9.86133	-9.21357	-9.42041	-4.02569	-9.44678	-8.92932	-9.0933	-9.43945	-8.48505	-5.47675	-8.6833	-5.98559	-9.12437	-6.96666	-6.23464	-7.2725	-6.39258	-5.091	-6.12572	-6.7556	-7.66254	-7.1217
hsa-miR-455-5p	MIMAT0003150	9	116011554	-4.44199	-4.84899	-5.97664	-4.13582	-3.06659	-4.49605	-5.12446	-4.12531	-4.55228	-5.62712	-1.85095	-3.78105	-1.99477	-4.2615	-4.10161	-5.1029	-5.04145	-5.05205	-2.63243	-3.96023	-8.04131	-4.42324	-3.71281	-4.58219	-3.13916	-5.29034	-3.68442	-4.9372	-4.79564	-5.10825	-4.45186	-4.34133	-3.60559	-4.69952	-3.8965	-4.76821	-4.70959	-5.39787	-4.32661	-4.90806	-5.49131	-2.22025	-6.14228	-3.80127	-5.48185	-4.12899
hsa-miR-455-5p	MIMAT0003150	9	116971733	-4.44199	-4.84899	-5.97664	-4.13582	-3.06659	-4.49605	-5.12446	-4.12531	-4.55228	-5.62712	-1.85095	-3.78105	-1.99477	-4.2615	-4.10161	-5.1029	-5.04145	-5.05205	-2.63243	-3.96023	-8.04131	-4.42324	-3.71281	-4.58219	-3.13916	-5.29034	-3.68442	-4.9372	-4.79564	-5.10825	-4.45186	-4.34133	-3.60559	-4.69952	-3.8965	-4.76821	-4.70959	-5.39787	-4.32661	-4.90806	-5.49131	-2.22025	-6.14228	-3.80127	-5.48185	-4.12899
hsa-miR-455-3p	MIMAT0004784	9	116971773	-1.39723	-2.69329	-2.70545	-1.33358	-1.206	-2.07805	-1.51012	-2.03784	-2.00824	-2.03027	-0.0358648	-1.64933	0.00987816	-1.85856	-2.56537	-2.65152	-2.93956	-3.20111	-1.59381	-2.0059	-2.87673	-2.74988	-1.79782	-1.11394	-1.22454	-2.68498	-1.3742	-2.50389	-2.50922	-3.01742	-2.19885	-1.99863	-1.5651	-2.72858	-1.4876	-2.77716	-2.53474	-3.35692	-1.90028	-2.6384	-2.68001	-1.08288	-2.8583	-1.2698	-2.92473	-2.71118
hsa-miR-601	MIMAT0003269	9	126164840	-5.44065	-3.45034	-3.27472	-2.20579	-4.75278	-3.78643	-3.66745	-4.0219	-5.15156	-5.49845	-4.91562	-4.48012	-4.17088	-4.17328	-3.97936	-4.98903	-3.39202	-3.92301	-3.48283	-4.29927	-3.02307	-2.76362	-6.08178	-3.76962	-3.07778	-5.80212	-5.31487	-2.92117	-4.90912	-3.76973	-4.86933	-5.07399	-4.0957	-3.65207	-5.66438	-4.8823	-4.31494	-4.17363	-4.65594	-3.55246	-4.56243	-3.41845	-3.22457	-3.68341	-4.20329	-3.89274
hsa-miR-181a-5p	MIMAT0000256	9	127454768	-0.00329208	1.78602	1.15626	1.43995	0.723997	2.28471	1.18116	0.485256	1.04756	0.724029	0.415391	0.101509	0.538732	0.842228	1.66369	-0.0160046	0.795164	0.367883	0.153023	-0.255786	1.29424	-0.561347	0.805964	1.00559	0.981401	-0.127707	1.24164	1.75135	0.346775	0.652322	-0.0514336	1.03728	-0.634212	0.359296	0.714665	0.928268	0.811003	0.641965	1.81348	0.450422	0.396609	-0.0073514	0.0682564	-0.241524	3.2691	-0.808008
hsa-miR-181a-2-3p	MIMAT0004558	9	127454806	-6.12739	-6.25869	-5.85684	-5.91013	-4.87187	-6.10742	-5.32525	-6.98489	-5.1429	-5.46851	-5.83026	-6.12157	-4.49921	-5.76357	-4.58082	-6.3716	-5.83133	-6.26189	-6.31738	-6.23007	-7.56001	-6.95358	-5.29159	-5.19618	-6.02517	-9.21357	-6.0536	-6.74366	-5.88495	-8.82532	-9.0933	-5.68068	-8.11916	-7.12466	-6.20286	-6.23568	-9.37889	-7.27592	-6.08715	-8.46327	-6.05823	-5.6901	-7.46788	-8.91099	-7.35738	-7.49473
hsa-miR-181b-5p	MIMAT0000257	9	127456014	-1.85162	-0.24126	-0.657295	-0.672168	-1.00985	0.166203	-1.10158	-1.28108	-1.17035	-1.6989	-1.65902	-1.96319	-1.33005	-0.894561	0.828962	-1.70222	-0.589876	-1.20716	-1.22508	-2.51278	-0.829158	-2.22787	-0.599359	-1.04229	-1.22128	-2.10687	-0.718068	0.215103	-1.10212	-0.612373	-1.96545	-1.19348	-2.58173	-1.3106	-1.62075	-0.991119	-1.41737	-1.10356	-0.121734	-1.10778	-1.34702	-1.42586	-2.16887	-2.21347	1.01726	-2.46441
hsa-miR-199b-5p	MIMAT0000263	9	130046868	0.843125	1.24155	0.176723	1.41214	-0.699638	0.459336	1.97917	1.29512	1.22485	1.86031	0.579439	1.94613	0.418138	1.39765	-1.22635	-0.436035	0.559138	-0.0184622	0.319664	1.17577	-0.0202513	0.240956	1.17324	2.43174	1.61626	0.260703	1.39181	0.210595	1.06475	0.205125	0.617025	1.91216	0.94649	0.504092	1.9433	0.232928	-0.0875425	0.205469	0.48171	-0.13	0.905958	-0.663203	0.984802	0.700989	0.613904	0.239448
hsa-miR-219-5p	MIMAT0000276	9	130194756	-8.10744	-8.5167	-8.49922	-9.06083	-5.53236	-8.72664	-8.61603	-6.05689	-8.90194	-8.2299	-5.08174	-6.12851	-4.11227	-9.49739	-5.16352	-4.38323	-6.71515	-9.1098	-5.81226	-4.6825	-8.04131	-6.34896	-5.05649	-8.30791	-5.66791	-4.32171	-7.43825	-6.83702	-6.98208	-6.3169	-7.4742	-5.29782	-5.30516	-6.40843	-6.32128	-5.92375	-7.10658	-6.64114	-8.38892	-4.54831	-9.36466	-7.69023	-8.70565	-5.6085	-7.7388	-5.80212
hsa-miR-199b-5p	MIMAT0000263	9	131007047	0.843125	1.24155	0.176723	1.41214	-0.699638	0.459336	1.97917	1.29512	1.22485	1.86031	0.579439	1.94613	0.418138	1.39765	-1.22635	-0.436035	0.559138	-0.0184622	0.319664	1.17577	-0.0202513	0.240956	1.17324	2.43174	1.61626	0.260703	1.39181	0.210595	1.06475	0.205125	0.617025	1.91216	0.94649	0.504092	1.9433	0.232928	-0.0875425	0.205469	0.48171	-0.13	0.905958	-0.663203	0.984802	0.700989	0.613904	0.239448
hsa-miR-199a-5p	MIMAT0000231	9	131007085	1.88994	2.78813	1.95502	3.02771	0.382592	2.09047	3.60531	2.54561	2.51796	3.3287	1.65839	2.41338	1.40089	2.58146	0.103382	1.02715	1.75842	1.21717	1.43171	2.18527	2.23626	1.28956	2.142	4.11979	2.91179	1.4728	2.8636	2.34281	2.09531	1.41664	1.68177	3.40278	2.22774	2.43318	3.10037	1.95038	0.808632	1.41269	2.30146	1.1569	1.96447	0.697936	1.50072	1.75901	1.43577	1.10674
hsa-miR-219-5p	MIMAT0000276	9	131154935	-8.10744	-8.5167	-8.49922	-9.06083	-5.53236	-8.72664	-8.61603	-6.05689	-8.90194	-8.2299	-5.08174	-6.12851	-4.11227	-9.49739	-5.16352	-4.38323	-6.71515	-9.1098	-5.81226	-4.6825	-8.04131	-6.34896	-5.05649	-8.30791	-5.66791	-4.32171	-7.43825	-6.83702	-6.98208	-6.3169	-7.4742	-5.29782	-5.30516	-6.40843	-6.32128	-5.92375	-7.10658	-6.64114	-8.38892	-4.54831	-9.36466	-7.69023	-8.70565	-5.6085	-7.7388	-5.80212
hsa-miR-126-5p	MIMAT0000444	9	139565069	-3.29169	-3.84838	-4.03134	-4.45932	-3.1079	-3.70612	-3.44005	-3.00153	-1.56816	-3.61515	-2.97834	-1.82296	-2.64263	-2.10795	-3.32101	-2.06795	-3.16566	-2.01324	-2.59411	-1.50556	-4.46803	-2.80064	-2.1859	-2.75715	-1.79117	-3.13124	-2.09463	-2.98931	-1.94234	-3.26925	-2.1921	-3.54577	-3.14782	-3.7981	-1.64801	-1.73398	-2.63692	-2.88255	-3.51604	-4.33577	-2.52335	-2.89405	-3.70887	-2.96928	-3.62327	-2.73698
hsa-miR-126-3p	MIMAT0000445	9	139565111	1.57896	1.05055	1.11961	0.787175	1.98421	1.03099	1.87897	1.49487	2.74697	1.06874	1.31426	2.61741	1.67968	2.33974	1.02202	2.36654	1.68972	2.65009	1.716	2.36598	0.954815	1.42012	1.87311	2.08288	2.39452	1.35332	1.94522	1.40476	2.12764	1.56655	2.06882	0.988757	1.60851	0.407312	2.55279	2.80462	1.85417	1.45489	1.18074	0.515895	1.76511	1.31371	0.991861	1.82191	1.1606	1.71574
hsa-miR-602	MIMAT0003270	9	140732895	-5.88063	-4.95728	-5.16417	-5.07504	-6.25369	-5.0919	-4.52446	-4.98579	-8.90194	-6.13064	-7.80603	-7.14679	-6.49741	-5.85911	-4.63473	-3.60238	-4.39813	-5.78064	-5.52075	-7.35404	-5.76294	-5.60928	-6.17471	-6.74214	-5.908	-7.42866	-6.84192	-4.78842	-6.59538	-4.89057	-5.67617	-6.50759	-6.3014	-5.13182	-6.33798	-5.18746	-5.60775	-5.06602	-4.86849	-5.81201	-6.53741	-3.78186	-5.56895	-4.43686	-6.5091	-5.47856
hsa-miR-605	MIMAT0003273	10	53059355	-8.10744	-6.76356	-8.49922	-7.54353	-7.51778	-5.37875	-8.61603	-7.36615	-8.90194	-9.22393	-9.54531	-9.65779	-8.12097	-5.44386	-7.99905	-8.62876	-7.95904	-9.1098	-6.52792	-9.42178	-6.57401	-7.60519	-7.54329	-7.84149	-6.40716	-9.21357	-7.9274	-6.7046	-9.44678	-8.92932	-9.0933	-9.43945	-6.63692	-7.22249	-10.1646	-8.56722	-9.37889	-9.25334	-5.68541	-8.46327	-6.92658	-5.39559	-5.13579	-9.54223	-9.69982	-7.02915
hsa-miR-107	MIMAT0000104	10	91352575	2.83821	2.21705	1.76062	2.07071	2.57014	1.81144	2.03606	1.73408	1.82796	2.42356	1.61424	1.9982	1.73381	1.56507	2.4308	1.82478	1.43358	1.75558	2.59669	2.1322	1.62557	1.47247	2.23343	2.04098	2.18398	2.59503	1.38221	2.04572	1.67871	1.98427	3.37566	2.00001	2.42909	2.14685	1.96286	1.42996	3.42561	2.80493	1.82264	2.64387	2.46425	1.99082	2.09875	1.63197	2.24813	1.74985
hsa-miR-146b-5p	MIMAT0002809	10	104186270	-0.983901	-1.96517	-0.681385	-1.88348	-0.449564	-0.762362	-0.0445137	-0.463393	-0.907528	-0.833958	-0.0866766	0.579198	-0.00246906	0.778527	0.295236	-0.677717	0.0659084	-1.58672	-0.0414	-1.10016	-2.33084	0.0136681	-0.560372	-0.00524235	0.0482922	-0.546087	-1.04332	-0.000307	-0.230808	0.541711	-1.08181	-0.639255	-0.910885	-1.38127	0.701182	-2.891	-0.509705	-0.496319	0.106333	-0.601837	-0.258017	0.0465016	-1.24392	0.232352	-0.502185	0.171205
hsa-miR-146b-5p	MIMAT0002809	10	104196280	-0.983901	-1.96517	-0.681385	-1.88348	-0.449564	-0.762362	-0.0445137	-0.463393	-0.907528	-0.833958	-0.0866766	0.579198	-0.00246906	0.778527	0.295236	-0.677717	0.0659084	-1.58672	-0.0414	-1.10016	-2.33084	0.0136681	-0.560372	-0.00524235	0.0482922	-0.546087	-1.04332	-0.000307	-0.230808	0.541711	-1.08181	-0.639255	-0.910885	-1.38127	0.701182	-2.891	-0.509705	-0.496319	0.106333	-0.601837	-0.258017	0.0465016	-1.24392	0.232352	-0.502185	0.171205
hsa-miR-936	MIMAT0004979	10	105807882	-6.95665	-3.70487	-3.92219	-1.78047	-6.49618	-3.56909	-4.51642	-3.97881	-5.81664	-8.01552	-6.63068	-4.94479	-5.26541	-4.81917	-4.83177	-5.74858	-3.99136	-4.61012	-4.65496	-5.1643	-3.59535	-2.97659	-9.12214	-4.08913	-3.34642	-9.21357	-6.90874	-3.76184	-4.92731	-5.38312	-5.74822	-6.05178	-5.35904	-3.83802	-7.16384	-5.45302	-5.19034	-4.72069	-6.77962	-4.46699	-5.31663	-4.85494	-3.45936	-4.72709	-4.67425	-4.82645
hsa-miR-202-3p	MIMAT0002811	10	135061097	-3.54271	-1.79687	-2.38589	-1.47845	-3.15487	-1.23084	-3.21467	-3.02301	-3.56432	-4.16274	-4.27571	-4.09112	-3.91665	-2.66704	-3.02479	-3.40942	-2.74396	-3.05201	-2.47521	-3.49956	-1.5069	-2.22211	-3.41719	-3.3281	-2.61967	-4.83094	-4.08237	-1.40719	-3.77565	-3.18243	-3.81837	-5.01617	-2.64022	-2.84586	-5.09458	-4.01829	-3.98199	-2.9152	-1.92896	-2.18671	-2.96947	-2.02074	-1.35725	-3.49449	-3.62339	-3.03819
hsa-miR-210	MIMAT0000267	11	568175	-2.49319	0.601072	-1.73128	-1.0758	-2.82893	-1.07561	0.78266	0.682504	-3.57981	-1.42354	-0.705869	-2.70885	-1.12201	-2.62732	1.562	-1.66777	-2.74829	-3.01293	0.0895243	-3.42265	-0.536601	-0.612721	-0.161357	-2.42544	-2.03224	-0.995785	-2.03771	-0.304815	-2.08068	-2.61008	-1.58709	0.118539	-2.30175	0.407982	-2.4538	-3.14866	-1.83653	-1.72137	-0.301914	0.7023	-2.775	-1.5912	-3.69434	-2.47932	-2.69311	-0.645303
hsa-miR-483-5p	MIMAT0004761	11	2155392	-3.05706	-0.847529	-0.642259	1.08188	-1.48251	-1.02342	-1.44261	-0.859488	-1.91621	-2.81633	-1.70561	-1.44538	-1.31711	-1.49047	-1.34742	-1.83032	-1.15023	-1.23371	-0.422757	-1.42426	-0.0841608	0.428676	-3.5197	-0.347226	-0.219773	-3.42786	-2.63349	-0.366403	-1.97978	-1.44221	-2.09994	-1.88115	-1.79426	-1.05768	-2.81182	-1.90805	-1.31683	-1.19376	-2.01763	-0.424974	-2.18167	-1.53954	-0.465097	-1.03565	-1.21776	-0.979239
hsa-miR-483-3p	MIMAT0002173	11	2155431	-6.39263	-7.25469	-7.6314	-5.56545	-5.41099	-8.72664	-7.46251	-6.94268	-5.06806	-6.06736	-9.54531	-4.58587	-7.24984	-7.54895	-9.27859	-8.62876	-6.61955	-6.29452	-6.23836	-5.72813	-6.92223	-6.05307	-9.12214	-4.64362	-5.04326	-9.21357	-6.47657	-7.78687	-8.23435	-8.92932	-6.85508	-8.07187	-6.35557	-7.85443	-5.75812	-6.21174	-6.60625	-9.25334	-7.32976	-8.46327	-5.10726	-7.69023	-4.25118	-8.58085	-6.79604	-8.3923
hsa-miR-610	MIMAT0003278	11	28078381	-8.10744	-6.80876	-6.71576	-4.65158	-8.69434	-5.19055	-8.61603	-5.71538	-8.90194	-9.22393	-7.87988	-6.43718	-6.03628	-6.14706	-6.60749	-8.62876	-5.93247	-7.11842	-5.69378	-6.04739	-6.15708	-5.17397	-9.12214	-5.88612	-5.17749	-9.21357	-7.88003	-5.19753	-7.49225	-6.88543	-9.0933	-9.43945	-8.13075	-5.95742	-10.1646	-8.56722	-6.12976	-6.53641	-8.38892	-5.81438	-6.68056	-5.09998	-4.63003	-4.8178	-6.70901	-5.47082
hsa-miR-129-5p	MIMAT0000242	11	43559540	-8.10744	-8.5167	-8.49922	-9.06083	-8.75106	-8.72664	-8.61603	-9.34494	-8.90194	-9.22393	-9.54531	-9.65779	-9.49439	-9.49739	-9.27859	-8.62876	-9.56667	-9.1098	-9.95219	-9.42178	-8.04131	-8.2187	-9.12214	-9.60175	-8.8148	-9.21357	-9.42041	-7.78687	-9.44678	-8.92932	-9.0933	-9.43945	-8.7524	-9.02566	-10.1646	-8.56722	-9.37889	-9.25334	-8.38892	-8.46327	-9.36466	-7.69023	-8.70565	-9.54223	-9.69982	-8.08157
hsa-miR-129-5p	MIMAT0000242	11	43602964	-8.10744	-8.5167	-8.49922	-9.06083	-8.75106	-8.72664	-8.61603	-9.34494	-8.90194	-9.22393	-9.54531	-9.65779	-9.49439	-9.49739	-9.27859	-8.62876	-9.56667	-9.1098	-9.95219	-9.42178	-8.04131	-8.2187	-9.12214	-9.60175	-8.8148	-9.21357	-9.42041	-7.78687	-9.44678	-8.92932	-9.0933	-9.43945	-8.7524	-9.02566	-10.1646	-8.56722	-9.37889	-9.25334	-8.38892	-8.46327	-9.36466	-7.69023	-8.70565	-9.54223	-9.69982	-8.08157
hsa-miR-129-2-3p	MIMAT0004605	11	43603005	-8.10744	-7.54082	-8.49922	-9.06083	-7.78892	-8.72664	-8.61603	-8.11952	-8.90194	-8.0989	-9.54531	-6.95488	-6.80426	-6.64541	-7.91749	-8.62876	-9.56667	-9.1098	-6.94341	-9.42178	-8.04131	-9.74733	-8.15621	-9.60175	-8.75193	-9.21357	-7.40311	-7.78687	-9.44678	-8.92932	-9.0933	-7.3327	-7.45567	-9.02566	-8.95268	-8.56722	-9.37889	-9.25334	-8.38892	-7.25289	-9.36466	-7.69023	-6.43129	-9.54223	-9.69982	-9.86637
hsa-miR-130a-3p	MIMAT0000425	11	57408729	0.705016	0.906042	1.1993	1.12335	1.87939	0.749142	1.35122	0.534539	0.835844	1.66544	1.65812	1.72441	1.86404	0.964375	-0.345867	-0.520224	0.946661	0.334679	2.23992	0.429687	-0.183286	-0.257781	0.205301	1.77216	1.34441	-0.0081377	0.653198	0.627731	0.876768	0.297579	1.65456	1.8007	-0.0175018	0.782457	1.48856	-0.0054903	-0.302742	0.198617	0.896018	2.16398	1.10355	2.00106	0.631619	0.406089	0.114655	1.55716
hsa-miR-1237-3p	MIMAT0005592	11	64136167	-8.10744	-6.07559	-6.77657	-6.58095	-6.92436	-8.25531	-7.40123	-6.19697	-6.91814	-6.42515	-7.37156	-6.76697	-6.34979	-7.57579	-6.35041	-7.92548	-8.59226	-8.90151	-6.37495	-7.96874	-4.68962	-5.7811	-6.22884	-9.41792	-6.00636	-7.29866	-7.09427	-4.71995	-6.51944	-6.7769	-9.0933	-6.14907	-7.244	-5.56222	-8.01061	-5.91891	-6.78371	-5.99885	-6.32153	-6.45052	-8.28813	-4.63069	-6.04694	-7.11639	-7.64012	-6.84342
hsa-miR-192-5p	MIMAT0000222	11	64658652	-3.35858	-5.08739	-4.28688	-5.50617	-2.38606	-5.70073	-4.45991	-5.03383	-3.65825	-3.60184	-3.6382	-3.71429	-4.56077	-3.38696	-2.39757	-2.17164	-4.45896	-2.80017	-4.08994	-2.94369	-4.86517	-5.03564	-3.05406	-2.83721	-3.33666	-3.59448	-3.95596	-3.73749	-3.92512	-3.19202	-1.73786	-3.32183	-3.71899	-4.73377	-3.54637	-3.6938	-1.85585	-3.50844	-5.54393	-5.85987	-3.81514	-3.49419	-3.83001	-3.39196	-2.92704	-3.15733
hsa-miR-194-5p	MIMAT0000460	11	64658862	-3.14515	-4.03692	-3.4934	-5.31824	-2.25902	-4.61207	-4.44866	-5.04718	-3.39285	-3.31691	-3.60101	-3.96614	-4.40885	-3.46376	-2.32808	-2.31042	-4.30915	-3.02265	-3.85828	-3.23989	-3.62971	-5.11046	-2.86765	-3.50484	-3.17064	-3.87685	-3.88145	-3.12265	-3.91953	-3.63169	-1.65777	-3.31191	-3.23283	-4.35783	-3.72416	-3.94298	-2.00223	-3.23591	-3.88461	-5.32985	-3.74981	-3.19182	-3.06453	-3.83721	-3.14266	-3.15323
hsa-miR-194-3p	MIMAT0004671	11	64658898	-8.10744	-8.5167	-8.49922	-8.4277	-8.75106	-8.72664	-8.61603	-9.09795	-8.90194	-9.22393	-9.54531	-9.02514	-9.49439	-9.20931	-9.27859	-8.62876	-9.56667	-9.1098	-9.33518	-9.42178	-8.04131	-8.04806	-9.12214	-8.86279	-9.13169	-9.21357	-9.42041	-7.78687	-9.44678	-8.92932	-9.0933	-9.43945	-8.7524	-9.02566	-10.1646	-8.56722	-8.1594	-8.87259	-8.38892	-8.46327	-9.36466	-7.69023	-7.0882	-8.87034	-9.69982	-7.99954
hsa-miR-612	MIMAT0003280	11	65211953	-8.10744	-8.5167	-8.49922	-9.06083	-8.75106	-8.72664	-8.61603	-6.79328	-8.90194	-9.22393	-9.54531	-9.65779	-9.49439	-9.49739	-9.27859	-8.62876	-9.56667	-9.1098	-9.95219	-9.42178	-8.04131	-9.04102	-9.12214	-9.60175	-7.29579	-9.21357	-9.42041	-7.78687	-9.44678	-8.92932	-9.0933	-9.43945	-8.7524	-9.02566	-10.1646	-8.56722	-9.37889	-9.25334	-8.38892	-8.46327	-9.36466	-7.69023	-8.70565	-9.54223	-9.69982	-9.86637
hsa-miR-139-5p	MIMAT0000250	11	72326134	-5.58999	-6.79417	-5.44989	-5.76302	-4.69403	-5.60186	-5.13306	-5.7652	-2.67796	-6.01581	-5.62061	-3.26384	-5.23576	-3.61389	-6.26035	-4.93547	-4.46178	-4.21935	-6.27012	-4.32334	-6.50755	-5.60787	-5.52801	-4.65022	-4.25328	-6.24942	-4.48625	-2.74294	-4.66432	-5.85631	-3.66752	-6.5643	-6.30523	-7.31217	-3.67052	-5.07196	-4.42616	-6.16168	-6.76889	-8.46327	-5.64704	-7.69023	-3.91817	-4.76265	-5.25296	-4.72622
hsa-miR-139-3p	MIMAT0004552	11	72326171	-4.72129	-4.01781	-4.91282	-4.00939	-5.49309	-4.65972	-3.67893	-5.28042	-4.1771	-5.16915	-5.15715	-4.98117	-5.45169	-4.69459	-5.29633	-5.34258	-4.44659	-4.65666	-5.85806	-5.22889	-3.98934	-4.61661	-5.31749	-4.97397	-4.9958	-6.22335	-5.63338	-4.27943	-5.43251	-5.00833	-5.14712	-6.06255	-3.89086	-5.29088	-5.72873	-3.17809	-4.46734	-4.69108	-5.02115	-4.77506	-5.10883	-4.41919	-4.81804	-3.82267	-5.59484	-4.62021
hsa-miR-326	MIMAT0000756	11	75046214	-5.88242	-7.18086	-5.65614	-8.44426	-6.22014	-6.2575	-8.02962	-6.55729	-6.00978	-6.50656	-8.67426	-5.6207	-7.40181	-6.89414	-6.81402	-7.28877	-8.22966	-7.0209	-7.88256	-6.76618	-5.587	-6.66917	-7.1445	-6.81241	-6.98726	-4.79409	-7.86184	-5.24762	-6.82321	-6.57005	-6.1495	-7.43843	-5.76042	-7.08679	-6.6437	-7.88715	-7.0061	-4.52939	-7.40547	-6.21497	-6.62786	-7.69023	-5.72073	-6.65455	-6.82601	-7.22431
hsa-miR-708-5p	MIMAT0004926	11	79113098	-8.06395	-5.49457	-6.61106	-5.57967	-8.75106	-5.26695	-6.58436	-6.42829	-8.15558	-8.00124	-7.09731	-8.95254	-8.2729	-6.40791	-7.80527	-8.62876	-9.56667	-9.1098	-6.14291	-9.20314	-5.19371	-5.83274	-6.91999	-7.08429	-5.77503	-9.0222	-5.81853	-4.08641	-6.73119	-8.92932	-9.0933	-6.38177	-3.76778	-5.69162	-7.65862	-7.14117	-9.13099	-6.23242	-5.23312	-5.97989	-7.56524	-5.32472	-5.99466	-7.29738	-8.53394	-7.04082
hsa-miR-34b-5p	MIMAT0000685	11	110888887	-1.22032	-1.87366	-2.39094	-2.02913	-2.48487	-2.09129	-1.72586	-2.04179	-2.49402	-2.32224	-2.14784	-2.40037	-2.75673	-1.62974	-0.158295	-1.44542	-2.00802	-1.80272	-3.03916	-1.62221	-2.27263	-2.43675	-0.47539	-0.614173	-1.01949	-2.32577	-2.534	-1.70117	-2.15068	-1.96623	-2.06338	-1.03475	-2.08233	-0.971574	-1.8456	-1.11758	-2.99519	-1.21117	-1.75064	-1.81453	-1.60048	-1.91232	-2.39132	-2.21987	-1.81431	-2.50367
hsa-miR-34c-5p	MIMAT0000686	11	110889389	-6.79703	-5.97416	-8.49922	-5.54593	-8.75106	-8.72664	-6.27356	-6.08771	-6.54182	-7.01927	-6.44413	-5.03939	-6.23894	-6.23248	-9.27859	-8.62876	-6.33911	-9.1098	-6.87657	-5.77137	-8.04131	-8.52375	-9.12214	-4.3562	-3.87573	-6.1616	-6.27539	-7.78687	-6.00245	-6.11588	-6.29933	-3.35559	-6.41829	-2.80127	-5.06018	-3.70262	-6.91055	-4.88501	-8.38892	-8.46327	-5.13334	-7.69023	-6.03358	-5.30997	-5.63202	-7.41125
hsa-miR-34b-5p	MIMAT0000685	11	111383677	-1.22032	-1.87366	-2.39094	-2.02913	-2.48487	-2.09129	-1.72586	-2.04179	-2.49402	-2.32224	-2.14784	-2.40037	-2.75673	-1.62974	-0.158295	-1.44542	-2.00802	-1.80272	-3.03916	-1.62221	-2.27263	-2.43675	-0.47539	-0.614173	-1.01949	-2.32577	-2.534	-1.70117	-2.15068	-1.96623	-2.06338	-1.03475	-2.08233	-0.971574	-1.8456	-1.11758	-2.99519	-1.21117	-1.75064	-1.81453	-1.60048	-1.91232	-2.39132	-2.21987	-1.81431	-2.50367
hsa-miR-34b-3p	MIMAT0004676	11	111383719	-8.10744	-8.5167	-8.49922	-9.06083	-8.75106	-8.72664	-7.16075	-9.34494	-8.90194	-9.22393	-9.54531	-6.98571	-8.3189	-9.49739	-7.977	-8.62876	-7.32431	-6.1489	-5.82306	-9.42178	-8.04131	-9.74733	-9.12214	-6.339	-6.3557	-9.21357	-9.42041	-7.78687	-9.44678	-8.92932	-9.0933	-5.95635	-8.7524	-4.79708	-7.59615	-6.28388	-9.37889	-9.25334	-8.38892	-8.46327	-7.07736	-5.35497	-7.36866	-9.54223	-8.41589	-9.86637
hsa-miR-34c-5p	MIMAT0000686	11	111384179	-6.79703	-5.97416	-8.49922	-5.54593	-8.75106	-8.72664	-6.27356	-6.08771	-6.54182	-7.01927	-6.44413	-5.03939	-6.23894	-6.23248	-9.27859	-8.62876	-6.33911	-9.1098	-6.87657	-5.77137	-8.04131	-8.52375	-9.12214	-4.3562	-3.87573	-6.1616	-6.27539	-7.78687	-6.00245	-6.11588	-6.29933	-3.35559	-6.41829	-2.80127	-5.06018	-3.70262	-6.91055	-4.88501	-8.38892	-8.46327	-5.13334	-7.69023	-6.03358	-5.30997	-5.63202	-7.41125
hsa-miR-34c-3p	MIMAT0004677	11	111384222	-8.10744	-8.5167	-8.49922	-9.06083	-8.75106	-8.72664	-8.61603	-9.34494	-8.90194	-9.22393	-9.54531	-9.65779	-9.49439	-9.49739	-9.27859	-8.62876	-9.56667	-9.1098	-9.95219	-9.42178	-8.04131	-9.35555	-9.12214	-9.60175	-9.86133	-9.21357	-9.42041	-7.78687	-9.44678	-8.92932	-9.0933	-9.43945	-8.7524	-7.69752	-10.1646	-8.56722	-9.37889	-9.25334	-8.38892	-8.46327	-9.36466	-7.69023	-8.70565	-9.03647	-9.69982	-9.86637
hsa-miR-125b-5p	MIMAT0000423	11	121970500	2.69521	2.84711	2.19937	3.40181	2.3532	1.99957	4.21261	2.79126	3.34991	3.84944	3.06767	4.16921	2.70045	3.56701	1.82142	2.12855	3.09507	2.36055	2.73764	2.90014	2.65721	2.02387	2.68906	4.53135	4.02771	2.16904	2.82899	2.22319	2.63537	2.38995	2.67476	3.93918	2.71614	2.3671	3.86325	3.10923	2.07485	2.04155	1.97558	1.56726	3.34713	1.67102	2.85174	2.8568	1.98665	2.99008
hsa-miR-125b-1-3p	MIMAT0004592	11	121970540	-8.10744	-8.5167	-8.49922	-6.94471	-8.75106	-8.72664	-8.61603	-9.34494	-8.90194	-9.22393	-9.54531	-9.65779	-9.49439	-9.49739	-9.27859	-8.62876	-9.56667	-9.1098	-9.95219	-9.42178	-7.75714	-5.96756	-9.12214	-9.60175	-7.13762	-9.21357	-9.42041	-7.63415	-9.44678	-8.92932	-9.0933	-8.77059	-8.7524	-9.02566	-10.1646	-5.39532	-9.37889	-9.25334	-8.38892	-8.46327	-9.36466	-7.69023	-8.70565	-9.54223	-9.69982	-9.86637
hsa-let-7a-5p	MIMAT0000062	11	122017255	6.33535	4.62074	4.83102	4.05051	5.10528	4.04672	4.89884	4.30343	5.52683	4.85877	5.41649	5.46339	4.98063	4.60292	4.37146	4.47345	4.00731	5.52436	4.36792	5.98452	5.5202	3.6264	4.8039	5.18916	4.77886	4.99367	4.68553	3.63142	4.52399	3.81601	5.13687	5.77108	6.86984	4.50371	5.15307	5.3874	4.91597	4.59844	3.61263	4.48431	5.11604	4.75608	4.33175	4.31332	4.36261	4.65017
hsa-let-7e-3p	MIMAT0004485	11	122017300	-7.88648	-6.91313	-7.42084	-6.52179	-8.37025	-8.72664	-6.4985	-7.09105	-7.48351	-6.37789	-8.00907	-6.67795	-6.45732	-7.08043	-9.27859	-8.62876	-7.99288	-7.76121	-8.09707	-7.0094	-7.83562	-9.14546	-7.62679	-6.37408	-6.50429	-7.00579	-6.30527	-7.78687	-8.0863	-8.92932	-6.99178	-6.75856	-8.02017	-6.33133	-7.15386	-8.56722	-6.80135	-6.94047	-8.38892	-8.13837	-8.21055	-7.69023	-6.12157	-8.86045	-7.2895	-9.54543
hsa-miR-100-5p	MIMAT0000098	11	122022970	-0.0421286	0.172305	-0.569331	0.28266	-0.365471	-0.948236	1.50963	-0.144464	0.725928	0.454314	0.59116	1.38428	0.738189	0.703233	-0.601817	-0.107616	0.398725	0.0667534	1.29318	0.222423	-0.219328	-0.503789	0.11742	1.32843	1.58017	-0.522918	0.21813	-0.342017	0.0407753	-0.313743	-0.296257	1.33596	0.108057	-0.134477	1.06974	0.0794945	-0.447545	-0.526719	-1.01191	-0.775994	0.397899	-0.603888	0.0671806	0.199108	-0.878165	0.565812
hsa-miR-200c-5p	MIMAT0004657	12	7072875	-7.74983	-7.36947	-6.65977	-9.06083	-7.5053	-8.72664	-7.14631	-6.7886	-8.90194	-7.64616	-9.40104	-6.53452	-8.01254	-9.23502	-5.98366	-8.62876	-7.9268	-7.30206	-5.76223	-6.4801	-8.04131	-9.74733	-7.71406	-9.60175	-7.52082	-8.64685	-9.21713	-7.78687	-8.54534	-8.81987	-8.50677	-9.43945	-6.23948	-9.02566	-7.97367	-8.56722	-9.01381	-6.33878	-8.38892	-8.17392	-9.26089	-7.69023	-7.02004	-9.52258	-7.45498	-5.87618
hsa-miR-200c-3p	MIMAT0000617	12	7072915	3.10256	1.95274	2.10598	2.0104	2.4689	2.88266	2.41407	2.07373	1.83348	1.80099	1.55669	2.08552	1.30365	1.1996	3.31301	2.70737	1.76358	2.52493	2.844	2.34661	2.48087	-0.00341701	2.31233	1.04386	1.72681	2.31257	1.06897	1.4946	1.50879	1.33374	2.07516	1.82277	3.56331	2.11248	2.20481	2.23898	2.61523	2.79084	0.942835	2.76628	2.12168	2.32096	2.84624	0.753384	2.18485	3.20893
hsa-miR-141-5p	MIMAT0004598	12	7073284	-4.84768	-5.64375	-6.0309	-7.73401	-5.16938	-5.35349	-6.37319	-4.40982	-7.15682	-5.6681	-5.3032	-5.49505	-5.78807	-5.90362	-3.94686	-4.77747	-6.24026	-5.02819	-4.58568	-4.02769	-8.04131	-8.3889	-5.05135	-7.42825	-5.5339	-4.9165	-5.84373	-7.78687	-4.77321	-7.11653	-5.61006	-5.65622	-4.10029	-5.23231	-5.43291	-4.41939	-4.96051	-4.57729	-8.38892	-4.7222	-5.79431	-5.94104	-5.71212	-6.40896	-5.09244	-3.7398
hsa-miR-141-3p	MIMAT0000432	12	7073324	2.4567	2.71299	2.08633	1.62002	2.37666	2.94548	1.21145	2.64966	1.7009	1.68168	2.11675	1.94986	1.69421	0.981426	3.17636	3.46805	1.98814	2.52308	3.41482	3.76818	3.04428	0.713235	2.6596	0.551358	2.40841	3.0515	2.181	2.14374	2.47566	1.64331	2.39867	2.20202	3.57423	2.90938	2.32829	3.48077	3.14199	3.1736	1.05984	3.5596	1.17105	2.39055	2.8058	1.64222	2.92165	3.53006
hsa-miR-196a-5p	MIMAT0000226	12	54385549	-4.88182	0.197442	-4.39806	-1.11109	-2.79433	0.0856285	-0.193346	-0.641536	-3.17183	1.46482	-1.80899	-1.11729	-0.740588	-1.09022	-0.173756	-0.609962	-0.931059	-5.51604	-4.391	-3.50082	-3.47245	-3.06711	0.0406389	-0.530024	-1.55049	2.38294	1.02051	-1.51759	-4.11619	-2.20257	-4.20947	0.766912	-4.31617	-2.30533	-1.23535	-0.348837	-2.6761	1.84808	-3.14155	1.49609	-3.12192	-0.974323	-2.06573	0.539799	0.404367	-1.89043
hsa-miR-615-3p	MIMAT0003283	12	54427803	-7.93038	-5.82136	-8.4215	-6.7058	-8.75106	-6.1312	-6.2505	-6.33354	-8.38814	-5.66687	-8.5176	-7.44438	-6.8562	-7.7406	-8.82111	-7.82275	-8.7545	-7.73787	-9.43377	-7.92794	-6.37248	-8.05	-6.50478	-6.39726	-7.99851	-3.9918	-5.97627	-6.17365	-8.29991	-8.1284	-9.0933	-6.66215	-8.7524	-6.79598	-7.58271	-4.69367	-9.19829	-4.7718	-8.28863	-5.21854	-7.98379	-7.61006	-6.62265	-7.17563	-6.9688	-7.66082
hsa-miR-148b-3p	MIMAT0000759	12	54731066	-0.293386	-0.589175	-1.05092	-0.560153	-0.749854	-0.978921	-0.813324	-0.69979	-1.48743	-0.586933	-1.97985	-0.808554	-1.10844	-1.28281	-1.02977	-0.298927	-1.27691	-0.879347	-1.67665	-0.54214	-0.740385	-2.15403	-0.963261	-0.816273	-0.811936	-0.472464	-1.4293	-1.59993	-1.66892	-1.04671	-0.942266	-0.915282	0.109405	-0.818344	-0.954724	-0.432528	-0.227343	-0.332727	-1.88314	-0.631035	-1.49926	-1.93979	-0.989697	-1.58474	-0.0105314	-1.45178
hsa-miR-1228-5p	MIMAT0005582	12	57588299	-8.10744	-7.52851	-8.49922	-6.78955	-8.52807	-7.06817	-8.61603	-7.00292	-8.90194	-9.22393	-8.9044	-8.58556	-7.1779	-7.87008	-8.73682	-8.62876	-7.17208	-6.83488	-6.96566	-9.42178	-7.85183	-6.87679	-9.12214	-7.41682	-7.67556	-9.21357	-9.42041	-5.65287	-8.11558	-8.46397	-9.0933	-9.43945	-8.22015	-7.5794	-10.1646	-8.56722	-7.87113	-6.98873	-8.38892	-8.46327	-8.64347	-6.26305	-6.26392	-6.45619	-9.0071	-6.29183
hsa-miR-1228-3p	MIMAT0005583	12	57588350	-3.75657	-3.42699	-3.37368	-3.23842	-3.55992	-3.57422	-3.62124	-3.6641	-3.76883	-4.12064	-4.43275	-4.40677	-3.87174	-4.03131	-3.6528	-3.37649	-4.21497	-4.06162	-3.81712	-4.39429	-2.75511	-3.45488	-4.10097	-3.92864	-3.49349	-4.0931	-4.2746	-2.43095	-4.12457	-3.58975	-3.77693	-3.77785	-3.5131	-3.27792	-4.7126	-3.30829	-4.09738	-3.64361	-3.12209	-3.2455	-4.32587	-2.50192	-3.46971	-3.95291	-4.14642	-4.16215
hsa-miR-616-3p	MIMAT0004805	12	57913022	-8.10744	-8.5167	-8.49922	-8.19084	-8.75106	-8.72664	-8.61603	-9.34494	-8.90194	-9.22393	-9.54531	-9.65779	-9.49439	-9.49739	-9.27859	-8.62876	-9.56667	-9.1098	-8.47595	-9.42178	-8.04131	-7.78284	-9.12214	-9.20241	-9.14111	-9.21357	-9.42041	-7.78687	-9.44678	-8.92932	-9.0933	-9.43945	-8.7524	-9.02566	-10.1646	-8.56722	-9.37889	-8.65864	-8.38892	-8.46327	-9.36466	-7.69023	-8.00449	-9.38313	-9.69982	-8.13221
hsa-miR-26a-5p	MIMAT0000082	12	58218426	4.23852	3.84681	3.67149	3.07957	2.49015	3.40012	3.77791	2.93592	3.09504	3.26839	2.94106	3.62666	2.70424	3.31716	1.93232	2.91158	3.03151	4.11799	2.66882	3.9417	3.17614	2.0869	2.88684	3.34543	3.6165	2.9524	3.46725	2.96098	2.96711	2.67713	3.54201	3.26263	4.03056	3.72542	3.42454	3.43672	3.30043	2.97009	3.22143	3.43157	3.30883	2.41907	3.33876	2.53151	3.07777	2.89287
hsa-let-7i-5p	MIMAT0000415	12	62997474	2.66827	2.08959	2.29426	2.13449	2.80496	2.13467	2.84521	2.41394	2.48128	2.61006	3.08014	2.77671	2.78341	2.58122	1.6904	2.27361	1.71401	2.53498	2.50112	2.50451	1.96652	1.86729	2.91196	3.64495	2.80961	2.44094	2.3922	2.11375	2.34057	2.99153	2.48913	2.90294	2.15953	2.01972	3.15789	2.17134	2.36857	2.27659	1.84415	2.30089	2.57987	2.70139	1.42328	2.59652	2.29835	2.56339
hsa-let-7i-3p	MIMAT0004585	12	62997536	-8.10744	-8.13977	-8.4526	-9.06083	-8.75106	-8.64674	-8.14962	-7.50239	-8.90194	-8.02053	-7.09249	-8.01474	-7.5037	-6.94729	-9.27859	-8.62876	-9.56667	-9.1098	-7.62233	-7.92786	-8.04131	-8.83078	-6.50804	-6.95066	-6.45971	-9.21357	-5.94965	-7.78687	-7.68843	-8.58844	-9.0933	-7.5718	-8.7524	-7.2351	-6.83511	-8.2063	-9.03017	-8.79048	-8.38892	-8.46327	-8.11544	-6.00358	-8.70565	-8.67302	-9.50976	-7.6905
hsa-miR-548c-3p	MIMAT0003285	12	63302619	-7.67533	-8.21316	-7.61272	-8.1986	-8.75106	-8.6856	-7.43468	-9.34494	-8.90194	-9.22393	-9.54531	-9.65779	-9.49439	-9.49739	-9.27859	-8.62876	-7.73249	-7.57309	-9.95219	-9.42178	-8.04131	-9.74733	-9.12214	-8.89509	-9.86133	-9.21357	-9.42041	-7.78687	-9.44678	-8.92932	-9.0933	-9.43945	-8.7524	-9.02566	-10.1646	-8.56722	-9.37889	-9.25334	-8.38892	-7.37242	-9.36466	-7.69023	-8.26051	-9.54223	-8.69586	-9.86637
hsa-miR-548c-5p	MIMAT0004806	12	65016317	-8.10414	-8.5167	-8.49922	-9.06083	-8.55469	-8.72664	-8.61603	-9.34494	-8.90194	-9.22393	-9.54531	-7.94823	-7.21324	-9.12343	-7.10553	-8.62876	-9.56667	-8.82025	-8.92761	-6.45496	-8.04131	-9.3345	-9.12214	-9.07537	-7.63327	-6.01724	-9.42041	-7.78687	-9.44678	-8.77599	-9.0933	-8.21476	-7.13253	-6.688	-7.05412	-8.02628	-8.62036	-7.25368	-8.38892	-6.48718	-9.36466	-7.69023	-8.70565	-9.01883	-6.65752	-9.60366
hsa-miR-548c-3p	MIMAT0003285	12	65016352	-7.67533	-8.21316	-7.61272	-8.1986	-8.75106	-8.6856	-7.43468	-9.34494	-8.90194	-9.22393	-9.54531	-9.65779	-9.49439	-9.49739	-9.27859	-8.62876	-7.73249	-7.57309	-9.95219	-9.42178	-8.04131	-9.74733	-9.12214	-8.89509	-9.86133	-9.21357	-9.42041	-7.78687	-9.44678	-8.92932	-9.0933	-9.43945	-8.7524	-9.02566	-10.1646	-8.56722	-9.37889	-9.25334	-8.38892	-7.37242	-9.36466	-7.69023	-8.26051	-9.54223	-8.69586	-9.86637
hsa-miR-617	MIMAT0003286	12	81226348	-8.10744	-8.5167	-8.49922	-8.87408	-8.75106	-8.72664	-8.61603	-9.34494	-8.90194	-9.22393	-9.54531	-9.65779	-9.49439	-9.49739	-9.27859	-8.62876	-9.56667	-9.1098	-9.95219	-9.42178	-8.04131	-8.00781	-9.12214	-9.60175	-9.14736	-9.21357	-9.42041	-7.78687	-9.44678	-8.92932	-9.0933	-9.43945	-8.7524	-9.02566	-10.1646	-8.56722	-9.37889	-9.25334	-8.38892	-8.46327	-9.36466	-7.69023	-8.70565	-8.92826	-9.69982	-9.86637
hsa-miR-331-3p	MIMAT0000760	12	94226389	1.68359	-0.112214	0.149168	-0.130472	0.121909	0.518084	0.503367	0.471194	0.041914	0.867457	-0.826413	0.30939	-0.65969	-0.140211	0.885149	1.89388	0.0884867	-0.262097	0.0440102	0.588745	0.146555	-1.29941	0.976042	0.584775	-0.50811	0.348719	-0.475496	-0.3517	-0.222051	-0.129622	0.427206	-0.037179	-0.162331	-0.0685272	-0.130589	0.422394	0.729443	1.08105	0.452755	0.364745	0.560156	0.139941	0.195739	-0.0938969	0.0756073	-0.82328
hsa-miR-492	MIMAT0002812	12	95228208	-8.10744	-5.40578	-6.24296	-4.29373	-5.0998	-3.70061	-5.43628	-3.56733	-8.22009	-4.44785	-9.54531	-5.59321	-9.49439	-4.96686	-4.17419	-5.84975	-9.56667	-9.1098	-5.12978	-7.28467	-3.57787	-5.55351	-5.9465	-3.96302	-6.17056	-6.01972	-9.42041	-4.88355	-8.51933	-7.63641	-3.61636	-9.43945	-4.55433	-4.87607	-10.1646	-8.56722	-3.4352	-2.23968	-6.29126	-3.00587	-4.32129	-3.73337	-4.83443	-6.84357	-5.1658	-3.78922
hsa-miR-331-5p	MIMAT0004700	12	95702233	-8.10744	-8.5167	-8.49922	-9.06083	-8.75106	-8.72664	-8.61603	-9.34494	-8.90194	-9.22393	-9.54531	-9.65779	-9.49439	-9.29685	-8.84098	-7.67825	-9.56667	-9.1098	-9.03512	-9.42178	-8.04131	-9.74733	-9.12214	-9.60175	-8.81066	-9.21357	-8.04786	-7.78687	-9.32064	-8.92932	-9.0933	-9.43945	-7.78821	-8.47852	-9.10361	-8.16484	-9.37889	-9.25334	-8.38892	-8.46327	-9.36466	-7.62287	-8.70565	-9.54223	-9.69982	-9.86637
hsa-miR-331-3p	MIMAT0000760	12	95702258	1.68359	-0.112214	0.149168	-0.130472	0.121909	0.518084	0.503367	0.471194	0.041914	0.867457	-0.826413	0.30939	-0.65969	-0.140211	0.885149	1.89388	0.0884867	-0.262097	0.0440102	0.588745	0.146555	-1.29941	0.976042	0.584775	-0.50811	0.348719	-0.475496	-0.3517	-0.222051	-0.129622	0.427206	-0.037179	-0.162331	-0.0685272	-0.130589	0.422394	0.729443	1.08105	0.452755	0.364745	0.560156	0.139941	0.195739	-0.0938969	0.0756073	-0.82328
hsa-miR-135a-5p	MIMAT0000428	12	97957612	-8.10744	-6.46557	-2.89135	-9.06083	-8.75106	-8.72664	-8.61603	-5.44458	-8.90194	-6.81774	-9.54531	-6.20061	-9.49439	-9.49739	-9.27859	-8.62876	-9.56667	-9.1098	-9.95219	-6.37448	-8.04131	-9.74733	-9.12214	-9.60175	-9.86133	-9.21357	-8.39758	-7.78687	-5.81394	-8.92932	-9.0933	-8.69999	-8.7524	-9.02566	-10.1646	-8.56722	-9.37889	-9.25334	-8.38892	-8.46327	-6.68214	-7.69023	-0.577329	-9.54223	-9.69982	-9.86637
hsa-miR-16-5p	MIMAT0000069	13	50623143	4.30613	2.79246	3.34151	3.12872	3.92341	2.95753	2.67229	3.08136	3.30479	3.25565	3.5853	3.31921	3.22056	3.17594	3.30899	4.08654	2.50294	4.54216	3.18881	4.00753	2.73485	2.65294	3.43635	2.95464	3.25412	3.62698	3.75963	2.99148	3.44066	3.4767	3.68974	3.37735	5.31611	3.56924	3.54058	4.72807	3.84989	3.55282	2.8035	3.33487	3.52757	4.02585	2.2424	3.32162	3.77956	4.12038
hsa-miR-15a-5p	MIMAT0000068	13	50623289	2.39744	1.22562	1.10868	1.16763	1.70542	0.916481	0.776659	1.20883	1.24272	1.42993	1.72541	1.33066	0.927987	1.00539	0.8696	2.57239	0.547947	2.41959	1.09935	2.57766	0.763967	0.790245	1.7731	1.34776	1.57543	2.10345	1.97301	1.22939	1.69272	1.50939	1.38849	1.58154	3.29121	2.03058	1.65519	3.59993	1.91991	1.36166	0.982004	1.45284	1.36602	1.40476	0.469489	1.4653	2.455	1.43688
hsa-miR-15a-3p	MIMAT0004488	13	50623326	-8.10744	-8.5167	-8.49922	-9.06083	-8.75106	-8.72664	-8.61603	-8.51325	-8.90194	-9.22393	-7.10662	-8.53539	-8.17805	-9.49739	-9.27859	-6.73319	-8.92067	-7.63682	-8.79878	-7.33261	-8.04131	-8.23386	-7.3612	-9.31297	-8.17832	-8.23743	-6.39105	-7.78687	-7.82288	-8.92932	-9.0933	-9.43945	-7.10449	-7.55497	-8.05241	-5.96487	-8.7383	-8.65983	-8.38892	-8.46327	-9.28462	-7.25617	-8.70565	-8.90478	-7.21548	-8.15756
hsa-miR-622	MIMAT0003291	13	90883501	-5.10743	-3.8432	-4.35458	-3.25144	-4.78408	-2.73977	-4.70665	-3.17793	-6.92763	-4.79765	-6.54854	-5.07862	-4.97011	-4.33862	-4.21358	-4.41577	-3.10239	-4.44174	-4.62676	-5.08502	-3.56647	-4.11504	-6.37769	-4.28924	-4.20804	-6.69557	-5.82323	-2.80413	-5.97015	-4.14793	-3.63756	-6.09505	-4.33655	-4.62063	-6.86489	-6.89664	-3.87783	-2.19155	-3.8207	-3.27321	-4.25612	-3.80495	-3.74209	-3.52556	-5.0202	-3.50302
hsa-miR-17-5p	MIMAT0000070	13	92002880	0.301251	-0.0759974	-0.263433	-0.647872	1.33215	-0.370748	0.00525856	0.253784	-0.464992	0.428789	2.00465	0.145169	2.20924	-0.273747	0.63514	0.701008	-0.00406647	-0.21526	0.78687	0.320987	-0.6151	0.270349	-0.424759	-0.920108	-0.537647	0.647726	-0.722085	-0.161809	-0.41946	0.0348005	-0.446609	0.589419	-0.0809851	0.576669	0.00331783	-0.558661	0.555635	1.26217	0.0886421	0.835563	0.0471516	2.78508	1.10771	0.617488	-0.0127163	2.08955
hsa-miR-17-3p	MIMAT0000071	13	92002917	-3.99806	-3.92587	-4.02811	-5.09312	-2.07762	-4.14329	-4.36063	-3.4526	-4.43616	-4.02987	-1.33072	-3.74908	-1.62292	-4.28686	-3.40413	-3.4158	-4.17577	-4.06376	-2.72663	-3.17889	-3.98009	-3.15586	-4.00301	-4.61904	-4.2897	-2.91698	-4.46895	-3.5312	-4.03294	-3.69399	-4.43354	-3.31767	-3.93345	-3.52116	-3.71606	-4.6203	-3.45619	-2.56884	-3.58999	-2.66408	-3.8221	-1.01698	-2.79081	-2.82769	-3.94576	-1.29337
hsa-miR-18a-5p	MIMAT0000072	13	92003017	-3.90151	-3.95494	-3.94588	-4.1766	-1.62596	-3.61264	-3.63033	-2.30498	-4.1041	-3.41482	-1.62847	-3.73662	-0.596999	-3.70693	-1.94085	-2.59345	-3.38271	-4.19963	-1.39172	-3.6753	-4.68066	-1.82303	-3.45041	-4.24502	-4.42731	-2.38761	-4.61463	-2.94661	-3.63117	-2.26652	-4.08621	-3.32811	-4.55023	-3.42861	-3.25902	-4.38044	-3.11528	-1.23114	-3.53689	-1.89419	-3.79361	0.252654	-2.58126	-2.46148	-3.86734	-0.881797
hsa-miR-19a-3p	MIMAT0000073	13	92003196	-0.686044	-0.797924	-1.27961	-1.22838	0.936026	-0.533437	-0.905423	0.289509	-0.656882	-0.500536	0.977851	-0.0674829	1.85487	-0.598652	0.442561	0.976932	-0.460691	-0.589642	0.471487	0.246186	-0.797407	0.614811	-0.502316	-1.07326	-0.647273	0.668713	-1.10569	-0.215514	-0.123183	0.617366	-0.91315	0.215931	-0.535351	-0.0313492	0.110941	-0.553799	0.154582	0.654679	-0.593771	1.54869	-0.406881	2.07404	0.0937424	1.08572	-0.234745	1.65981
hsa-miR-20a-5p	MIMAT0000075	13	92003331	1.0888	0.38538	0.220778	-0.271009	2.02089	0.239349	0.328532	1.01463	0.524541	0.927351	2.9817	1.22688	2.99295	0.468228	1.20907	1.6405	0.721578	0.993823	1.29494	1.46875	-0.159393	0.917686	0.457473	-0.0750074	0.402586	1.65848	0.105441	0.359153	0.663207	0.99764	0.561031	1.57627	0.828012	1.19794	0.93538	0.419529	1.49568	1.75324	0.377132	1.44441	0.814003	3.13462	1.30845	1.62133	0.754101	3.03233
hsa-miR-20a-3p	MIMAT0004493	13	92003365	-4.63764	-5.67677	-6.42878	-6.53348	-4.10596	-6.11334	-5.46532	-5.10317	-5.32471	-4.7957	-3.17289	-4.16316	-3.15339	-5.28411	-5.02082	-4.26062	-5.27577	-4.4636	-4.73772	-4.14437	-8.04131	-5.38111	-5.43267	-5.58928	-5.34386	-4.09567	-6.14472	-7.78687	-5.13188	-5.26593	-5.7659	-4.26768	-4.19896	-4.87773	-4.68644	-5.78542	-4.32369	-4.47735	-7.00086	-3.78675	-4.59355	-2.95256	-4.10182	-4.32472	-5.07275	-3.30804
hsa-miR-19b-1-5p	MIMAT0004491	13	92003471	-8.10744	-7.83022	-7.97781	-9.06083	-6.48177	-8.72664	-8.49324	-7.61297	-8.40542	-7.02105	-5.9073	-6.63495	-4.73078	-8.24327	-8.83988	-6.47661	-7.38624	-7.45511	-7.30872	-6.43117	-8.04131	-7.36604	-7.75648	-7.27307	-7.30668	-7.08373	-7.66734	-7.78687	-7.80203	-8.1084	-9.0933	-6.23278	-6.57028	-6.27476	-7.15289	-7.08888	-7.11678	-7.34891	-7.94455	-7.24753	-7.80736	-6.05415	-5.88669	-6.81381	-7.25112	-5.7652
hsa-miR-19b-3p	MIMAT0000074	13	92003502	1.99361	1.95452	1.3767	1.32709	2.9253	1.86184	1.56546	1.92973	1.64857	1.8401	3.34735	2.23273	3.56332	1.6009	2.12667	2.70747	1.97623	2.08311	2.44526	2.38326	1.61901	2.19023	1.52716	1.13397	1.73669	2.18737	1.10218	1.86093	1.79393	2.18741	1.32913	2.43833	2.3356	2.39168	2.09418	1.55939	2.32618	2.61396	1.90065	2.88196	1.81605	3.82783	2.59559	2.6696	2.00096	3.6075
hsa-miR-92a-1-5p	MIMAT0004507	13	92003587	-8.10744	-8.5167	-8.49922	-9.06083	-8.75106	-8.72664	-8.61603	-9.34494	-8.90194	-9.22393	-8.07713	-9.56192	-6.58547	-9.49739	-6.89551	-8.62876	-9.56667	-9.1098	-9.95219	-9.42178	-8.04131	-9.74733	-9.12214	-9.60175	-9.86133	-9.21357	-9.42041	-7.78687	-9.44678	-8.92932	-9.0933	-9.43945	-8.7524	-9.02566	-9.61977	-8.56722	-9.37889	-9.25334	-8.38892	-8.46327	-9.36466	-7.69023	-8.70565	-8.37321	-9.69982	-6.58878
hsa-miR-92a-3p	MIMAT0000092	13	92003622	0.859114	1.30525	0.498723	0.0697651	1.43752	0.676513	0.562341	0.4243	0.566765	0.939805	2.35155	0.807093	2.21463	0.184882	0.738881	1.19111	0.749104	0.730568	0.584645	0.852215	1.1917	0.641078	-0.255713	-0.225644	-0.00756645	0.947785	-0.137892	0.788459	0.186709	0.150932	0.339861	0.973754	0.228073	1.26775	0.406273	0.0219584	0.952181	1.18462	0.757541	1.46286	0.645481	2.08446	1.84456	0.876699	0.528589	2.43233
hsa-miR-623	MIMAT0003292	13	100008411	-3.64207	-2.23277	-2.7036	-2.1704	-4.16967	-3.11041	-3.0619	-3.31447	-4.42217	-4.8098	-4.57895	-4.42558	-3.72415	-3.66362	-4.02496	-5.40813	-3.31168	-3.55014	-3.8316	-4.46719	-2.29813	-3.30282	-5.55696	-3.26949	-2.73441	-5.5743	-5.08021	-2.85682	-3.64055	-3.58341	-4.27623	-6.20446	-3.2362	-3.1117	-5.09415	-4.50106	-4.11226	-3.63506	-4.30013	-3.14438	-4.21033	-3.11099	-2.82922	-3.88596	-3.51276	-3.34183
hsa-miR-624-5p	MIMAT0003293	14	30553639	-8.10744	-8.5167	-8.49922	-9.06083	-8.75106	-8.72664	-8.61603	-9.34494	-8.90194	-9.22393	-9.54531	-9.65779	-9.49439	-9.49739	-9.27859	-8.62876	-9.56667	-9.1098	-9.95219	-9.42178	-8.04131	-9.74733	-9.12214	-7.80321	-9.49517	-8.98055	-9.42041	-7.78687	-9.44678	-8.92932	-9.0933	-9.15811	-8.07522	-9.02566	-8.76905	-8.56722	-9.37889	-9.25334	-8.38892	-8.46327	-9.36466	-7.69023	-8.70565	-9.54223	-9.69982	-9.86637
hsa-miR-624-5p	MIMAT0003293	14	31483888	-8.10744	-8.5167	-8.49922	-9.06083	-8.75106	-8.72664	-8.61603	-9.34494	-8.90194	-9.22393	-9.54531	-9.65779	-9.49439	-9.49739	-9.27859	-8.62876	-9.56667	-9.1098	-9.95219	-9.42178	-8.04131	-9.74733	-9.12214	-7.80321	-9.49517	-8.98055	-9.42041	-7.78687	-9.44678	-8.92932	-9.0933	-9.15811	-8.07522	-9.02566	-8.76905	-8.56722	-9.37889	-9.25334	-8.38892	-8.46327	-9.36466	-7.69023	-8.70565	-9.54223	-9.69982	-9.86637
hsa-miR-625-5p	MIMAT0003294	14	65937838	-2.51859	-4.79459	-3.65373	-3.84567	-4.76801	-2.89414	-4.96976	-3.39175	-2.77354	-4.20747	-4.75084	-3.31307	-5.08117	-4.58459	-1.86153	-3.03467	-4.64277	-4.04587	-5.23614	-3.91626	-4.3777	-4.77532	-4.40557	-3.87039	-4.10785	-3.16416	-5.49869	-3.59755	-3.53072	-3.11838	-5.65853	-3.80802	-1.542	-3.99661	-4.00977	-1.21746	-3.55785	-4.63704	-4.778	-3.54258	-3.61668	-6.24631	-3.79021	-4.22064	-3.87259	-4.22503
hsa-miR-625-3p	MIMAT0004808	14	65937878	-8.10744	-8.5167	-8.49922	-9.06083	-8.75106	-8.72664	-8.61603	-9.34494	-8.90194	-9.22393	-9.54531	-9.51182	-9.49439	-9.49739	-6.32098	-7.80679	-9.56667	-9.1098	-9.95219	-9.42178	-8.04131	-9.18475	-9.12214	-9.33811	-7.52055	-9.21357	-9.42041	-7.78687	-9.44227	-8.4398	-9.0933	-7.52036	-8.7524	-8.79469	-9.75395	-5.54585	-9.37889	-9.25334	-8.38892	-8.46327	-9.36466	-7.69023	-8.70565	-9.54223	-9.69982	-9.86637
hsa-miR-493-5p	MIMAT0002813	14	100405167	-4.82353	-4.94461	-5.55861	-3.84977	-8.75106	-6.03276	-3.68191	-4.41535	-5.00066	-3.74684	-4.65101	-5.42109	-5.43057	-4.86267	-3.29579	-4.63829	-5.18879	-5.90932	-5.99877	-4.94428	-6.10852	-6.50998	-4.25887	-2.43075	-4.62576	-6.81944	-4.69511	-5.76371	-5.20253	-4.00719	-5.14885	-3.48567	-5.14097	-5.17475	-3.82093	-5.3586	-6.4908	-6.10643	-6.4959	-7.33666	-4.54451	-7.69023	-6.51325	-5.00143	-5.62709	-7.15677
hsa-miR-127-3p	MIMAT0000446	14	100419130	-2.84179	-1.78303	-2.39923	-1.26404	-4.01418	-2.19111	-1.33591	-2.52133	-1.90485	-1.26946	-2.43703	-2.63805	-3.15607	-2.08266	-1.94427	-2.52966	-2.15065	-3.55893	-3.41693	-2.49517	-1.93252	-3.41243	-2.24161	-0.31127	-2.02117	-3.92615	-2.15092	-1.4946	-2.72908	-2.05199	-2.65	-1.49669	-2.82973	-2.63944	-1.55903	-2.88778	-3.74599	-3.48766	-2.03387	-3.83008	-2.34522	-3.43803	-1.86357	-2.45737	-3.40034	-3.43425
hsa-miR-323a-3p	MIMAT0000755	14	100561874	-8.10744	-8.5167	-8.49922	-9.06083	-8.75106	-8.72664	-8.61603	-9.34494	-8.90194	-7.81587	-9.54531	-9.65779	-9.49439	-9.49739	-2.88397	-8.62876	-6.93458	-9.1098	-9.95219	-9.42178	-8.04131	-9.74733	-9.12214	-5.16577	-9.86133	-9.21357	-9.42041	-7.78687	-9.44678	-4.93593	-9.0933	-8.63418	-8.7524	-9.02566	-6.67004	-8.56722	-9.37889	-9.25334	-8.38892	-8.46327	-9.36466	-7.69023	-8.70565	-9.54223	-9.69982	-9.86637
hsa-miR-342-5p	MIMAT0004694	14	100576014	-0.711263	-1.95072	-1.97092	-0.526414	-3.31419	-2.5266	-4.08463	-4.1224	-2.35339	-1.92246	-4.46512	-2.41832	-4.4558	-3.81879	-3.67814	-3.74324	-3.77519	-3.49629	-4.41706	-1.8334	-0.763591	-4.21028	-4.22243	-3.55925	-2.4092	-1.90597	-3.09202	-1.79973	-2.46892	-2.65091	-1.51562	-2.3941	-3.47071	-1.72622	-2.94811	-2.93199	-3.75712	-2.6266	-4.62094	-2.23404	-1.51411	-4.33561	-1.37022	-2.5725	-2.5164	-3.83567
hsa-miR-342-3p	MIMAT0000753	14	100576061	2.93588	2.61182	2.64486	3.36904	0.692258	1.96656	0.585227	0.368501	1.81486	2.19326	-0.105176	1.66071	-0.0771828	0.330751	0.556271	0.280136	0.315101	0.728334	-0.0511522	2.4398	3.67071	-0.165618	0.287317	1.02036	2.21014	2.16911	1.65486	3.00975	1.43168	1.11344	2.7596	1.93076	0.0700026	2.6665	1.01161	1.88358	0.332316	1.843	0.624673	1.86518	2.18532	-0.0465317	2.99279	0.838129	1.63097	0.0661583
hsa-miR-654-5p	MIMAT0003330	14	100576327	-7.00627	-5.1952	-5.87931	-3.80326	-7.52731	-6.3301	-5.00824	-6.16337	-7.62303	-6.79924	-6.14124	-6.90011	-6.63748	-6.25916	-5.42754	-8.32629	-5.32492	-6.52663	-6.38904	-6.64168	-5.46465	-5.21235	-7.80247	-5.71153	-5.8253	-9.21357	-6.83398	-7.29766	-7.48831	-6.11684	-7.40584	-6.49827	-7.00537	-6.33079	-7.10444	-4.99817	-7.05318	-6.68463	-8.38892	-5.02626	-7.90882	-6.40763	-6.61556	-6.17862	-7.36334	-6.06255
hsa-miR-409-3p	MIMAT0001639	14	100601442	-5.07182	-3.87503	-4.35922	-3.12171	-8.75106	-4.30457	-3.50336	-4.31924	-3.67009	-3.41717	-4.41148	-4.58908	-4.63374	-3.97085	-2.71455	-3.70094	-4.07279	-5.23851	-4.86848	-4.18733	-4.02855	-4.92207	-4.02128	-2.38837	-3.91549	-6.69079	-3.76616	-3.61294	-4.49529	-3.52712	-4.98254	-3.63544	-4.44353	-4.75163	-3.44201	-4.54532	-5.50875	-5.56045	-3.85153	-8.46327	-4.52658	-7.69023	-3.79248	-4.50739	-5.2797	-5.67582
hsa-miR-345-5p	MIMAT0000772	14	100774225	-6.76385	-6.88587	-7.46064	-5.47805	-8.51574	-4.5869	-6.46492	-5.41705	-8.90194	-8.79411	-7.66777	-7.03988	-5.97222	-6.76066	-4.78277	-5.85153	-6.4354	-7.64543	-5.17544	-6.6161	-4.72049	-5.26587	-7.53534	-5.40074	-5.3001	-6.967	-5.52306	-4.39555	-6.4302	-5.82714	-9.0933	-9.02345	-6.35289	-5.3171	-7.84944	-5.58357	-6.16218	-5.21708	-5.764	-5.76294	-7.86214	-4.48727	-4.72537	-6.18449	-6.63651	-5.2603
hsa-miR-770-5p	MIMAT0003948	14	101318755	-8.10744	-8.51217	-8.49922	-9.06083	-8.75106	-8.72664	-8.61603	-7.43304	-8.90194	-9.17864	-9.54531	-9.65779	-9.31219	-8.29282	-6.94653	-8.62876	-9.56667	-9.1098	-7.1713	-9.42178	-8.04131	-7.32353	-7.73195	-9.21831	-6.90164	-9.21357	-6.42391	-7.75989	-8.1157	-8.92932	-9.0933	-9.43945	-8.7524	-7.79569	-7.72963	-7.17745	-9.06617	-7.20314	-8.26379	-8.14221	-9.36466	-5.55931	-8.70565	-8.26415	-9.69982	-7.20609
hsa-miR-493-5p	MIMAT0002813	14	101335414	-4.82353	-4.94461	-5.55861	-3.84977	-8.75106	-6.03276	-3.68191	-4.41535	-5.00066	-3.74684	-4.65101	-5.42109	-5.43057	-4.86267	-3.29579	-4.63829	-5.18879	-5.90932	-5.99877	-4.94428	-6.10852	-6.50998	-4.25887	-2.43075	-4.62576	-6.81944	-4.69511	-5.76371	-5.20253	-4.00719	-5.14885	-3.48567	-5.14097	-5.17475	-3.82093	-5.3586	-6.4908	-6.10643	-6.4959	-7.33666	-4.54451	-7.69023	-6.51325	-5.00143	-5.62709	-7.15677
hsa-miR-493-3p	MIMAT0003161	14	101335464	-8.10744	-8.5167	-8.49922	-6.92821	-8.75106	-8.72664	-8.61603	-9.00252	-8.90194	-9.22393	-9.54531	-9.65779	-9.49439	-9.49739	-9.27859	-8.62876	-9.56667	-9.1098	-9.95219	-9.42178	-8.04131	-6.7385	-9.12214	-8.64649	-9.79566	-9.21357	-9.42041	-7.78687	-9.44678	-8.92932	-9.0933	-9.43945	-8.7524	-9.02566	-10.1646	-8.56722	-9.37889	-9.25334	-8.38892	-8.46327	-9.36466	-7.69023	-6.84404	-6.1891	-9.69982	-6.63831
hsa-miR-337-5p	MIMAT0004695	14	101340857	-7.00424	-5.14521	-5.99978	-4.24264	-8.75106	-6.07092	-4.66907	-4.64707	-5.33503	-4.48698	-4.65739	-4.75311	-5.13641	-4.84335	-4.16764	-5.08008	-4.456	-6.59508	-5.33798	-4.43902	-8.04131	-5.93483	-4.48945	-2.9129	-4.21897	-6.5819	-4.56546	-5.25165	-5.07031	-4.47278	-6.26143	-3.7555	-6.09186	-4.86409	-3.93507	-5.36197	-6.04759	-6.30158	-6.11369	-8.46327	-5.48502	-7.69023	-4.33971	-4.1829	-5.77746	-5.14724
hsa-miR-337-3p	MIMAT0000754	14	101340892	-7.15981	-6.48597	-7.19676	-5.36018	-8.75106	-8.72664	-4.85384	-5.73253	-5.4737	-4.46342	-5.96583	-5.1581	-6.42164	-5.29503	-7.73222	-8.62876	-6.39585	-9.1098	-8.43131	-5.30313	-8.04131	-8.40325	-5.80126	-3.40137	-5.14061	-9.21357	-5.30557	-7.78687	-6.88736	-6.08058	-9.0933	-4.52877	-7.47033	-6.06956	-4.60751	-7.06733	-7.11017	-9.25334	-8.38892	-8.46327	-5.91698	-7.69023	-4.92994	-6.67837	-6.90967	-6.94918
hsa-miR-665	MIMAT0004952	14	101341422	-8.10744	-7.66385	-5.08737	-5.81379	-8.58123	-7.31624	-8.61603	-6.86469	-7.90775	-8.94429	-9.54531	-6.61436	-8.223	-7.80127	-5.45091	-8.62876	-8.8957	-8.53454	-6.94234	-9.30901	-5.4265	-6.40724	-8.84963	-7.50198	-6.25526	-8.87594	-9.41411	-5.81696	-9.13683	-8.08788	-9.0933	-9.43945	-8.7524	-7.74083	-10.1646	-8.56722	-7.74913	-6.44481	-4.30213	-8.05526	-8.1883	-7.69023	-5.3097	-6.21069	-9.03275	-6.6751
hsa-miR-431-5p	MIMAT0001625	14	101347370	-8.10744	-8.5167	-8.49922	-7.96201	-8.75106	-8.72664	-8.61603	-9.34494	-8.23365	-7.78693	-8.28529	-9.65779	-9.49439	-8.10789	-4.76972	-7.09332	-6.83814	-9.1098	-9.95219	-8.53976	-8.04131	-9.74733	-9.12214	-5.65014	-9.86133	-9.21357	-8.62957	-7.78687	-9.44678	-4.84646	-9.0933	-8.40762	-8.7524	-9.02566	-6.37152	-8.56722	-9.37889	-9.25334	-8.38892	-8.46327	-9.36466	-7.69023	-8.70565	-8.19068	-9.69982	-9.86637
hsa-miR-431-3p	MIMAT0004757	14	101347415	-8.10744	-8.5167	-8.49922	-9.06083	-8.75106	-8.72664	-8.61603	-9.34494	-8.90194	-9.22393	-9.54531	-9.65779	-9.49439	-9.49739	-6.41476	-8.62876	-9.56667	-9.1098	-5.25747	-9.42178	-8.04131	-6.34545	-9.12214	-9.60175	-9.86133	-9.21357	-9.42041	-7.78687	-9.44678	-8.92932	-9.0933	-9.43945	-8.7524	-7.84855	-10.1646	-8.56722	-9.37889	-7.40431	-5.89659	-6.18445	-9.36466	-4.75647	-8.70565	-9.54223	-9.69982	-9.48314
hsa-miR-433	MIMAT0001627	14	101348295	-8.10744	-8.5167	-8.49922	-9.06083	-8.75106	-8.72664	-8.61603	-9.34494	-8.90194	-7.90993	-9.54531	-9.65779	-9.49439	-9.49739	-9.27859	-8.62876	-9.56667	-9.1098	-9.95219	-9.42178	-8.04131	-9.74733	-9.12214	-6.66097	-9.86133	-9.21357	-9.42041	-7.78687	-9.44678	-7.21977	-9.0933	-8.6793	-8.7524	-9.02566	-8.47956	-8.56722	-9.37889	-9.25334	-8.38892	-8.46327	-9.36466	-7.69023	-8.70565	-9.54223	-9.69982	-9.86637
hsa-miR-127-5p	MIMAT0004604	14	101349349	-8.10744	-8.5167	-8.49922	-9.06083	-8.75106	-8.72664	-8.61603	-9.34494	-8.90194	-9.22393	-9.54531	-9.65779	-9.49439	-9.49739	-9.27859	-8.62876	-9.56667	-9.1098	-9.95219	-9.42178	-8.04131	-9.6059	-9.12214	-9.60175	-8.82798	-9.21357	-9.42041	-7.78687	-9.44678	-8.92932	-9.0933	-9.43945	-8.7524	-9.02566	-10.1646	-8.56722	-9.37889	-9.25334	-8.38892	-8.46327	-9.36466	-7.69023	-8.70565	-9.54223	-9.69982	-9.41831
hsa-miR-127-3p	MIMAT0000446	14	101349377	-2.84179	-1.78303	-2.39923	-1.26404	-4.01418	-2.19111	-1.33591	-2.52133	-1.90485	-1.26946	-2.43703	-2.63805	-3.15607	-2.08266	-1.94427	-2.52966	-2.15065	-3.55893	-3.41693	-2.49517	-1.93252	-3.41243	-2.24161	-0.31127	-2.02117	-3.92615	-2.15092	-1.4946	-2.72908	-2.05199	-2.65	-1.49669	-2.82973	-2.63944	-1.55903	-2.88778	-3.74599	-3.48766	-2.03387	-3.83008	-2.34522	-3.43803	-1.86357	-2.45737	-3.40034	-3.43425
hsa-miR-432-5p	MIMAT0002814	14	101350839	-3.49204	-3.96271	-4.14444	-3.64523	-5.58546	-4.63301	-3.69672	-3.60826	-5.11506	-4.83021	-4.5152	-5.72761	-4.2166	-4.31667	-3.86905	-5.21305	-3.98681	-4.40204	-5.32569	-5.59283	-4.96373	-5.30713	-5.92197	-3.1856	-4.15978	-5.4697	-4.71306	-6.25886	-3.91163	-3.18159	-5.4219	-4.76384	-3.65379	-3.81156	-4.70939	-4.16093	-5.09561	-4.58348	-5.96911	-4.60645	-5.25854	-4.18191	-4.21582	-4.71748	-3.92419	-4.79218
hsa-miR-136-5p	MIMAT0000448	14	101351055	-6.5861	-4.11618	-5.55407	-4.27887	-7.3848	-4.99744	-4.61942	-4.47709	-4.77864	-4.35211	-4.16814	-4.29882	-4.98433	-5.19008	-4.26553	-3.59293	-4.33761	-6.42531	-4.74847	-3.44666	-5.37357	-4.96627	-4.12144	-2.95293	-3.81155	-4.27564	-4.68551	-3.45946	-4.50551	-3.51604	-4.98924	-3.65873	-5.89481	-4.42273	-3.51793	-4.57782	-5.47593	-5.21399	-5.33942	-4.34864	-5.56523	-5.27168	-3.5106	-2.49618	-4.79959	-5.19996
hsa-miR-136-3p	MIMAT0004606	14	101351090	-7.17518	-5.06686	-6.21919	-4.4326	-8.75106	-6.2639	-4.90078	-4.48321	-5.49497	-4.43775	-4.2907	-4.20508	-5.23548	-4.81337	-4.84758	-5.10642	-4.56184	-9.1098	-5.29568	-4.65424	-8.04131	-5.95679	-4.68322	-3.26131	-4.13228	-6.39298	-4.78564	-6.2334	-5.255	-4.66541	-5.60741	-3.84494	-6.88466	-4.99087	-3.9062	-5.41535	-6.26163	-6.6945	-7.17746	-8.46327	-5.51285	-7.69023	-4.64102	-4.50123	-5.77386	-5.1516
hsa-miR-370	MIMAT0000722	14	101377533	-7.24022	-4.37077	-5.76872	-3.92071	-7.3608	-4.64515	-5.12203	-4.57316	-5.32336	-5.53902	-6.01914	-6.32881	-5.95201	-4.52442	-4.75899	-8.62876	-5.78961	-6.20931	-5.48306	-6.2439	-4.3432	-4.56353	-6.07866	-4.2381	-5.26204	-9.21357	-6.21341	-3.41353	-6.96647	-5.59978	-5.73416	-6.49618	-6.99764	-5.77355	-6.71766	-6.15547	-6.53618	-5.38522	-4.60553	-5.98804	-5.89999	-5.19633	-5.01657	-5.06424	-6.46903	-5.51955
hsa-miR-379-5p	MIMAT0000733	14	101488415	-6.48533	-4.08943	-4.62586	-3.62936	-8.75106	-5.10791	-3.9389	-4.95333	-4.8116	-4.00338	-4.71268	-4.68614	-5.58439	-4.49211	-3.13305	-5.76316	-4.73876	-6.50144	-5.27337	-5.07903	-5.78916	-5.6712	-4.77606	-2.9243	-4.33161	-7.43509	-4.69466	-4.53877	-5.32696	-4.05492	-5.81137	-3.73957	-4.9888	-4.87434	-4.04267	-5.51089	-6.77955	-6.28037	-4.10421	-7.23223	-4.80559	-6.58545	-4.19786	-4.885	-5.35585	-5.56572
hsa-miR-411-5p	MIMAT0003329	14	101489681	-8.10744	-5.51498	-7.37587	-4.65076	-8.75106	-8.72664	-4.66459	-5.47	-6.73898	-4.57973	-5.10391	-5.11161	-6.13039	-5.32119	-3.8579	-8.62876	-5.43543	-9.1098	-6.23138	-5.58495	-8.04131	-6.74972	-5.4875	-3.62682	-5.04341	-7.80013	-5.23217	-6.41305	-5.83417	-5.33061	-7.39422	-4.25757	-6.9322	-5.90892	-4.48518	-6.54319	-8.11272	-9.25334	-8.38892	-8.46327	-5.70081	-7.69023	-5.4897	-5.92849	-6.67194	-6.10251
hsa-miR-299-5p	MIMAT0002890	14	101490140	-5.0648	-4.91677	-6.27595	-3.75316	-8.75106	-5.83208	-3.24054	-4.5595	-4.6203	-3.3857	-4.37623	-4.07617	-5.0697	-4.23334	-3.84635	-5.9398	-4.56148	-6.53196	-6.13215	-4.8643	-6.36276	-6.08601	-5.02622	-2.47617	-4.38367	-6.46509	-4.43473	-5.76799	-5.1426	-4.88004	-5.31795	-3.59157	-5.0322	-5.44657	-3.44494	-5.5172	-6.37115	-6.33246	-5.66972	-8.46327	-4.48892	-7.69023	-4.19065	-4.8772	-5.39239	-5.0141
hsa-miR-299-3p	MIMAT0000687	14	101490174	-8.10744	-6.3595	-8.49922	-5.20713	-8.75106	-8.72664	-4.98661	-6.88255	-8.33086	-5.57392	-5.96382	-5.88789	-7.23946	-5.8905	-4.9887	-8.62876	-6.56088	-9.1098	-6.83682	-7.20409	-8.04131	-7.45611	-7.56756	-4.41058	-5.83892	-9.21357	-5.79305	-7.78687	-6.96208	-6.42093	-9.0933	-5.05592	-8.7524	-7.70799	-5.32681	-8.56722	-9.37889	-9.25334	-7.62689	-8.46327	-8.19292	-7.69023	-5.77323	-6.98048	-7.25931	-6.58614
hsa-miR-323a-3p	MIMAT0000755	14	101492121	-8.10744	-8.5167	-8.49922	-9.06083	-8.75106	-8.72664	-8.61603	-9.34494	-8.90194	-7.81587	-9.54531	-9.65779	-9.49439	-9.49739	-2.88397	-8.62876	-6.93458	-9.1098	-9.95219	-9.42178	-8.04131	-9.74733	-9.12214	-5.16577	-9.86133	-9.21357	-9.42041	-7.78687	-9.44678	-4.93593	-9.0933	-8.63418	-8.7524	-9.02566	-6.67004	-8.56722	-9.37889	-9.25334	-8.38892	-8.46327	-9.36466	-7.69023	-8.70565	-9.54223	-9.69982	-9.86637
hsa-miR-758-3p	MIMAT0003879	14	101492414	-8.10744	-7.10643	-8.49922	-5.86856	-8.75106	-8.72664	-6.43829	-8.0435	-8.01885	-5.78947	-9.54531	-7.36854	-9.13701	-8.01283	-4.66382	-8.62876	-7.99511	-9.1098	-9.44082	-7.88448	-8.04131	-9.46382	-9.12214	-4.63994	-6.85094	-9.21357	-7.06765	-7.78687	-9.14265	-5.38442	-9.0933	-6.34232	-7.0602	-9.02566	-6.23569	-8.56722	-9.37889	-9.25334	-8.38892	-8.46327	-9.36466	-7.69023	-6.88216	-9.54223	-9.69982	-9.86637
hsa-miR-329	MIMAT0001629	14	101493173	-8.10744	-8.5167	-8.49922	-7.99948	-8.75106	-8.72664	-7.31707	-7.60256	-8.90194	-6.54731	-6.04152	-7.3989	-9.49439	-7.80235	-3.29559	-8.62876	-7.2834	-9.1098	-9.95219	-9.42178	-8.04131	-9.74733	-7.56285	-5.26567	-7.56575	-9.21357	-7.45424	-7.78687	-8.30037	-6.61586	-9.0933	-6.60022	-8.7524	-9.02566	-6.74238	-8.56722	-9.37889	-9.25334	-8.38892	-8.46327	-8.3608	-7.69023	-7.38713	-9.54223	-9.69982	-9.86637
hsa-miR-329	MIMAT0001629	14	101493490	-8.10744	-8.5167	-8.49922	-7.99948	-8.75106	-8.72664	-7.31707	-7.60256	-8.90194	-6.54731	-6.04152	-7.3989	-9.49439	-7.80235	-3.29559	-8.62876	-7.2834	-9.1098	-9.95219	-9.42178	-8.04131	-9.74733	-7.56285	-5.26567	-7.56575	-9.21357	-7.45424	-7.78687	-8.30037	-6.61586	-9.0933	-6.60022	-8.7524	-9.02566	-6.74238	-8.56722	-9.37889	-9.25334	-8.38892	-8.46327	-8.3608	-7.69023	-7.38713	-9.54223	-9.69982	-9.86637
hsa-miR-494	MIMAT0002816	14	101496027	-0.710526	0.637087	0.0557585	-0.291747	-0.59104	0.9586	0.197222	0.480859	-0.0349064	-1.1802	-0.47479	-1.61363	-0.207985	-0.000778	0.762614	0.769758	0.237356	-0.200231	1.21469	-0.716238	2.5672	0.57378	-0.104247	-0.269632	-0.180846	-1.29783	0.18457	2.92914	-0.19354	0.288486	-0.378256	-0.894109	0.374601	0.548232	-1.12328	0.563735	-0.669244	0.930911	2.38898	0.964721	-1.10095	2.60838	0.812604	0.0835514	-0.972178	0.347373
hsa-miR-543	MIMAT0004954	14	101498375	-8.10744	-8.5167	-7.61308	-8.03242	-8.75106	-8.72664	-7.49579	-7.61713	-8.03674	-6.49673	-5.46713	-5.92016	-7.11914	-5.92203	-3.05964	-7.12513	-6.00521	-9.1098	-7.56411	-6.84277	-8.04131	-8.05803	-7.1761	-4.65891	-5.74225	-9.21357	-6.46318	-7.78687	-7.72107	-4.81649	-9.0933	-6.11207	-8.7524	-9.02566	-5.46094	-8.56722	-9.37889	-8.08064	-8.38892	-8.46327	-7.00066	-7.69023	-8.70565	-6.60155	-9.69982	-7.00903
hsa-miR-495-3p	MIMAT0002817	14	101500145	-5.80271	-6.88356	-5.60895	-5.23932	-6.19079	-8.72664	-4.41852	-4.83627	-4.73852	-4.45135	-3.84936	-4.18919	-5.0018	-4.15645	-1.98327	-4.57783	-4.62871	-6.07187	-5.86981	-4.79256	-6.76163	-6.02257	-4.5345	-2.94069	-4.16423	-6.29995	-4.76512	-6.32885	-5.23257	-3.45023	-5.52342	-3.9369	-6.74076	-5.25808	-3.79363	-5.91481	-5.71033	-5.72709	-8.38892	-8.46327	-4.78148	-6.49285	-5.22122	-4.41363	-6.31639	-4.70931
hsa-miR-376c-3p	MIMAT0000720	14	101506073	-3.40347	-1.67466	-2.50278	-1.50843	-3.67684	-2.37851	-1.68412	-2.19442	-2.06842	-1.55675	-1.42399	-1.56325	-2.53552	-2.14215	-0.539038	-1.61502	-1.86282	-3.42235	-2.5657	-1.91108	-2.9884	-3.01361	-1.95148	-0.344332	-1.40815	-3.05989	-1.91804	-1.45001	-2.45162	-1.44282	-2.81184	-0.923586	-2.76048	-2.01817	-1.26516	-2.37058	-3.25531	-3.26735	-1.99126	-3.12505	-2.71397	-3.58072	-1.51694	-1.86051	-2.94723	-2.46046
hsa-miR-376a-3p	MIMAT0000729	14	101506457	-3.24418	-1.48093	-2.38228	-1.32432	-3.61967	-2.29181	-1.45558	-2.04232	-1.93506	-1.37738	-1.42261	-1.4018	-2.33341	-1.92616	-0.207285	-1.58117	-1.68338	-3.27699	-2.3833	-1.73282	-2.73254	-2.69912	-1.78187	-0.192886	-1.14218	-3.00921	-1.7735	-1.573	-2.22075	-1.26401	-2.57391	-0.816638	-2.45611	-1.75891	-1.08356	-2.26197	-3.01995	-3.08542	-2.07938	-3.0852	-2.45669	-3.64843	-1.30303	-1.81735	-2.80797	-2.25643
hsa-miR-654-5p	MIMAT0003330	14	101506574	-7.00627	-5.1952	-5.87931	-3.80326	-7.52731	-6.3301	-5.00824	-6.16337	-7.62303	-6.79924	-6.14124	-6.90011	-6.63748	-6.25916	-5.42754	-8.32629	-5.32492	-6.52663	-6.38904	-6.64168	-5.46465	-5.21235	-7.80247	-5.71153	-5.8253	-9.21357	-6.83398	-7.29766	-7.48831	-6.11684	-7.40584	-6.49827	-7.00537	-6.33079	-7.10444	-4.99817	-7.05318	-6.68463	-8.38892	-5.02626	-7.90882	-6.40763	-6.61556	-6.17862	-7.36334	-6.06255
hsa-miR-654-3p	MIMAT0004814	14	101506611	-5.23071	-4.30608	-4.80975	-3.36519	-5.95601	-5.08237	-3.05384	-4.48198	-3.92059	-3.15859	-3.97279	-3.77049	-4.55822	-3.86218	-3.91438	-4.63027	-4.05002	-5.21456	-5.05648	-4.03781	-4.97175	-5.32051	-4.20422	-2.02145	-3.45744	-5.97554	-3.7798	-4.49717	-4.67495	-3.24594	-5.66084	-3.15822	-4.60475	-4.78544	-3.30778	-4.46779	-5.55818	-6.27647	-4.49339	-7.08816	-4.24493	-7.69023	-3.38905	-4.09614	-5.21028	-4.99718
hsa-miR-376b-3p	MIMAT0002172	14	101506837	-8.10744	-7.01398	-7.63394	-6.47161	-8.75106	-8.72664	-7.05396	-6.5386	-7.62389	-6.24437	-4.8777	-5.90031	-6.56715	-7.13071	-2.48041	-4.60803	-5.7531	-9.1098	-6.62288	-5.55534	-8.04131	-6.58461	-5.90708	-4.32952	-5.6019	-7.80304	-6.16066	-6.82794	-6.00324	-4.60214	-9.0933	-4.96771	-8.7524	-6.49311	-5.10673	-7.19483	-7.90449	-8.10932	-7.5594	-8.46327	-7.2094	-7.69023	-5.67392	-5.25859	-7.2242	-6.67493
hsa-miR-376a-5p	MIMAT0003386	14	101507127	-8.10744	-8.5167	-8.49922	-5.60601	-8.75106	-8.72664	-6.18701	-6.74317	-8.10014	-5.98247	-7.85856	-6.80429	-7.90671	-7.20438	-5.10904	-8.62876	-9.56667	-9.1098	-9.95219	-6.87064	-8.04131	-9.74733	-7.0267	-4.52634	-6.55168	-9.21357	-7.03998	-7.78687	-9.44678	-6.76729	-9.0933	-5.76716	-8.7524	-9.02566	-5.71701	-7.39141	-9.37889	-9.25334	-8.38892	-8.46327	-9.36466	-7.69023	-6.1203	-6.97717	-8.82829	-9.86637
hsa-miR-376a-3p	MIMAT0000729	14	101507164	-3.24418	-1.48093	-2.38228	-1.32432	-3.61967	-2.29181	-1.45558	-2.04232	-1.93506	-1.37738	-1.42261	-1.4018	-2.33341	-1.92616	-0.207285	-1.58117	-1.68338	-3.27699	-2.3833	-1.73282	-2.73254	-2.69912	-1.78187	-0.192886	-1.14218	-3.00921	-1.7735	-1.573	-2.22075	-1.26401	-2.57391	-0.816638	-2.45611	-1.75891	-1.08356	-2.26197	-3.01995	-3.08542	-2.07938	-3.0852	-2.45669	-3.64843	-1.30303	-1.81735	-2.80797	-2.25643
hsa-miR-381-3p	MIMAT0000736	14	101512313	-5.84563	-3.67142	-4.28876	-3.15799	-6.33564	-4.20614	-3.23075	-4.38494	-4.07194	-3.53209	-4.01794	-3.45371	-4.40094	-3.8401	-2.75543	-4.82841	-3.57807	-5.37802	-4.41888	-4.08443	-4.64345	-4.74758	-4.01745	-2.27615	-3.45253	-5.74137	-3.64865	-3.28255	-4.50717	-3.26927	-5.01489	-3.09813	-4.51487	-3.9081	-3.26835	-4.55952	-4.87256	-5.70145	-3.66434	-5.41632	-4.2472	-7.69023	-2.93183	-3.9154	-5.15937	-4.1584
hsa-miR-487b	MIMAT0003180	14	101512847	-4.80603	-4.01513	-4.6533	-3.32697	-5.79068	-4.38102	-3.38701	-3.84788	-3.54227	-3.4609	-4.11278	-3.81061	-4.24676	-3.72177	-1.5621	-3.31529	-3.75777	-4.8157	-4.48355	-4.02161	-4.42198	-4.74204	-3.77398	-2.25467	-3.52836	-5.62567	-3.37551	-4.32391	-4.11329	-2.87766	-4.33314	-3.10226	-3.87585	-4.13304	-2.94388	-3.66288	-4.52013	-5.04366	-3.94122	-5.68669	-4.33147	-4.36311	-3.58406	-4.17449	-5.17753	-4.78523
hsa-miR-539-5p	MIMAT0003163	14	101513669	-8.10744	-7.96068	-8.49922	-5.77645	-8.75106	-8.72664	-6.93543	-7.62574	-8.83179	-6.1654	-9.54531	-7.10556	-7.92286	-7.12846	-3.69061	-8.62876	-8.58121	-9.1098	-9.29334	-9.13296	-8.04131	-8.92206	-9.12214	-4.70485	-7.18482	-9.21357	-7.1656	-7.78687	-9.44678	-5.87958	-9.0933	-5.9532	-8.7524	-8.63981	-6.072	-8.56722	-9.37889	-9.25334	-8.38892	-8.46327	-8.6701	-7.69023	-8.28247	-7.21685	-9.47007	-8.29661
hsa-miR-487a	MIMAT0002178	14	101518839	-8.10744	-8.5167	-8.49922	-7.77762	-8.75106	-8.72664	-8.61603	-9.34494	-8.90194	-7.70356	-6.96558	-7.58272	-9.49439	-9.49739	-3.1045	-8.62876	-7.71105	-9.1098	-9.95219	-7.21964	-8.04131	-9.74733	-9.12214	-4.98616	-6.57726	-9.21357	-8.4752	-7.78687	-7.96949	-5.03182	-9.0933	-6.84453	-8.7524	-9.02566	-5.98112	-8.56722	-9.37889	-9.25334	-8.38892	-8.46327	-9.36466	-7.69023	-8.70565	-8.18553	-9.69982	-9.86637
hsa-miR-382-5p	MIMAT0000737	14	101520660	-6.14155	-4.33645	-5.20933	-3.74374	-7.69372	-5.47519	-4.05458	-5.15571	-4.82239	-4.06594	-4.85661	-5.37034	-5.87413	-4.66328	-2.79861	-5.04354	-4.47895	-6.12772	-5.71247	-5.25356	-4.8721	-5.74389	-4.84205	-3.03626	-4.70196	-7.36382	-4.6501	-4.04026	-5.43825	-4.53382	-5.48098	-4.04954	-5.33588	-5.29375	-4.14094	-5.39531	-6.45052	-6.14865	-4.78429	-7.21372	-5.09007	-6.38975	-4.73984	-4.97528	-6.21695	-6.46933
hsa-miR-134	MIMAT0000447	14	101521042	-1.96275	-0.628921	-0.123155	0.903088	-2.27209	-1.33216	-0.56331	-1.0763	-1.8285	-2.348	-2.32344	-1.55452	-1.37685	-1.58902	-1.30916	-2.05714	-0.514957	-1.17766	-0.87729	-1.52411	-0.347158	0.393666	-3.00628	-0.876976	0.184868	-2.66075	-2.19184	-0.609473	-1.63162	-1.0261	-2.20048	-1.66824	-1.21349	-0.537606	-2.53236	-1.3475	-1.63905	-1.24289	-1.61967	-1.05166	-1.84193	-0.556255	-0.72589	-1.13038	-1.05558	-1.70922
hsa-miR-485-5p	MIMAT0002175	14	101521769	-8.10744	-8.5167	-8.49922	-8.57783	-8.75106	-8.72664	-8.61603	-9.34494	-8.90194	-8.58439	-9.54531	-9.22256	-9.49439	-9.49739	-8.49178	-8.62876	-9.56667	-9.1098	-9.95219	-9.42178	-8.04131	-9.74733	-9.12214	-7.07699	-9.18206	-9.21357	-9.42041	-7.78687	-9.44678	-8.92932	-9.0933	-8.8444	-8.7524	-9.02566	-9.17811	-8.56722	-9.37889	-9.25334	-8.38892	-8.46327	-9.36466	-7.69023	-8.70565	-9.54223	-9.69982	-9.86637
hsa-miR-485-3p	MIMAT0002176	14	101521808	-8.10744	-8.5167	-8.49922	-6.35301	-8.75106	-8.72664	-6.10842	-8.04531	-7.71077	-6.23793	-6.37383	-6.67905	-8.28602	-7.56834	-4.23882	-7.28109	-6.70983	-9.1098	-7.96537	-8.30906	-8.04131	-8.51995	-9.12214	-4.88684	-7.69605	-9.21357	-9.42041	-7.78687	-9.44678	-5.74714	-9.0933	-6.67847	-8.7524	-9.02566	-6.28966	-7.50704	-9.37889	-9.25334	-8.38892	-8.46327	-8.16155	-7.69023	-6.17631	-7.88127	-9.69982	-8.65305
hsa-miR-154-5p	MIMAT0000452	14	101526110	-5.46007	-4.72382	-4.95622	-4.17256	-7.82831	-5.84802	-3.89513	-4.7925	-4.85527	-3.89493	-4.52575	-4.08025	-5.02566	-4.25223	-3.68906	-4.97693	-4.51559	-6.29256	-5.33945	-4.69425	-6.41219	-5.71335	-4.69067	-3.01058	-4.06863	-6.88779	-4.10341	-4.89049	-5.08918	-4.5999	-5.34122	-3.67209	-5.27269	-4.73378	-3.78501	-5.44859	-5.88752	-5.74532	-5.29488	-7.4369	-4.70629	-7.69023	-4.07484	-4.82096	-6.01718	-5.28588
hsa-miR-154-3p	MIMAT0000453	14	101526145	-8.10744	-7.47074	-8.49922	-5.20216	-8.75106	-8.72664	-5.8358	-6.25085	-7.14373	-4.90087	-4.84946	-5.46585	-6.73327	-5.43254	-2.46683	-5.1987	-6.24502	-9.1098	-6.97527	-5.39607	-8.04131	-8.18433	-5.23192	-3.58542	-5.06318	-8.15255	-5.74351	-7.78687	-6.29357	-4.0463	-9.0933	-4.68245	-8.7524	-6.87234	-4.70959	-8.56722	-9.37889	-9.25334	-8.38892	-8.46327	-6.11454	-7.69023	-8.70565	-5.5394	-7.60817	-6.13155
hsa-miR-377-5p	MIMAT0004689	14	101528400	-8.10744	-8.5167	-8.49922	-7.74848	-8.75106	-8.72664	-8.61603	-9.34494	-8.90194	-7.99994	-9.54531	-9.65779	-9.49439	-9.49739	-8.80448	-8.62876	-9.56667	-9.1098	-9.95219	-9.42178	-8.04131	-9.74733	-9.12214	-6.55603	-9.2714	-9.21357	-9.42041	-7.78687	-9.44678	-8.92932	-9.0933	-9.25528	-8.7524	-9.02566	-8.11252	-8.56722	-9.37889	-9.25334	-8.38892	-8.46327	-9.36466	-7.69023	-8.70565	-9.54223	-9.69982	-9.86637
hsa-miR-377-3p	MIMAT0000730	14	101528434	-3.7903	-2.46518	-2.81329	-1.90568	-3.84404	-2.92106	-2.05047	-2.648	-1.98028	-2.0141	-2.09439	-1.90688	-2.77474	-2.25278	-1.16792	-2.60998	-2.30494	-3.46689	-2.97936	-2.2209	-3.1694	-3.11052	-2.33976	-0.542158	-1.70901	-3.8153	-2.52126	-2.17467	-2.72502	-1.58922	-3.18354	-1.55103	-2.84136	-2.67391	-1.49954	-3.16932	-3.41741	-3.80343	-2.44471	-3.84288	-2.83908	-5.15077	-1.95734	-1.96092	-3.30875	-2.76068
hsa-miR-409-5p	MIMAT0001638	14	101531659	-8.10744	-8.5167	-8.49922	-5.68264	-8.75106	-8.72664	-6.15422	-8.01648	-7.93821	-5.82765	-9.17264	-6.92508	-8.10863	-7.53505	-4.72731	-8.62876	-9.56667	-9.1098	-9.95219	-7.54234	-8.04131	-9.74733	-8.91629	-4.64588	-6.5398	-9.21357	-7.02559	-7.78687	-9.24768	-6.54379	-9.0933	-6.11672	-8.46629	-9.02566	-6.0649	-8.56722	-9.37889	-9.25334	-8.38892	-8.46327	-9.36466	-7.69023	-6.21236	-8.14596	-9.67905	-9.86637
hsa-miR-409-3p	MIMAT0001639	14	101531689	-5.07182	-3.87503	-4.35922	-3.12171	-8.75106	-4.30457	-3.50336	-4.31924	-3.67009	-3.41717	-4.41148	-4.58908	-4.63374	-3.97085	-2.71455	-3.70094	-4.07279	-5.23851	-4.86848	-4.18733	-4.02855	-4.92207	-4.02128	-2.38837	-3.91549	-6.69079	-3.76616	-3.61294	-4.49529	-3.52712	-4.98254	-3.63544	-4.44353	-4.75163	-3.44201	-4.54532	-5.50875	-5.56045	-3.85153	-8.46327	-4.52658	-7.69023	-3.79248	-4.50739	-5.2797	-5.67582
hsa-miR-369-5p	MIMAT0001621	14	101531947	-7.07102	-7.4833	-8.49922	-5.88611	-8.75106	-8.72664	-5.77474	-6.09572	-6.14242	-5.46501	-6.5111	-5.93677	-6.98737	-6.25749	-4.7754	-8.62876	-7.50139	-9.1098	-8.01997	-6.64712	-8.04131	-8.15593	-6.93432	-4.19943	-5.85145	-9.21357	-6.13513	-7.78687	-7.51287	-6.86552	-7.47224	-4.98105	-6.88362	-9.02566	-5.12607	-8.56722	-8.13525	-9.25334	-8.38892	-8.46327	-6.33753	-7.69023	-7.08128	-6.55905	-8.63725	-7.39612
hsa-miR-369-3p	MIMAT0000721	14	101531979	-8.10744	-8.5167	-8.49922	-9.06083	-8.75106	-8.72664	-8.61603	-9.34494	-8.90194	-9.22393	-8.53604	-9.65779	-9.49439	-9.49739	-5.675	-8.62876	-9.56667	-9.1098	-9.95219	-9.42178	-8.04131	-9.74733	-9.12214	-7.60062	-9.86133	-9.21357	-9.42041	-7.78687	-9.44678	-8.92932	-9.0933	-7.32423	-8.7524	-9.02566	-7.4776	-8.56722	-9.37889	-9.25334	-8.38892	-8.46327	-9.36466	-7.69023	-8.70565	-9.54223	-9.69982	-9.86637
hsa-miR-410	MIMAT0002171	14	101532301	-8.10744	-6.3017	-6.7166	-4.69548	-8.75106	-8.72664	-5.05793	-5.78916	-6.21388	-5.11435	-5.63859	-5.64116	-6.71317	-5.4502	-2.51111	-5.66736	-5.16699	-9.1098	-7.57017	-5.7015	-8.04131	-7.02108	-6.67492	-3.50267	-5.55418	-9.21357	-5.88843	-7.78687	-6.34519	-3.16177	-9.0933	-5.02954	-7.37584	-7.9015	-4.85766	-8.56722	-9.37889	-9.25334	-6.5441	-8.46327	-7.02774	-7.69023	-4.87198	-5.50421	-7.51317	-8.6382
hsa-miR-656	MIMAT0003332	14	101533104	-8.10744	-8.5167	-8.49922	-9.06083	-8.75106	-8.72664	-8.61603	-9.34494	-8.90194	-9.22393	-9.54531	-9.65779	-9.49439	-9.49739	-7.64776	-8.62876	-9.56667	-9.1098	-9.95219	-9.42178	-8.04131	-9.74733	-9.12214	-6.2885	-9.86133	-9.21357	-9.42041	-7.78687	-8.46354	-8.92932	-9.0933	-8.35342	-8.7524	-9.02566	-7.13928	-8.56722	-9.37889	-9.25334	-8.38892	-8.46327	-8.3303	-7.69023	-8.70565	-9.54223	-9.69982	-9.86637
hsa-miR-203a	MIMAT0000264	14	104583812	-1.21475	-4.81441	-2.83778	-1.47871	-1.22604	-1.95925	-1.98507	-7.05815	-2.36392	-2.13641	0.349964	-3.21737	-1.52004	-2.25998	-1.26092	-0.510567	-2.73273	-4.08466	-5.91644	-1.08994	-2.8664	-8.10622	-0.0322218	-1.11611	-3.15237	-2.69329	-1.86815	-2.0102	-4.42437	-6.11664	-1.3256	-1.21605	-5.02544	-2.13006	-2.96959	-4.08004	-1.48595	-1.88986	-1.88426	-5.12245	-1.85943	-6.70792	-2.71883	-3.2976	-4.36072	-0.847599
hsa-miR-627	MIMAT0003296	15	42491804	-8.05621	-8.5167	-8.44781	-6.8784	-8.75106	-8.4591	-8.61603	-6.59717	-8.90194	-7.87317	-9.12827	-7.30086	-6.56302	-9.17364	-5.93387	-8.62876	-9.56667	-9.1098	-7.06395	-6.89857	-8.04131	-7.38367	-9.12214	-7.56073	-6.81781	-7.79798	-9.42041	-7.73721	-9.44678	-7.56931	-9.0933	-7.55212	-6.48649	-6.94438	-6.90908	-7.20633	-8.94638	-9.10893	-8.38892	-8.13839	-9.36466	-7.69023	-8.70565	-7.05745	-8.00958	-8.69262
hsa-miR-628-5p	MIMAT0004809	15	55665181	-6.91922	-8.5167	-7.53194	-9.06083	-6.71969	-8.72664	-8.20802	-6.51135	-8.17036	-6.68744	-9.54531	-6.92114	-7.78262	-7.8567	-5.93087	-8.62876	-9.56667	-7.98997	-7.28371	-6.44364	-8.04131	-8.36054	-6.51252	-6.07575	-6.69883	-7.56061	-7.03677	-7.78687	-7.91133	-7.35576	-8.30546	-6.39147	-6.46697	-9.02566	-6.55332	-7.50219	-7.17149	-8.92926	-8.38892	-8.46327	-7.75965	-7.69023	-8.70565	-8.31583	-7.08882	-9.86637
hsa-miR-628-3p	MIMAT0003297	15	55665218	-8.10744	-8.5167	-8.49922	-9.06083	-8.75106	-8.72664	-8.61603	-8.93678	-8.90194	-9.22393	-9.54531	-8.56785	-9.49439	-9.49739	-7.49946	-8.62876	-9.56667	-9.1098	-8.43329	-8.27539	-8.04131	-9.74733	-8.68617	-8.83666	-7.96073	-9.21357	-7.28256	-7.78687	-9.44678	-8.92932	-9.0933	-8.01921	-8.3101	-9.02566	-8.73919	-8.56722	-7.53591	-9.25334	-8.38892	-8.46327	-9.36466	-7.69023	-8.70565	-9.54223	-9.69982	-9.86637
hsa-miR-190a	MIMAT0000458	15	63116171	-8.10744	-8.5167	-8.49922	-9.06083	-8.75106	-8.72664	-8.61603	-9.34494	-8.90194	-9.22393	-9.54531	-9.65779	-9.49439	-9.49739	-9.27859	-8.62876	-9.56667	-9.1098	-9.95219	-8.5676	-8.04131	-8.67525	-9.12214	-9.60175	-8.14214	-9.21357	-9.42041	-7.78687	-8.43241	-8.92932	-9.0933	-8.15596	-8.7524	-9.02566	-8.26505	-8.56722	-9.37889	-9.25334	-8.38892	-8.46327	-9.36466	-7.69023	-8.70565	-9.54223	-9.69982	-9.86637
hsa-miR-422a	MIMAT0001339	15	64163159	-8.10744	-8.5167	-8.49922	-5.6262	-8.75106	-8.72664	-8.61603	-8.68184	-8.90194	-9.22393	-9.45483	-8.48672	-9.0798	-9.2176	-9.27859	-8.62876	-9.05527	-9.1098	-6.56404	-9.42178	-8.04131	-5.93997	-9.12214	-7.27341	-6.28821	-9.21357	-9.42041	-7.78687	-9.44678	-8.92932	-9.0933	-9.43945	-8.7524	-9.02566	-10.1646	-8.56722	-7.99167	-8.82042	-8.38892	-8.46327	-9.36466	-7.69023	-7.22746	-7.50394	-8.46372	-6.94341
hsa-miR-629-3p	MIMAT0003298	15	68158846	-4.50407	-4.38475	-4.62864	-4.18632	-4.06818	-4.61086	-3.17799	-3.41359	-6.8589	-4.5291	-5.43774	-5.57906	-4.70973	-5.1646	-3.84303	-3.20175	-3.08463	-4.70117	-4.19668	-5.95493	-4.75679	-4.40808	-4.95612	-5.01544	-5.02065	-4.45133	-5.71199	-4.41296	-4.76714	-3.8164	-4.33722	-4.75412	-4.61639	-3.96333	-4.9452	-5.22345	-4.43772	-3.27137	-4.17973	-4.69851	-5.24262	-2.25958	-5.17501	-2.87626	-5.16999	-4.63094
hsa-miR-629-5p	MIMAT0004810	15	70371752	-4.71978	-6.46343	-5.33985	-6.35253	-5.32548	-5.40309	-5.09331	-5.24315	-6.48993	-5.44797	-5.82611	-6.13001	-5.81139	-6.23189	-5.12853	-5.40707	-6.70207	-4.86739	-6.06669	-4.6692	-6.21525	-6.58598	-6.86222	-6.03317	-6.0219	-5.32565	-7.27437	-5.76701	-5.96221	-5.42458	-7.27977	-6.0232	-5.04144	-4.63162	-6.25477	-4.0332	-5.56384	-5.45373	-6.83249	-4.12982	-6.06963	-7.39949	-7.32458	-6.26652	-5.91253	-6.66876
hsa-miR-629-3p	MIMAT0003298	15	70371792	-4.50407	-4.38475	-4.62864	-4.18632	-4.06818	-4.61086	-3.17799	-3.41359	-6.8589	-4.5291	-5.43774	-5.57906	-4.70973	-5.1646	-3.84303	-3.20175	-3.08463	-4.70117	-4.19668	-5.95493	-4.75679	-4.40808	-4.95612	-5.01544	-5.02065	-4.45133	-5.71199	-4.41296	-4.76714	-3.8164	-4.33722	-4.75412	-4.61639	-3.96333	-4.9452	-5.22345	-4.43772	-3.27137	-4.17973	-4.69851	-5.24262	-2.25958	-5.17501	-2.87626	-5.16999	-4.63094
hsa-miR-630	MIMAT0003299	15	72879624	-3.36638	-0.908683	-0.636165	0.0971623	-2.94403	-1.78044	-0.458719	0.126614	-1.70534	-3.33889	0.19392	-1.74328	0.119992	-1.31276	-0.792268	-1.66534	-1.12912	-1.78827	-0.930556	-1.50612	-0.509914	-0.288807	-3.63938	-1.24576	-0.63489	-3.44487	-0.792811	-0.352242	-1.73911	-2.3539	-1.48695	-1.40375	-1.50757	-0.321546	-3.28621	0.375671	-1.56498	-0.887536	-1.57307	0.251344	-2.65667	-0.592561	1.38012	-1.13648	-1.70709	-1.37224
hsa-miR-631	MIMAT0003300	15	75645987	-8.10744	-5.85382	-7.65818	-4.52955	-7.71631	-8.72664	-8.61603	-5.20609	-8.90194	-7.05283	-9.54531	-6.77649	-5.83451	-6.2437	-6.36413	-8.62876	-6.24884	-6.40404	-5.55724	-7.32604	-5.32844	-5.19324	-9.12214	-4.32818	-5.34321	-9.21357	-9.42041	-7.78687	-9.44678	-6.18601	-9.0933	-9.43945	-8.7524	-5.85715	-10.1646	-8.56722	-7.08104	-5.06083	-8.38892	-5.20401	-5.97049	-7.69023	-4.72699	-5.00541	-6.62441	-5.32966
hsa-miR-184	MIMAT0000454	15	79502183	-4.19855	-8.5167	-2.83183	-5.99768	-8.75106	-5.20601	-8.61603	-6.83533	-8.90194	-5.24711	-9.54531	-9.65779	-9.49439	1.13702	-2.16142	-4.39888	-4.80286	-4.37545	-9.95219	-9.42178	-4.31176	-6.54478	-9.12214	-4.37881	-3.41115	-9.21357	-9.42041	-5.15079	-0.823101	-6.84845	-3.70829	-5.05489	-8.7524	-9.02566	-6.44354	-4.55551	-9.37889	-5.9878	-6.20934	-8.46327	-9.36466	-7.69023	-8.70565	-8.236	-9.69982	-6.07514
hsa-miR-9-3p	MIMAT0000442	15	87712310	-8.10744	-8.5167	-8.49922	-9.06083	-0.242172	-8.72664	-8.61603	-9.34494	-8.90194	-9.22393	-3.10656	-8.38815	-2.35718	-5.18811	-3.66616	-6.87502	-9.56667	-9.1098	-1.33781	-9.42178	-8.04131	-4.87564	-4.91128	-6.35806	-7.46217	-4.34941	-8.68167	-7.78687	-8.25273	-7.84169	-9.0933	-8.66071	-8.7524	-9.02566	-6.76473	-8.56722	-9.37889	-9.25334	-4.34611	-8.46327	-9.36466	-4.58434	-8.70565	-5.52867	-9.69982	-7.17345
hsa-miR-7-5p	MIMAT0000252	15	89155089	-2.50051	-2.57214	-2.53575	-4.79688	-1.00095	-2.56326	-4.26599	-2.48341	-4.44	-3.41222	-3.94865	-2.98402	-4.48622	-4.00544	1.09421	-3.04062	-3.82495	-2.60392	-2.03828	-2.59804	-4.81503	-2.22658	-2.90002	-3.60739	-0.431945	-0.0584402	-2.21434	-1.7949	-3.14095	-2.04476	-1.071	-3.82864	-4.68911	-2.72332	-2.9296	-4.0807	2.1567	-0.362487	-3.98939	-2.43242	-2.87248	-1.60868	-0.126834	-2.08143	-2.37428	-2.8046
hsa-miR-9-5p	MIMAT0000441	15	89911267	-8.10744	-8.5167	-8.49922	-9.06083	-1.41265	-8.72664	-8.61603	-9.34494	-8.90194	-9.22393	-3.35023	-9.65779	-2.49911	-4.18306	-3.34719	-5.84516	-9.56667	-9.1098	-1.83393	-9.42178	-8.04131	-4.92333	-4.43435	-7.26481	-7.22047	-4.12779	-6.6451	-5.19305	-7.68245	-8.92932	-9.0933	-9.43945	-8.7524	-9.02566	-7.21997	-8.56722	-9.37889	-9.25334	-3.40863	-8.46327	-9.36466	-3.60079	-8.70565	-5.57357	-9.69982	-8.07631
hsa-miR-9-3p	MIMAT0000442	15	89911306	-8.10744	-8.5167	-8.49922	-9.06083	-0.242172	-8.72664	-8.61603	-9.34494	-8.90194	-9.22393	-3.10656	-8.38815	-2.35718	-5.18811	-3.66616	-6.87502	-9.56667	-9.1098	-1.33781	-9.42178	-8.04131	-4.87564	-4.91128	-6.35806	-7.46217	-4.34941	-8.68167	-7.78687	-8.25273	-7.84169	-9.0933	-8.66071	-8.7524	-9.02566	-6.76473	-8.56722	-9.37889	-9.25334	-4.34611	-8.46327	-9.36466	-4.58434	-8.70565	-5.52867	-9.69982	-7.17345
hsa-miR-662	MIMAT0003325	16	820249	-8.10744	-8.5167	-8.49922	-8.00244	-8.75106	-8.72664	-8.61603	-7.93083	-8.90194	-9.22393	-9.54531	-9.65779	-9.49439	-9.49739	-9.27859	-8.62876	-9.56667	-9.1098	-7.83637	-9.42178	-8.04131	-6.26454	-9.12214	-7.78616	-7.41388	-9.21357	-9.42041	-7.78687	-9.44678	-8.92932	-9.0933	-9.43945	-8.7524	-9.02566	-10.1646	-8.56722	-9.37889	-6.70116	-8.38892	-8.46327	-9.36466	-7.61264	-8.70565	-7.62767	-9.60874	-6.74378
hsa-miR-1225-5p	MIMAT0005572	16	2140217	0.108788	2.03281	2.15892	3.44412	0.734129	1.87924	1.54752	1.21651	0.868374	0.1259	0.52805	1.08522	1.80517	1.06824	1.67481	0.915319	1.40225	1.19254	2.26259	1.55067	2.59475	3.03189	-0.321148	2.16864	2.79527	0.272758	0.685179	2.89989	0.965652	1.252	0.923618	1.53445	1.50254	2.29059	-0.00083	1.77116	0.91035	1.3403	1.46724	1.9116	1.00056	1.67552	2.0108	1.32376	1.70797	1.41314
hsa-miR-1225-3p	MIMAT0005573	16	2140285	-4.8385	-4.5502	-4.51273	-4.49999	-4.57746	-4.66678	-4.88197	-4.74199	-5.46446	-4.91628	-5.38669	-5.35837	-5.10407	-5.04294	-4.92487	-4.32653	-5.37843	-5.03283	-5.20783	-5.53892	-3.89107	-4.69339	-5.07461	-5.21401	-4.97529	-5.18186	-5.3782	-3.51246	-5.08808	-4.82466	-4.79841	-4.98941	-4.63415	-4.59839	-5.91163	-4.29801	-5.07806	-4.85786	-4.24461	-4.24885	-5.29071	-3.62866	-4.40806	-5.06541	-5.37395	-5.30739
hsa-miR-940	MIMAT0004983	16	2321818	-0.255471	1.74073	1.35729	2.26688	0.820949	1.34364	0.733554	1.1355	1.09681	0.491821	-0.262651	0.87682	0.779038	0.933755	1.44081	0.277652	0.787087	0.532362	1.35596	0.380621	1.5114	1.57713	-0.494141	1.41677	1.41553	0.558787	-0.590822	1.66238	0.430131	1.00861	0.858106	0.165145	1.51737	1.7532	-0.208678	0.215018	0.615809	1.11578	0.458436	1.0092	1.20528	1.29804	1.6005	0.359928	1.35524	0.819078
hsa-miR-193b-5p	MIMAT0004767	16	14397848	-5.00955	-5.0031	-5.75503	-4.94782	-6.68801	-5.25111	-4.87706	-5.50415	-5.37817	-5.46249	-7.37332	-6.26447	-7.46128	-5.76526	-5.7329	-4.57996	-5.44347	-7.02989	-6.13027	-6.29713	-4.29047	-5.78722	-5.19173	-5.51358	-5.87502	-7.28036	-5.35379	-5.26234	-6.24285	-6.78727	-5.53548	-5.89179	-5.67744	-5.61024	-6.72066	-5.00589	-6.59499	-5.5342	-5.50619	-6.59213	-6.24095	-6.29659	-5.5521	-6.25867	-6.03811	-5.84144
hsa-miR-193b-3p	MIMAT0002819	16	14397882	1.29775	0.653591	-0.00725079	-0.0861101	-1.60875	0.312535	1.22173	0.623276	0.843801	0.93583	-1.39122	-0.186041	-2.70399	-0.454736	0.548143	1.5502	-0.275272	-0.904093	-2.42435	-0.0304575	1.45323	-1.04282	1.21868	0.395387	-0.814282	0.075737	0.857011	1.08657	0.261624	-0.598888	0.659586	-0.0296364	-0.789053	0.430718	-1.03013	1.69653	0.261872	0.334913	0.261433	-0.38039	0.0759067	-0.946414	0.335357	-0.883481	0.358226	-0.303826
hsa-miR-365a-3p	MIMAT0000710	16	14403198	2.43742	1.58075	1.23409	1.7955	1.52845	0.973836	2.66969	2.09365	2.25496	2.11602	0.353949	1.59141	-0.0958576	1.2609	1.50447	3.17449	1.70902	0.964306	0.202118	1.37306	1.51249	0.426801	2.26556	2.26364	1.5089	1.99998	1.7321	1.46032	1.06986	1.3469	2.64914	1.94235	1.66601	1.36225	1.2362	2.36211	1.79769	2.43169	1.00117	0.808182	1.01376	0.555849	1.74157	0.582397	1.90103	0.769069
hsa-miR-484	MIMAT0002174	16	15737165	-2.92744	-2.07944	-3.5612	-5.32668	-2.48808	-3.65759	-3.6548	-2.78362	-3.38808	-2.16813	-3.43105	-4.10839	-4.04472	-4.16471	-3.40093	-3.59396	-4.42779	-3.6683	-3.31244	-2.79768	-2.96099	-3.96781	-3.63699	-4.0604	-3.56029	-2.60723	-3.41363	-2.44435	-3.47285	-3.4588	-3.18125	-3.60073	-3.43562	-2.68826	-3.6246	-2.76239	-2.78513	-2.81761	-3.69532	-2.94535	-3.86333	-3.27951	-3.64911	-3.97334	-2.98186	-3.17866
hsa-miR-328	MIMAT0000752	16	67236292	-5.89591	-5.74727	-6.57745	-6.08175	-6.09246	-6.26209	-5.48401	-6.46929	-5.51443	-5.37981	-5.63741	-5.08145	-5.9318	-6.20387	-6.43526	-6.40759	-6.32321	-5.64724	-6.40496	-6.75104	-6.60431	-6.64138	-6.09573	-5.07026	-6.10247	-5.43822	-6.91276	-7.78687	-6.74262	-7.04409	-4.2031	-6.06997	-6.56198	-4.95215	-6.14728	-6.60606	-5.55871	-6.55952	-7.51302	-5.38838	-6.05008	-7.69023	-4.57468	-6.40256	-5.85929	-6.87009
hsa-miR-140-5p	MIMAT0000431	16	68524509	-1.72223	-1.95231	-1.78787	-1.77862	-1.65449	-1.65731	-1.0605	-1.66404	-0.986217	-1.45112	0.629554	-1.04695	-0.767697	-1.23195	-1.9536	-1.53401	-2.02888	-1.01616	-1.5262	-1.34529	-2.78101	-0.368123	-1.32108	-0.238772	-1.15294	-1.11193	-1.04365	-1.30779	-1.1758	-1.13209	-1.68705	-1.35473	-1.40548	-2.14661	-0.897073	-1.03731	-1.56819	-2.36085	-1.86178	-2.0269	-1.58234	-2.40124	-2.05461	-1.06741	-1.31751	-1.7851
hsa-miR-140-5p	MIMAT0000431	16	69967008	-1.72223	-1.95231	-1.78787	-1.77862	-1.65449	-1.65731	-1.0605	-1.66404	-0.986217	-1.45112	0.629554	-1.04695	-0.767697	-1.23195	-1.9536	-1.53401	-2.02888	-1.01616	-1.5262	-1.34529	-2.78101	-0.368123	-1.32108	-0.238772	-1.15294	-1.11193	-1.04365	-1.30779	-1.1758	-1.13209	-1.68705	-1.35473	-1.40548	-2.14661	-0.897073	-1.03731	-1.56819	-2.36085	-1.86178	-2.0269	-1.58234	-2.40124	-2.05461	-1.06741	-1.31751	-1.7851
hsa-miR-140-3p	MIMAT0004597	16	69967053	-1.3856	-1.40098	-0.981161	-1.69453	-1.4372	-0.858026	-0.613841	-1.50041	-0.661602	-1.26012	1.51357	-0.816771	-0.689267	-0.648654	-1.52873	-1.45574	-1.55032	-0.838946	-1.30026	-1.40397	-0.909263	0.0425529	-1.39845	-0.519532	-0.938481	-1.16454	-0.662298	-0.439406	-0.821819	-0.851467	-1.14508	-1.50068	-1.53647	-1.55364	-0.771163	-1.00141	-1.13327	-1.70478	-0.853465	-1.57703	-0.750796	-1.40713	-1.21239	-0.974826	-1.34298	-1.29582
hsa-miR-768-5p_v11.0	MIMAT0003946	16	70349834	0.517919	0.217661	0.384869	-0.463107	-0.68721	-0.186791	0.369864	-1.59559	-0.81764	-0.757709	-0.448931	-0.778827	-1.43689	-1.1041	-1.49483	-0.405711	-0.516576	0.654089	-1.69973	-1.60877	0.02602	-0.918161	-0.756417	-0.865286	-0.93201	0.032546	-2.57742	-0.509276	-0.944024	-0.426723	0.911665	-1.14489	-0.583025	-0.499962	-1.27625	-0.219172	-0.492834	-1.399	-0.950774	-0.193404	-0.219396	-2.27277	-0.181504	0.315742	-0.673506	-1.58637
hsa-miR-768-3p_v11.0	MIMAT0003947	16	70349881	1.71752	1.17313	1.06201	0.892167	0.873076	1.26505	1.76333	0.430099	1.18431	0.389477	1.56657	0.866505	0.462204	1.21753	0.253488	1.19567	1.2683	1.84276	0.275268	0.869468	1.98572	0.797327	1.54659	0.910542	1.2917	0.589945	1.67958	1.44203	0.843254	0.713491	2.40537	0.659336	1.27945	1.11856	1.16233	1.97976	0.974803	0.776485	1.79818	0.895886	0.997291	1.53533	0.349527	0.989204	0.61766	0.756106
hsa-miR-22-5p	MIMAT0004495	17	1617232	-2.57214	-2.15644	-2.811	-2.52157	-4.19052	-2.3487	-1.8595	-2.68186	-1.94987	-2.26676	-3.15443	-3.95713	-3.70918	-2.52698	-2.74038	-2.79803	-4.11716	-2.60835	-3.03833	-2.91833	-2.89765	-3.17396	-1.71366	-1.78871	-3.27094	-3.92652	-1.94343	-2.67076	-2.33831	-3.66292	-2.75071	-2.14811	-3.00778	-2.82379	-2.23587	-2.73947	-3.64749	-2.59538	-2.18764	-3.50797	-2.8231	-3.07578	-4.34225	-3.79244	-3.11502	-4.21561
hsa-miR-22-3p	MIMAT0000077	17	1617270	2.95828	3.79898	3.47292	3.63836	1.97179	3.74109	4.26835	3.01023	3.44164	3.27782	2.49173	2.13067	2.15378	2.91512	2.66001	2.7668	1.8917	3.31374	2.86979	2.51876	3.25886	2.39273	3.42855	3.96932	2.77526	2.45322	3.1515	3.92088	2.93151	2.74451	2.83144	3.42882	2.23782	2.80834	3.21214	2.74963	2.30317	2.80816	4.03013	2.95377	2.73203	2.29573	2.17867	2.44374	2.7711	1.78974
hsa-miR-132-5p	MIMAT0004594	17	1953245	-6.67858	-7.04636	-7.07277	-6.46643	-5.98216	-7.79624	-5.05014	-6.25045	-7.1065	-5.82482	-6.07662	-6.04775	-6.74709	-6.17299	-7.93289	-7.01149	-6.51814	-6.17309	-6.43349	-6.11708	-8.04131	-6.39626	-5.86992	-5.36051	-6.15764	-6.60574	-6.29586	-7.78687	-6.476	-7.35966	-7.25438	-6.37174	-6.99399	-7.43438	-5.27231	-7.15326	-6.11147	-8.09436	-7.47077	-7.20495	-6.09298	-7.69023	-4.7306	-6.14871	-6.70547	-6.77048
hsa-miR-132-3p	MIMAT0000426	17	1953281	-3.34496	-3.34342	-3.29146	-3.37399	-2.75636	-3.68949	-2.07118	-3.09187	-3.01488	-2.84514	-2.90338	-2.73399	-3.13766	-2.69038	-3.50758	-2.8311	-3.01427	-3.08951	-3.14156	-3.09541	-3.39415	-3.09614	-2.86875	-3.07603	-3.14141	-3.32265	-2.75345	-2.65671	-3.35794	-3.5075	-2.91411	-3.17974	-3.72967	-3.37848	-2.40086	-3.43747	-2.74406	-3.638	-3.31571	-3.58423	-3.08488	-2.98195	-2.06809	-3.06633	-3.82575	-3.46858
hsa-miR-212-3p	MIMAT0000269	17	1953655	-5.35712	-5.24716	-5.5869	-5.91197	-4.7966	-4.37931	-4.45527	-4.37387	-4.75763	-5.08359	-5.01294	-5.24482	-5.03422	-4.31218	-4.66246	-3.78373	-5.13217	-4.48306	-4.75531	-4.56577	-4.98519	-4.72731	-4.35642	-5.12314	-4.20546	-6.46064	-3.73498	-3.9741	-4.93727	-5.58115	-4.761	-4.66279	-4.01416	-4.1949	-4.34703	-3.63948	-4.3383	-4.61733	-3.57919	-5.09657	-5.03946	-3.36808	-4.16921	-5.01906	-5.85066	-5.00034
hsa-miR-195-5p	MIMAT0000461	17	6920968	1.23491	0.826694	1.31854	0.511932	0.673203	0.566304	1.56668	0.858098	2.31363	2.04336	2.53326	2.91078	0.960672	1.82693	-0.115126	0.524353	1.57927	2.54989	0.538048	2.19903	1.13631	0.341282	1.27862	2.55062	1.51089	1.17048	2.02202	-0.223738	1.29472	1.01542	1.33448	2.3886	2.31134	1.72867	2.3476	0.734071	1.31042	0.702428	0.0648546	0.578037	1.53401	0.407463	1.19576	1.30282	1.5254	1.71985
hsa-miR-195-3p	MIMAT0004615	17	6921007	-8.10744	-8.5167	-8.3305	-9.06083	-8.75106	-8.72664	-8.60074	-7.99626	-8.64044	-7.30185	-6.65233	-6.615	-7.76571	-8.0212	-9.27859	-8.62876	-8.54496	-6.74445	-8.49432	-6.81556	-7.76544	-7.64498	-9.12214	-6.89912	-7.68969	-9.21357	-6.59953	-7.73676	-9.15091	-8.92932	-7.45933	-7.80237	-8.7524	-7.36236	-7.1718	-8.56722	-9.37889	-9.07679	-8.38892	-8.46327	-9.20499	-7.69023	-6.38931	-7.49131	-8.61374	-7.00838
hsa-miR-497-5p	MIMAT0002820	17	6921273	-0.223994	0.0885334	0.438206	-0.451679	-0.452666	-0.148839	0.584344	-0.173117	0.976632	0.706883	1.42725	1.37916	-0.0905399	0.512232	-1.3658	-0.57145	0.415014	0.953833	-0.222883	0.843201	0.400583	-0.420367	-0.0101604	1.17966	0.271962	0.059	0.854083	-0.504494	0.077055	-0.152476	0.0635872	0.950333	0.78767	0.745236	0.924272	-0.609565	0.155433	-0.282322	-0.286965	-0.292495	0.0526047	-0.604528	0.992737	0.0752068	0.374539	0.531728
hsa-miR-324-3p	MIMAT0000762	17	7067411	-0.671444	-0.606815	-0.696255	-0.67795	-0.328815	-0.356059	-0.413523	-0.82206	-1.01416	-0.786084	-1.038	-1.33426	-0.995643	-0.729511	-0.820571	-0.764012	-1.30133	-1.05437	-0.636763	-0.206547	-0.24411	-0.9791	-0.773662	-1.12488	-0.616051	-0.737937	-0.558832	0.0404887	-1.21046	-0.963536	-0.602257	-0.759762	-0.320946	-0.487998	-0.996265	-0.676768	-1.012	-0.537159	0.005476	-1.0554	-1.16085	0.381252	-0.920688	-1.50522	-1.48873	-1.02232
hsa-miR-324-5p	MIMAT0000761	17	7126653	-2.57817	-2.41704	-2.5897	-1.44766	-1.24397	-2.51502	-2.10028	-2.14878	-2.56735	-1.38663	-2.29456	-2.1105	-2.27044	-2.74152	-1.94906	-2.2786	-2.98934	-2.98542	-1.32197	-1.76778	-2.28308	-2.4307	-2.06537	-1.96942	-1.91387	-0.0956697	-2.81343	-2.25821	-3.05467	-2.38309	-1.06362	-1.83786	-2.68694	-1.79014	-2.29032	-2.85104	-2.31346	-1.62735	-2.70915	-2.12339	-3.04463	-2.2298	-2.00388	-2.78631	-1.68364	-2.58665
hsa-miR-324-3p	MIMAT0000762	17	7126687	-0.671444	-0.606815	-0.696255	-0.67795	-0.328815	-0.356059	-0.413523	-0.82206	-1.01416	-0.786084	-1.038	-1.33426	-0.995643	-0.729511	-0.820571	-0.764012	-1.30133	-1.05437	-0.636763	-0.206547	-0.24411	-0.9791	-0.773662	-1.12488	-0.616051	-0.737937	-0.558832	0.0404887	-1.21046	-0.963536	-0.602257	-0.759762	-0.320946	-0.487998	-0.996265	-0.676768	-1.012	-0.537159	0.005476	-1.0554	-1.16085	0.381252	-0.920688	-1.50522	-1.48873	-1.02232
hsa-miR-744-5p	MIMAT0004945	17	11985236	-3.69044	-4.69928	-3.61553	-4.72201	-3.65025	-4.34743	-3.56901	-4.09231	-4.38176	-2.88403	-4.25925	-3.7532	-6.18058	-4.80806	-3.17634	-4.27128	-4.67238	-5.36379	-3.22424	-3.52476	-3.9287	-4.4625	-4.25791	-4.58144	-3.91561	-3.95227	-5.26238	-4.31479	-4.82287	-4.83683	-4.04291	-4.05746	-3.09173	-3.54967	-4.18233	-4.40879	-6.41522	-4.04732	-4.56837	-3.89428	-4.17699	-4.58768	-3.88383	-5.03879	-4.03029	-4.95925
hsa-miR-744-3p	MIMAT0004946	17	11985291	-4.93467	-5.80181	-5.05713	-5.39654	-7.14596	-7.15196	-5.10487	-5.50795	-8.90194	-6.37904	-7.86717	-8.21909	-6.66	-6.74636	-6.73686	-8.62876	-5.56168	-4.05849	-5.95402	-6.76483	-6.15983	-6.62906	-7.60683	-5.25065	-5.74016	-7.44285	-7.04821	-7.78687	-5.78142	-6.24665	-9.0933	-7.04913	-4.97781	-5.29778	-7.01015	-5.0911	-7.90703	-6.96328	-7.42892	-4.76124	-6.13577	-5.71889	-4.95663	-8.90834	-5.06087	-7.08312
hsa-miR-33b-5p	MIMAT0003301	17	17717184	-8.10744	-8.5167	-8.49922	-9.06083	-8.75106	-8.72664	-8.61603	-9.07492	-8.90194	-8.84946	-9.54531	-9.65779	-9.49439	-9.49739	-7.84213	-8.62876	-9.56667	-9.1098	-9.58798	-5.21227	-8.04131	-9.74733	-9.12214	-9.60175	-8.60667	-7.71933	-9.42041	-7.78687	-9.44678	-8.92932	-9.0933	-7.87607	-8.7524	-4.90616	-9.57535	-8.56722	-9.12887	-9.25334	-8.38892	-8.46327	-9.36466	-7.69023	-8.70565	-9.54223	-7.48716	-9.86637
hsa-miR-33b-3p	MIMAT0004811	17	17717224	-6.27886	-5.31417	-5.29048	-4.97074	-6.47438	-6.21411	-5.40346	-5.45854	-7.62449	-5.85848	-7.1439	-6.96341	-6.13753	-7.10302	-6.01308	-8.25585	-6.21786	-6.0457	-5.94168	-6.12053	-5.82501	-5.45894	-7.65304	-6.45658	-5.79699	-9.21357	-7.3149	-5.09182	-6.777	-5.24129	-9.0933	-6.35239	-8.7524	-5.16835	-8.53948	-7.11831	-5.68115	-5.3764	-6.90458	-4.78128	-6.25101	-4.99472	-5.21227	-5.08904	-7.53721	-5.46521
hsa-miR-451a	MIMAT0001631	17	27188424	2.44256	1.19254	2.8441	1.04455	2.39834	3.82611	2.3468	3.70355	5.96793	3.06478	2.72252	1.35621	0.447401	3.35572	1.286	4.89281	1.94153	4.75187	2.30621	2.75829	3.83591	1.27163	-0.366847	1.81325	1.75244	2.45705	3.8834	4.22515	3.45533	0.488186	6.03058	2.18249	4.21228	0.951833	2.76343	3.8456	1.93401	2.33095	3.39166	0.741699	1.98424	1.58566	1.68685	2.60212	4.18096	2.41146
hsa-miR-144-5p	MIMAT0004600	17	27188586	-8.10744	-8.5167	-7.54502	-9.06083	-8.75106	-6.0061	-8.61603	-5.95072	-2.60774	-6.32986	-6.74428	-9.65779	-9.49439	-6.33806	-7.94079	-4.61511	-9.56667	-4.77465	-7.11952	-9.42178	-8.04131	-9.74733	-9.12214	-9.60175	-8.60104	-6.71995	-5.30403	-5.91954	-5.98232	-8.92932	-2.76737	-8.4745	-4.96352	-9.02566	-8.34806	-5.64579	-8.16788	-8.17976	-8.38892	-8.46327	-9.36466	-7.69023	-8.70565	-6.79589	-5.31514	-7.07014
hsa-miR-144-3p	MIMAT0000436	17	27188621	-5.41246	-6.10222	-4.19236	-8.23408	-4.44419	-2.50474	-6.43471	-2.80607	-0.322851	-4.42961	-3.36232	-6.76636	-7.0787	-4.23423	-5.03102	-0.455045	-4.28293	-2.52968	-3.63785	-3.48973	-2.01426	-5.16618	-9.12214	-6.06478	-4.50122	-2.96446	-2.73514	-1.45049	-2.62763	-6.68403	-0.423289	-5.11917	-2.75721	-6.45193	-3.98973	-2.79352	-4.64488	-4.0027	-2.41417	-4.16422	-6.10058	-4.0053	-3.83591	-1.85516	-2.14358	-3.77793
hsa-miR-423-5p	MIMAT0004748	17	28444122	-1.21767	-1.96163	-1.9707	-1.84136	-2.14501	-1.58084	-1.86557	-1.84781	-2.30708	-2.1995	-2.39817	-2.41747	-2.76357	-2.35988	-2.43803	-1.04013	-1.85529	-2.67223	-2.50345	-2.29828	-0.660933	-2.37592	-2.68048	-2.71571	-2.00585	-2.37201	-2.49234	-1.89254	-2.01084	-2.42992	-1.82863	-2.30147	-1.72151	-1.65969	-2.42446	-2.38461	-1.58064	-1.58319	-1.97606	-1.02069	-2.71826	-1.37258	-1.86033	-1.24931	-2.27734	-2.53302
hsa-miR-423-3p	MIMAT0001340	17	28444162	-5.15932	-5.90566	-6.12448	-5.61227	-7.05826	-5.36393	-5.77598	-5.52499	-6.391	-5.9681	-6.29182	-5.96212	-6.65548	-6.03057	-5.79657	-4.89338	-5.8053	-6.28226	-6.1686	-5.79516	-4.79029	-6.47096	-6.00188	-6.18679	-5.5465	-5.85999	-5.82581	-5.22447	-5.80091	-6.4629	-5.60352	-6.06836	-5.77256	-5.20701	-6.46472	-6.56891	-5.65412	-5.70748	-5.18578	-4.83559	-6.2767	-4.43788	-5.36782	-5.21471	-5.91741	-6.37186
hsa-miR-193a-5p	MIMAT0004614	17	29887046	-2.04752	-1.99286	-1.99794	-2.01082	-1.6521	-1.88496	-1.99086	-2.5444	-1.74473	-2.44184	-3.08549	-2.80651	-3.87003	-2.52623	-2.50032	-0.474294	-1.6224	-2.83121	-3.72242	-3.4259	-1.2856	-3.48837	-2.11293	-2.71653	-2.71862	-2.50958	-3.2806	-2.11115	-3.47503	-3.16414	-1.23793	-2.59453	-2.33326	-2.9124	-2.78525	-2.05671	-3.52198	-2.14948	-2.58116	-3.33184	-3.43676	-3.18384	-2.3487	-3.24952	-2.78774	-3.61772
hsa-miR-193a-3p	MIMAT0000459	17	29887076	-0.632572	-0.534351	-0.0644856	-0.503055	-0.423388	-0.636725	-0.751037	-0.0196943	-0.467922	-0.924527	-0.635654	-0.609316	-1.58202	-0.842595	-0.375065	1.43679	0.295843	-0.59758	-0.769481	-0.551455	-0.258574	-1.39653	0.354866	-0.626419	-0.0729771	0.21822	-0.863859	-0.234813	-1.42212	-0.432825	0.952996	-0.0934029	-0.754643	-0.54457	-0.702032	0.293382	-0.750424	0.247744	-0.37507	-1.07418	-1.77776	-0.57129	-0.2656	-1.07297	-0.328766	-1.32953
hsa-miR-365a-3p	MIMAT0000710	17	29902498	2.43742	1.58075	1.23409	1.7955	1.52845	0.973836	2.66969	2.09365	2.25496	2.11602	0.353949	1.59141	-0.0958576	1.2609	1.50447	3.17449	1.70902	0.964306	0.202118	1.37306	1.51249	0.426801	2.26556	2.26364	1.5089	1.99998	1.7321	1.46032	1.06986	1.3469	2.64914	1.94235	1.66601	1.36225	1.2362	2.36211	1.79769	2.43169	1.00117	0.808182	1.01376	0.555849	1.74157	0.582397	1.90103	0.769069
hsa-miR-923_v12.0	MIMAT0004973	17	30502317	4.03033	5.78939	4.91924	4.7591	3.58136	6.16681	4.97319	4.72824	4.88015	3.9595	5.00872	2.88233	4.67276	4.19954	6.48015	5.84025	5.40564	4.19898	6.13205	3.86536	8.26808	6.464	4.85719	4.50699	4.47075	3.53896	5.53939	8.54292	4.55826	4.50762	4.83223	4.3904	4.54953	4.91643	3.48911	6.0924	3.87727	5.41129	7.32271	6.25307	3.85367	6.7177	5.51157	3.90993	3.65793	4.99181
hsa-miR-152	MIMAT0000438	17	46114600	-2.6976	-1.5245	-2.30234	-1.52915	-4.19424	-1.74163	-1.10711	-1.67937	-2.19939	-1.58263	-1.73462	-2.65142	-2.46974	-2.21407	-3.32814	-3.73195	-3.49767	-1.72015	-2.77854	-2.55537	-2.69516	-2.68742	-1.72611	-0.799899	-1.99975	-3.38285	-1.42712	-2.09937	-2.44075	-3.16013	-2.54097	-1.21173	-2.8641	-2.09788	-1.48267	-2.37541	-3.75156	-2.44942	-1.97037	-2.95875	-2.63544	-2.59244	-3.34338	-3.26383	-2.16431	-2.71839
hsa-miR-10a-5p	MIMAT0000253	17	46657243	1.88613	-0.74932	-0.892686	-0.229204	-1.42054	1.03249	1.04239	-0.27604	0.133603	0.0539799	-0.34337	0.626828	-0.897953	-0.1336	-0.0271368	1.02516	-0.48841	-0.938963	-1.27442	3.15774	-1.10833	-1.46025	0.137026	0.781414	0.278227	-0.509845	-0.508538	-1.00404	1.72929	-0.747343	-0.564508	1.0431	-0.823031	-0.944377	-0.0245953	3.55905	2.69529	0.518391	-0.0246143	-1.48389	0.132525	-1.32455	-2.10206	-0.460398	1.81149	-1.14102
hsa-miR-10a-3p	MIMAT0004555	17	46657283	-5.29744	-8.5167	-8.49922	-9.06083	-8.75106	-5.78371	-6.50639	-9.15995	-8.90194	-8.79757	-8.16083	-7.03615	-9.49439	-9.49739	-6.7237	-7.99726	-8.93844	-9.1098	-9.95219	-3.68967	-8.04131	-9.74094	-7.6145	-6.92193	-7.12577	-9.21357	-7.37451	-7.78687	-4.82779	-8.92932	-9.0933	-6.1137	-8.7524	-9.02566	-7.48111	-3.32495	-4.22665	-6.25446	-7.45381	-8.46327	-7.43372	-7.69023	-8.70565	-9.54223	-5.20413	-9.46831
hsa-miR-196a-5p	MIMAT0000226	17	46709879	-4.88182	0.197442	-4.39806	-1.11109	-2.79433	0.0856285	-0.193346	-0.641536	-3.17183	1.46482	-1.80899	-1.11729	-0.740588	-1.09022	-0.173756	-0.609962	-0.931059	-5.51604	-4.391	-3.50082	-3.47245	-3.06711	0.0406389	-0.530024	-1.55049	2.38294	1.02051	-1.51759	-4.11619	-2.20257	-4.20947	0.766912	-4.31617	-2.30533	-1.23535	-0.348837	-2.6761	1.84808	-3.14155	1.49609	-3.12192	-0.974323	-2.06573	0.539799	0.404367	-1.89043
hsa-miR-454-5p	MIMAT0003884	17	54569945	-8.10744	-8.5167	-8.49922	-9.06083	-8.75106	-8.72664	-8.61603	-9.02936	-8.90194	-9.22393	-9.54531	-9.65779	-9.49439	-9.49739	-9.27859	-8.62876	-9.56667	-9.1098	-8.5747	-9.42178	-8.04131	-9.74733	-9.12214	-9.60175	-9.86133	-8.77548	-9.42041	-7.78687	-9.44678	-8.92932	-9.0933	-9.43945	-8.7524	-9.02566	-10.1646	-8.56722	-9.37889	-8.59556	-8.38892	-8.46327	-9.36466	-7.69023	-8.70565	-9.54223	-9.69982	-9.52284
hsa-miR-301a-3p	MIMAT0000688	17	54583351	-3.08439	-3.54238	-3.97459	-3.17758	-1.15311	-2.91184	-4.23339	-1.95377	-3.71282	-3.3331	-3.16558	-3.06263	-3.13454	-4.15981	-0.98211	-2.91264	-1.92971	-4.14212	-0.373759	-3.12537	-4.93848	-3.20315	-2.60195	-3.30763	-2.50922	-0.0422831	-4.01592	-1.45575	-3.29284	-1.89369	-1.76463	-2.91581	-3.07478	-2.61582	-3.24769	-4.24392	-2.89083	-0.532088	-3.30218	-2.02899	-4.25755	-1.11077	-4.01801	-2.88338	-2.57743	-1.95759
hsa-miR-142-5p	MIMAT0000433	17	56408628	-2.6733	-3.34879	-1.83129	-3.5718	-1.5932	-1.26088	-4.02872	-2.83081	-2.26105	-3.41543	-1.56322	-1.81339	-1.8663	-1.82099	-1.63595	0.163946	-2.01026	-2.91582	-1.57798	-2.27577	-2.23279	-0.632421	-0.966548	-2.74411	-1.43964	-0.202574	-2.33523	-0.943187	-0.210787	0.701891	-2.23299	-3.00544	-2.74924	-3.34887	-0.21578	-3.87481	-0.82647	-1.26026	-1.83914	-0.461029	-1.00387	-1.01867	-4.2341	1.55579	-1.06405	-0.801589
hsa-miR-142-3p	MIMAT0000434	17	56408666	0.579087	-0.724278	0.893702	-0.750473	1.64083	1.47216	-1.01806	0.144065	0.562251	-0.130984	1.20363	1.1177	1.10791	0.958815	1.10133	2.82402	0.575524	0.282316	1.09358	0.817549	0.0471249	1.7404	1.87697	0.498747	1.28861	3.04455	0.544129	2.04743	2.46345	3.75325	0.661308	0.145099	0.216014	-0.616893	2.75352	-0.592773	1.96345	1.42833	0.545677	2.27243	2.10796	1.7329	-1.39428	3.96693	1.93979	1.97201
hsa-miR-454-5p	MIMAT0003884	17	57215163	-8.10744	-8.5167	-8.49922	-9.06083	-8.75106	-8.72664	-8.61603	-9.02936	-8.90194	-9.22393	-9.54531	-9.65779	-9.49439	-9.49739	-9.27859	-8.62876	-9.56667	-9.1098	-8.5747	-9.42178	-8.04131	-9.74733	-9.12214	-9.60175	-9.86133	-8.77548	-9.42041	-7.78687	-9.44678	-8.92932	-9.0933	-9.43945	-8.7524	-9.02566	-10.1646	-8.56722	-9.37889	-8.59556	-8.38892	-8.46327	-9.36466	-7.69023	-8.70565	-9.54223	-9.69982	-9.52284
hsa-miR-454-3p	MIMAT0003885	17	57215204	-2.5588	-4.82666	-4.20291	-4.33399	-2.69879	-4.09597	-4.39501	-3.1318	-3.94486	-3.58945	-3.45597	-3.78771	-4.00942	-4.11032	-1.68665	-3.97083	-2.96154	-3.69958	-2.20414	-3.36156	-5.45105	-4.48005	-3.3562	-3.55606	-3.69005	-1.96974	-4.30386	-3.22371	-3.46953	-3.4627	-2.68407	-3.19057	-3.59178	-3.79922	-3.43351	-4.76477	-3.27772	-2.55185	-4.8546	-4.12978	-3.83381	-2.3778	-5.95539	-3.95472	-3.32424	-2.49654
hsa-miR-301a-3p	MIMAT0000688	17	57228569	-3.08439	-3.54238	-3.97459	-3.17758	-1.15311	-2.91184	-4.23339	-1.95377	-3.71282	-3.3331	-3.16558	-3.06263	-3.13454	-4.15981	-0.98211	-2.91264	-1.92971	-4.14212	-0.373759	-3.12537	-4.93848	-3.20315	-2.60195	-3.30763	-2.50922	-0.0422831	-4.01592	-1.45575	-3.29284	-1.89369	-1.76463	-2.91581	-3.07478	-2.61582	-3.24769	-4.24392	-2.89083	-0.532088	-3.30218	-2.02899	-4.25755	-1.11077	-4.01801	-2.88338	-2.57743	-1.95759
hsa-miR-21-5p	MIMAT0000076	17	57918637	7.02995	6.73561	6.39865	6.55917	6.36727	6.77168	7.3463	7.19545	6.63427	7.16712	6.15527	6.29112	5.98315	7.08327	6.83317	7.97379	6.44028	6.30041	6.85357	7.27067	5.85653	5.98571	7.36935	7.3387	6.56518	7.13979	6.59879	7.08254	7.16341	6.55449	6.27205	7.20985	7.04531	6.43709	6.72137	6.55929	6.21246	6.92513	7.14949	7.27268	6.6918	6.34536	4.81301	6.54158	6.71078	6.39839
hsa-miR-21-3p	MIMAT0004494	17	57918680	-1.72478	-1.04619	-1.61908	-1.88667	-1.94442	-0.777566	-1.24091	-0.486832	-1.5768	-1.43808	-1.77943	-2.37182	-2.37364	-0.809077	-0.783149	-0.16451	-0.643145	-2.53288	-0.513323	-0.729562	-1.14988	-1.67662	-0.514804	-1.47415	-1.01036	-1.54706	-0.619688	0.44731	0.131194	-1.87551	-1.60739	-1.13632	-0.870679	-0.647247	-1.74846	-0.392196	-1.46821	-0.412886	0.122161	-0.212061	-2.03753	-0.387614	-2.95017	-1.12668	-1.72438	-1.40618
hsa-miR-634	MIMAT0003304	17	64783256	-8.10744	-8.5167	-8.49922	-9.06083	-8.75106	-8.72664	-8.61603	-9.34494	-8.90194	-9.08087	-9.54531	-9.65779	-9.35482	-9.07213	-9.27859	-8.62876	-9.56667	-9.1098	-9.95219	-9.42178	-8.04131	-9.74733	-9.12214	-9.60175	-9.48458	-9.21357	-8.41276	-7.78687	-9.44678	-8.92932	-9.0933	-9.14847	-8.7524	-9.02566	-10.1646	-8.54344	-9.37889	-9.25334	-8.38892	-8.46327	-9.36466	-7.69023	-8.70565	-9.54223	-9.69982	-9.34251
hsa-miR-548d-5p	MIMAT0004812	17	65467650	-8.10744	-8.5167	-8.49922	-9.06083	-8.75106	-8.72664	-8.61603	-9.34494	-8.90194	-9.22393	-9.54531	-9.65779	-7.18912	-9.49739	-9.27859	-8.62876	-9.56667	-9.1098	-8.63112	-9.42178	-8.04131	-9.65904	-9.12214	-9.60175	-9.86133	-7.85908	-9.30466	-7.78687	-9.44678	-8.92932	-9.0933	-9.43945	-8.7524	-9.02566	-10.1646	-8.56722	-9.37889	-9.25334	-8.38892	-8.46327	-9.36466	-7.69023	-8.70565	-9.54223	-9.69982	-9.86637
hsa-miR-636	MIMAT0003306	17	74732614	-5.57928	-4.23082	-5.19039	-4.40478	-5.06981	-4.78396	-5.42495	-4.97733	-6.46935	-4.85378	-6.525	-5.98512	-5.79587	-6.61945	-5.35842	-6.93998	-5.17104	-5.34236	-5.53058	-7.01509	-5.54854	-5.20226	-7.61143	-5.822	-5.28303	-5.95881	-7.36751	-4.98415	-6.27302	-5.29419	-5.49202	-6.03363	-5.82674	-4.95945	-7.37826	-6.81733	-5.04611	-4.55756	-6.18076	-4.80171	-4.83107	-4.14415	-4.30122	-4.86308	-5.32606	-5.50084
hsa-miR-338-5p	MIMAT0004701	17	79099709	-7.88356	-8.21989	-8.3476	-9.06083	-8.73467	-8.72664	-7.12455	-7.87525	-8.90194	-9.06457	-8.30265	-9.65779	-9.25648	-8.55058	-8.65193	-8.62876	-8.89673	-8.41602	-7.61788	-9.42178	-8.04131	-8.18229	-8.05907	-8.99459	-7.65253	-9.21357	-7.83141	-7.4461	-8.25257	-8.7006	-9.0933	-8.68572	-7.57863	-7.47845	-8.22465	-8.08495	-8.08832	-7.71323	-8.38892	-8.46327	-9.30436	-6.91193	-8.31003	-9.30351	-9.69982	-8.05107
hsa-miR-338-3p	MIMAT0000763	17	79099745	-3.6316	-4.05082	-2.57666	-1.46787	-3.77929	-3.58213	-3.76804	-2.67636	-0.866922	-2.43225	-3.15958	-3.31664	-3.67068	-3.36491	-2.09336	-3.58675	-4.62897	-0.905116	-3.16544	-3.58589	-5.01033	-4.15201	-3.31351	-3.53894	-2.8119	-3.44609	-4.18687	-1.89375	-4.18209	-3.19578	-4.05519	-3.22223	1.4326	-1.71395	-3.27349	-2.59825	-1.03202	-3.58708	-3.23441	-3.32988	-3.69791	-4.71293	-3.78896	-3.03849	-1.44421	-2.44935
hsa-miR-1	MIMAT0000416	18	19409038	-6.74866	-8.5167	-7.23677	-6.40482	-7.1598	-8.72664	-5.94268	-5.44002	-5.82398	-7.76143	-5.34841	-4.70504	-5.8944	-5.35646	-9.27859	-4.35106	-9.56667	-1.27354	-6.98313	-5.04762	-8.04131	-7.42912	-5.1274	-4.98514	-6.37483	-5.34346	3.68211	-7.78687	-4.90607	-6.93482	-6.10999	-5.75529	-6.68981	-6.35072	-5.9732	-4.88353	-6.17624	-8.01329	-8.38892	-8.46327	-6.00597	-7.69023	-8.70565	-5.86546	-5.45472	-3.63844
hsa-miR-187-5p	MIMAT0004561	18	33484836	-8.10744	-4.83454	-4.85643	-3.33959	-5.10291	-4.23827	-5.799	-4.38708	-6.52128	-5.57643	-6.5781	-5.01944	-4.85974	-5.42672	-5.3528	-6.4796	-5.32753	-5.68084	-4.49829	-5.02764	-4.48385	-3.23428	-9.12214	-4.59258	-3.48292	-6.09359	-5.88341	-3.76636	-5.53459	-5.68697	-6.07879	-4.37719	-4.85023	-4.11964	-6.35346	-3.90904	-4.82738	-4.61471	-5.82532	-5.59608	-4.9324	-3.59632	-4.35616	-5.21591	-4.42007	-4.89598
hsa-miR-1227-3p	MIMAT0005580	19	2234148	-7.88279	-7.9755	-6.68279	-8.52121	-8.75106	-8.72664	-7.26685	-6.97546	-8.90194	-9.22393	-9.54531	-9.65779	-6.90664	-9.21381	-7.72161	-8.62876	-9.00276	-5.96397	-7.00952	-9.42178	-8.04131	-8.13113	-9.12214	-6.46135	-6.96529	-8.7455	-9.34597	-7.78687	-7.81507	-6.80947	-9.0933	-9.43945	-7.17069	-6.77109	-9.50956	-6.33646	-9.19885	-8.59434	-8.37478	-7.96849	-8.8624	-7.06931	-6.0037	-9.54223	-6.24419	-9.72525
hsa-miR-7-5p	MIMAT0000252	19	4770714	-2.50051	-2.57214	-2.53575	-4.79688	-1.00095	-2.56326	-4.26599	-2.48341	-4.44	-3.41222	-3.94865	-2.98402	-4.48622	-4.00544	1.09421	-3.04062	-3.82495	-2.60392	-2.03828	-2.59804	-4.81503	-2.22658	-2.90002	-3.60739	-0.431945	-0.0584402	-2.21434	-1.7949	-3.14095	-2.04476	-1.071	-3.82864	-4.68911	-2.72332	-2.9296	-4.0807	2.1567	-0.362487	-3.98939	-2.43242	-2.87248	-1.60868	-0.126834	-2.08143	-2.37428	-2.8046
hsa-miR-1238-3p	MIMAT0005593	19	10662869	-4.57806	-4.60176	-4.65067	-4.90367	-4.74233	-5.04525	-4.81916	-5.12229	-5.3584	-5.22322	-5.66054	-5.5987	-5.34708	-5.52458	-5.18537	-4.4944	-5.59036	-5.18317	-5.38524	-5.84847	-3.83608	-5.10678	-4.97556	-5.5256	-5.35874	-5.25819	-5.54724	-3.64806	-5.28165	-5.11361	-4.58832	-5.24341	-4.64513	-4.80629	-5.88687	-4.44119	-5.39744	-5.05041	-4.24288	-4.4077	-5.69529	-3.71326	-4.66152	-5.47448	-5.86791	-5.61406
hsa-miR-638	MIMAT0003308	19	10829107	0.515512	2.36848	3.12613	3.43764	1.3798	2.01216	1.7313	1.7411	1.66584	0.805836	0.851104	1.81385	1.85752	2.039	1.55842	0.451008	1.52629	1.40573	1.74345	1.30923	2.8623	3.23345	0.264379	1.99191	3.01113	-0.199243	0.689902	2.36399	1.17871	0.836483	1.8058	1.33496	2.38289	2.45126	0.134781	1.43204	1.63701	1.80973	1.40416	1.53069	1.63948	2.30591	2.21688	1.00583	1.86441	1.63047
hsa-miR-199a-3p	MIMAT0000232	19	10928102	3.60518	3.53177	3.02782	3.78132	1.93802	2.95244	4.78429	3.88317	3.72952	4.54052	3.08296	3.95358	2.7337	4.00308	1.88381	2.1933	2.75024	2.72658	2.6776	3.46752	2.57233	2.64324	3.68649	5.51955	4.1766	3.00988	4.05221	2.67074	3.41674	3.12873	3.54628	4.64102	3.50743	3.3036	4.54636	3.05095	2.24526	3.0569	2.97596	2.55476	3.67451	2.60554	2.36684	3.27804	3.04936	2.59649
hsa-miR-199a-5p	MIMAT0000231	19	10928169	1.88994	2.78813	1.95502	3.02771	0.382592	2.09047	3.60531	2.54561	2.51796	3.3287	1.65839	2.41338	1.40089	2.58146	0.103382	1.02715	1.75842	1.21717	1.43171	2.18527	2.23626	1.28956	2.142	4.11979	2.91179	1.4728	2.8636	2.34281	2.09531	1.41664	1.68177	3.40278	2.22774	2.43318	3.10037	1.95038	0.808632	1.41269	2.30146	1.1569	1.96447	0.697936	1.50072	1.75901	1.43577	1.10674
hsa-miR-24-3p	MIMAT0000080	19	13947171	3.30134	3.54014	2.86833	2.81796	3.58823	3.16281	3.95811	3.09314	2.74977	3.07585	3.25414	2.67978	3.02274	2.89475	3.03665	2.31813	2.23015	3.07573	3.93561	2.66906	2.76826	2.78123	3.40825	3.27918	2.57373	2.25734	3.36429	2.85046	2.65358	2.37178	2.76894	3.16573	2.37323	2.20743	2.83045	2.7035	2.74477	3.41642	3.47659	2.58523	2.71857	2.73652	2.4616	2.29937	2.47501	2.67687
hsa-miR-27a-3p	MIMAT0000084	19	13947324	3.25742	3.18755	2.64932	2.79325	2.8954	3.07116	3.35436	3.14595	2.78937	3.13909	3.12279	2.84015	3.17718	2.88915	2.55765	2.45315	2.11812	2.88081	3.64033	3.45444	2.73501	2.7619	3.60465	3.49484	2.64567	2.11197	3.71231	2.82942	2.76017	2.22191	2.14989	3.47072	2.5619	2.36829	3.01324	3.29175	2.2061	2.79763	3.28376	2.11487	2.46371	2.23617	2.11549	2.51836	2.71523	2.64102
hsa-miR-23a-5p	MIMAT0004496	19	13947430	-6.17246	-4.48304	-4.90158	-3.80235	-5.10766	-4.41906	-4.87876	-4.27411	-7.34331	-5.52223	-5.48125	-5.70475	-5.1108	-4.98953	-4.99324	-6.09202	-4.84747	-5.3867	-4.25423	-5.54262	-4.12571	-4.21802	-5.52331	-4.67785	-4.44145	-8.71738	-6.33213	-4.5934	-5.82665	-4.89173	-5.34134	-5.65111	-5.80335	-4.81421	-6.28333	-5.1045	-5.06717	-4.44184	-5.61938	-4.67197	-5.39246	-4.75524	-3.93654	-4.96776	-5.53326	-4.51285
hsa-miR-23a-3p	MIMAT0000078	19	13947465	4.52037	4.10313	3.55189	3.66599	4.28397	3.80813	4.88746	4.15521	3.97516	4.27907	4.29745	3.89051	4.24076	3.90621	3.50682	3.28456	2.98138	3.78688	4.59497	4.08413	3.77643	3.75846	4.36094	4.43625	3.58487	2.92242	4.46211	3.25573	3.58874	2.95324	3.19381	4.30007	3.60936	3.29452	4.03849	3.85396	3.26699	3.86884	3.98253	2.94041	3.78124	3.20851	3.23617	3.09035	3.66026	3.68769
hsa-miR-181c-5p	MIMAT0000258	19	13985544	-1.72655	-1.97295	-1.93896	-1.8751	-2.21667	-2.2751	-2.52555	-3.45545	-2.69757	-2.13011	-2.9422	-2.72275	-2.20666	-2.7059	-1.84373	-3.91009	-2.99986	-2.63328	-0.872282	-1.04973	-1.99981	-2.67346	-2.37616	-2.55175	-2.8648	-4.22853	-2.40275	-3.36337	-3.59031	-3.92174	-2.90187	-1.76485	-3.55463	-2.41966	-2.99018	-2.75834	-3.55945	-2.19972	-3.08869	-2.21694	-2.43839	-1.9175	-3.48013	-3.89354	-1.3522	-1.67958
hsa-miR-181c-3p	MIMAT0004559	19	13985587	-5.03235	-5.80782	-5.18406	-5.04036	-6.05282	-5.83618	-5.83468	-7.22118	-7.58605	-5.73793	-5.81393	-5.91858	-5.27542	-6.45211	-5.85103	-8.62876	-6.92763	-6.16773	-4.5016	-4.51887	-5.53155	-5.99781	-6.05474	-5.78469	-6.76131	-9.21357	-5.32603	-7.55122	-9.31534	-8.92932	-7.3317	-5.05415	-8.27662	-4.80141	-6.77745	-7.10176	-9.06858	-6.63859	-7.43525	-5.50305	-6.01539	-5.04525	-8.3199	-6.88512	-5.09368	-5.32102
hsa-miR-181d	MIMAT0002821	19	13985732	-1.85911	-2.30267	-2.1944	-2.11648	-2.1577	-2.27081	-2.62083	-2.52945	-3.19503	-3.03901	-3.11776	-3.81338	-2.14973	-2.65048	-1.87683	-3.03004	-3.20134	-2.18472	-1.69886	-2.40269	-2.41844	-3.03897	-3.3684	-2.6851	-2.49722	-2.86986	-2.29278	-3.47548	-2.75125	-2.47263	-2.8245	-2.60336	-2.09642	-2.15993	-3.82342	-2.31172	-3.0237	-2.31108	-3.00518	-1.78451	-3.15553	-1.79238	-2.89121	-3.13173	-1.71926	-2.07323
hsa-miR-330-3p	MIMAT0000751	19	46142330	-4.78967	-5.14141	-4.59882	-4.83645	-5.33265	-5.66133	-7.22351	-5.16859	-8.2627	-4.90628	-8.29116	-5.72388	-5.97923	-6.30554	-4.87528	-7.29001	-6.11093	-6.52254	-4.49302	-5.83264	-6.88437	-5.23608	-5.82767	-5.49747	-5.19195	-5.0195	-6.65669	-6.28296	-6.34202	-5.31944	-7.14175	-6.64364	-6.55046	-4.66866	-6.48913	-7.10657	-6.25222	-3.68485	-7.02607	-5.38541	-5.33748	-7.69023	-5.21453	-5.24326	-5.41068	-5.53791
hsa-miR-769-5p	MIMAT0003886	19	46522223	-3.75039	-4.6765	-4.01054	-3.95908	-3.73934	-4.0365	-4.2568	-4.26677	-4.6211	-4.35649	-4.47963	-3.86836	-4.52703	-5.18953	-3.39313	-5.06221	-5.51404	-4.17621	-4.24757	-4.31067	-3.13053	-5.03673	-3.6625	-4.00746	-4.09265	-3.48279	-5.1675	-3.75109	-4.92119	-4.76956	-3.47609	-3.98343	-3.72432	-3.82931	-5.2362	-4.83109	-4.33873	-3.86274	-5.07835	-4.06525	-4.2311	-6.36787	-3.34736	-4.85907	-4.21005	-4.54226
hsa-miR-769-3p	MIMAT0003887	19	46522266	-5.94352	-5.7385	-8.18797	-5.58647	-8.23313	-8.72664	-5.85544	-5.8536	-8.90194	-9.22393	-9.42887	-7.45776	-6.88947	-7.54685	-6.76973	-8.62876	-5.81682	-6.77398	-6.41916	-7.1899	-7.07566	-5.88252	-7.70896	-6.12314	-5.71238	-7.39301	-7.20984	-7.74764	-7.24684	-8.78664	-8.29323	-6.56037	-6.61076	-6.07771	-10.1646	-6.42078	-7.58171	-8.00913	-8.38892	-7.20736	-9.36466	-7.38547	-5.8144	-8.14821	-6.63005	-7.73113
hsa-miR-150-5p	MIMAT0000451	19	50004078	-0.503384	-2.96944	0.740974	-1.96388	-0.409221	0.219206	-1.69307	-1.64045	0.0924683	-1.79907	-0.242035	1.04726	0.4851	1.43474	-0.606085	1.68068	1.17336	-1.58952	-0.326289	-1.39587	-0.541279	0.696198	-0.189245	-0.374347	0.0302639	1.19387	0.119065	0.366622	1.81832	2.55307	-0.100864	-2.44553	-0.309625	-3.74532	2.182	-3.77878	1.47799	0.333609	-0.748096	-0.0330906	2.42592	0.712408	-2.14762	2.88882	0.262826	1.38113
hsa-miR-150-3p	MIMAT0004610	19	50004113	-2.61907	-1.24995	-1.22549	-0.146746	-1.61938	-1.45751	-1.4059	-1.32059	-1.99653	-2.45054	-2.60953	-2.06733	-1.86887	-1.64167	-1.4864	-1.60813	-1.18488	-1.84749	-1.06492	-2.09926	-0.988364	-0.224906	-3.03351	-1.31955	-0.879323	-2.54328	-2.51642	-0.8571	-2.029	-1.23114	-2.09154	-1.83824	-1.73369	-1.1097	-2.76445	-2.05403	-1.90926	-1.1192	-1.60107	-1.69953	-2.12914	-0.632339	-1.05503	-0.911837	-1.40136	-1.65813
hsa-miR-330-3p	MIMAT0000751	19	50834170	-4.78967	-5.14141	-4.59882	-4.83645	-5.33265	-5.66133	-7.22351	-5.16859	-8.2627	-4.90628	-8.29116	-5.72388	-5.97923	-6.30554	-4.87528	-7.29001	-6.11093	-6.52254	-4.49302	-5.83264	-6.88437	-5.23608	-5.82767	-5.49747	-5.19195	-5.0195	-6.65669	-6.28296	-6.34202	-5.31944	-7.14175	-6.64364	-6.55046	-4.66866	-6.48913	-7.10657	-6.25222	-3.68485	-7.02607	-5.38541	-5.33748	-7.69023	-5.21453	-5.24326	-5.41068	-5.53791
hsa-miR-99b-5p	MIMAT0000689	19	52195879	-0.34296	-0.144967	-0.333761	-0.267092	-0.545518	-0.80096	-0.211626	-0.807218	-0.777911	-0.54422	-1.00544	-0.835798	-0.930129	-0.959967	-2.25269	-2.22036	-1.49258	-0.931957	-0.687602	-1.17016	-0.0118113	-1.62152	-0.865157	-1.17387	-0.879889	-0.771854	-0.991618	-0.130911	-1.3253	-1.96965	-0.00489712	-0.908735	-0.892845	-0.567296	-1.15012	-1.07939	-0.30533	-0.0416756	-0.0579653	0.647319	-1.07425	-0.585711	-0.393961	-1.48094	-1.24493	-2.05181
hsa-miR-99b-3p	MIMAT0004678	19	52195920	-8.10744	-8.5167	-8.49922	-9.06083	-8.75106	-8.72664	-8.21695	-8.45609	-8.90194	-9.22393	-8.95065	-9.65779	-9.47079	-9.49739	-9.27859	-8.62876	-9.56667	-8.95399	-9.48517	-9.42178	-7.83691	-9.34602	-9.12214	-9.60175	-6.731	-9.21357	-8.39152	-7.78687	-9.44678	-8.92932	-9.0933	-9.43945	-8.7524	-8.6761	-10.1646	-8.56722	-8.81032	-7.87427	-7.04287	-8.37535	-8.93789	-6.32745	-8.70565	-8.32579	-7.21533	-9.4145
hsa-let-7e-5p	MIMAT0000066	19	52196051	2.25273	1.39253	1.07486	1.80739	1.99109	0.875764	1.84783	1.4017	1.76348	1.72511	1.25509	1.65129	1.53028	1.2658	-0.449688	0.545796	0.156485	1.30004	1.04918	1.66967	1.32377	0.106216	1.43236	1.7815	1.62994	1.83164	1.21723	0.856289	0.949715	0.0449648	2.21276	1.88112	1.69197	1.26808	1.55843	1.37494	2.19674	1.97903	0.799452	1.78789	1.19312	0.919927	1.00163	0.964973	1.4402	0.393668
hsa-let-7e-3p	MIMAT0004485	19	52196099	-7.88648	-6.91313	-7.42084	-6.52179	-8.37025	-8.72664	-6.4985	-7.09105	-7.48351	-6.37789	-8.00907	-6.67795	-6.45732	-7.08043	-9.27859	-8.62876	-7.99288	-7.76121	-8.09707	-7.0094	-7.83562	-9.14546	-7.62679	-6.37408	-6.50429	-7.00579	-6.30527	-7.78687	-8.0863	-8.92932	-6.99178	-6.75856	-8.02017	-6.33133	-7.15386	-8.56722	-6.80135	-6.94047	-8.38892	-8.13837	-8.21055	-7.69023	-6.12157	-8.86045	-7.2895	-9.54543
hsa-miR-125a-5p	MIMAT0000443	19	52196528	0.544719	-0.507873	-0.613821	0.00177574	-0.00482845	-0.861909	0.15906	-0.467527	0.0321712	0.0298367	-0.004385	-0.00978184	-0.701673	-0.333446	-2.14673	-1.51282	-1.2931	0.0958424	-1.0888	-0.461248	-0.317698	-1.62586	-0.435666	-0.964054	-0.203408	-0.147468	-0.391468	-1.0553	-0.823807	-1.72461	0.999891	-0.0925665	-0.162481	-0.277615	-0.341981	-0.341595	0.81535	0.222936	-0.481976	-0.0108757	-0.28617	-0.350574	-0.132423	-0.304706	-0.729814	-1.63496
hsa-miR-125a-3p	MIMAT0004602	19	52196567	-3.44974	-2.1943	-2.25409	-1.70626	-3.4558	-2.26131	-2.59587	-2.79982	-3.22627	-3.65338	-3.54591	-3.75222	-3.12798	-2.90653	-3.288	-3.52042	-2.57204	-3.21357	-2.49949	-3.19026	-1.62288	-1.52589	-4.05866	-3.23446	-1.86282	-4.18116	-3.03202	-1.24993	-3.39648	-2.96547	-3.3922	-3.00487	-2.77865	-2.4298	-4.23676	-1.00403	-3.08578	-2.7702	-2.36261	-2.64893	-3.63427	-1.6612	-2.16965	-2.84014	-3.68381	-3.02451
hsa-miR-512-3p	MIMAT0002823	19	54169986	-8.10744	-8.5167	-7.1297	-9.06083	-8.75106	-8.72664	-8.61603	-9.34494	-7.2322	-9.22393	-6.82031	-8.61299	-8.53184	-9.49739	-9.27859	-8.62876	-9.56667	-9.1098	-9.95219	-9.42178	-8.04131	-9.74733	-9.12214	-9.60175	-5.76386	-9.21357	-6.54468	-7.78687	-9.44678	-8.92932	-7.37414	-6.65724	-8.7524	-9.02566	-10.1646	-8.56722	-6.79706	-9.25334	-6.53559	-8.46327	-9.36466	-7.69023	-8.70565	-9.54223	-9.69982	-4.81164
hsa-miR-512-3p	MIMAT0002823	19	54172470	-8.10744	-8.5167	-7.1297	-9.06083	-8.75106	-8.72664	-8.61603	-9.34494	-7.2322	-9.22393	-6.82031	-8.61299	-8.53184	-9.49739	-9.27859	-8.62876	-9.56667	-9.1098	-9.95219	-9.42178	-8.04131	-9.74733	-9.12214	-9.60175	-5.76386	-9.21357	-6.54468	-7.78687	-9.44678	-8.92932	-7.37414	-6.65724	-8.7524	-9.02566	-10.1646	-8.56722	-6.79706	-9.25334	-6.53559	-8.46327	-9.36466	-7.69023	-8.70565	-9.54223	-9.69982	-4.81164
hsa-miR-498	MIMAT0002824	19	54177491	-8.10744	-4.46847	-5.12974	-3.69718	-5.65067	-4.76087	-6.00793	-4.94001	-6.53284	-5.4939	-7.06521	-5.43512	-5.5015	-5.32843	-5.34819	-5.65276	-5.30144	-5.58387	-4.70226	-5.40415	-4.41267	-4.03064	-9.12214	-4.94014	-4.21559	-6.57819	-6.96568	-5.12627	-5.76869	-5.47224	-6.05917	-5.48059	-5.99461	-4.36344	-7.13305	-4.79976	-5.08931	-4.99318	-6.34315	-4.88258	-4.99945	-5.35441	-4.18124	-5.17925	-4.8989	-4.54044
hsa-miR-519e-5p	MIMAT0002828	19	54183213	-8.10744	-8.5167	-8.49922	-5.37207	-8.75106	-8.72664	-8.61603	-6.88798	-8.90194	-9.22393	-8.23743	-8.9595	-8.44305	-8.04393	-9.27859	-8.62876	-9.56667	-9.1098	-6.12791	-9.42178	-8.04131	-5.93868	-9.12214	-6.81958	-5.87161	-9.21357	-6.97067	-7.78687	-8.24236	-8.92932	-9.0933	-9.43945	-8.7524	-6.27493	-7.44982	-7.53545	-9.37889	-6.91753	-7.69031	-8.46327	-9.36466	-6.70894	-8.70565	-8.1091	-8.77189	-6.04497
hsa-miR-518e-5p	MIMAT0005450	19	54189743	-8.10744	-8.5167	-8.49922	-8.83561	-6.63695	-8.72664	-8.61603	-9.34494	-8.90194	-9.22393	-9.54531	-9.65779	-9.49439	-9.49739	-9.27859	-8.62876	-9.56667	-9.1098	-9.95219	-9.42178	-8.04131	-7.96538	-9.12214	-9.60175	-9.86133	-9.21357	-9.42041	-7.78687	-9.44678	-8.92932	-9.0933	-9.43945	-8.7524	-9.02566	-10.1646	-8.56722	-9.37889	-9.25334	-8.38892	-7.91285	-9.36466	-5.39078	-8.70565	-9.54223	-9.69982	-4.61651
hsa-miR-526b-5p	MIMAT0002835	19	54197667	-8.10744	-6.40744	-6.78339	-4.32395	-7.09471	-6.3666	-8.61603	-5.96111	-8.06312	-9.22393	-7.90353	-6.53942	-6.37437	-6.30024	-6.55015	-8.62876	-6.58898	-6.30699	-5.57622	-6.86063	-5.23138	-4.6719	-9.12214	-5.54114	-5.34727	-9.21357	-9.42041	-6.5296	-8.18355	-7.2265	-9.0933	-8.55469	-8.7524	-5.83239	-7.85457	-8.56722	-6.49632	-6.15965	-7.4406	-5.72258	-7.01781	-6.49066	-5.46692	-6.0483	-6.47929	-4.61866
hsa-miR-518e-5p	MIMAT0005450	19	54198484	-8.10744	-8.5167	-8.49922	-8.83561	-6.63695	-8.72664	-8.61603	-9.34494	-8.90194	-9.22393	-9.54531	-9.65779	-9.49439	-9.49739	-9.27859	-8.62876	-9.56667	-9.1098	-9.95219	-9.42178	-8.04131	-7.96538	-9.12214	-9.60175	-9.86133	-9.21357	-9.42041	-7.78687	-9.44678	-8.92932	-9.0933	-9.43945	-8.7524	-9.02566	-10.1646	-8.56722	-9.37889	-9.25334	-8.38892	-7.91285	-9.36466	-5.39078	-8.70565	-9.54223	-9.69982	-4.61651
hsa-miR-525-5p	MIMAT0002838	19	54200805	-8.10744	-8.5167	-8.49922	-9.06083	-8.75106	-8.72664	-8.61603	-9.34494	-8.90194	-9.22393	-9.54531	-9.65779	-9.49439	-9.49739	-9.27859	-8.62876	-9.56667	-9.1098	-9.95219	-9.42178	-8.04131	-9.26803	-9.12214	-9.60175	-9.86133	-9.21357	-9.42041	-7.78687	-9.44678	-8.92932	-9.0933	-9.43945	-8.7524	-9.02566	-10.1646	-8.56722	-9.37889	-9.25334	-8.38892	-8.46327	-9.36466	-7.69023	-8.70565	-9.54223	-9.69982	-4.75618
hsa-miR-518e-5p	MIMAT0005450	19	54201659	-8.10744	-8.5167	-8.49922	-8.83561	-6.63695	-8.72664	-8.61603	-9.34494	-8.90194	-9.22393	-9.54531	-9.65779	-9.49439	-9.49739	-9.27859	-8.62876	-9.56667	-9.1098	-9.95219	-9.42178	-8.04131	-7.96538	-9.12214	-9.60175	-9.86133	-9.21357	-9.42041	-7.78687	-9.44678	-8.92932	-9.0933	-9.43945	-8.7524	-9.02566	-10.1646	-8.56722	-9.37889	-9.25334	-8.38892	-7.91285	-9.36466	-5.39078	-8.70565	-9.54223	-9.69982	-4.61651
hsa-miR-518f-5p	MIMAT0002841	19	54203290	-8.10744	-8.5167	-8.49922	-7.52241	-8.75106	-8.72664	-8.61603	-9.34494	-8.90194	-9.22393	-9.54531	-9.65779	-9.49439	-9.49739	-9.27859	-8.62876	-9.56667	-9.1098	-8.52618	-9.42178	-8.04131	-7.00115	-9.12214	-8.27947	-7.45853	-9.21357	-9.42041	-7.78687	-9.44678	-8.92932	-9.0933	-9.43945	-8.7524	-9.02566	-10.1646	-8.56722	-9.37889	-9.25334	-8.38892	-8.46327	-9.36466	-7.69023	-8.70565	-9.54223	-9.69982	-5.41491
hsa-miR-518c-5p	MIMAT0002847	19	54212018	-6.56142	-3.87004	-3.5706	-1.71929	-4.13737	-3.98305	-4.61927	-3.62648	-4.93125	-5.8939	-4.79635	-4.0254	-4.06944	-4.01041	-4.08812	-4.63709	-4.02155	-3.94587	-3.10493	-4.44327	-2.76705	-2.22957	-6.53936	-3.13835	-2.78306	-6.50243	-6.23416	-3.44474	-4.81334	-4.09514	-4.99489	-5.16931	-4.79982	-3.53288	-5.75105	-5.66194	-4.115	-3.87421	-5.10301	-3.20508	-4.72447	-4.17232	-3.01086	-3.60266	-3.86017	-3.03636
hsa-miR-518f-5p	MIMAT0002841	19	54214277	-8.10744	-8.5167	-8.49922	-7.52241	-8.75106	-8.72664	-8.61603	-9.34494	-8.90194	-9.22393	-9.54531	-9.65779	-9.49439	-9.49739	-9.27859	-8.62876	-9.56667	-9.1098	-8.52618	-9.42178	-8.04131	-7.00115	-9.12214	-8.27947	-7.45853	-9.21357	-9.42041	-7.78687	-9.44678	-8.92932	-9.0933	-9.43945	-8.7524	-9.02566	-10.1646	-8.56722	-9.37889	-9.25334	-8.38892	-8.46327	-9.36466	-7.69023	-8.70565	-9.54223	-9.69982	-5.41491
hsa-miR-517a-3p	MIMAT0002852	19	54215580	-8.10744	-8.5167	-8.49922	-9.06083	-2.95546	-8.72664	-8.61603	-9.34494	-8.28644	-9.22393	-9.54531	-8.56834	-5.39439	-7.95223	-9.27859	-8.62876	-9.56667	-9.1098	-7.51571	-9.42178	-8.04131	-8.08085	-9.12214	-9.60175	-9.86133	-9.21357	-9.42041	-7.78687	-8.08657	-8.92932	-6.15562	-8.14857	-8.7524	-9.02566	-7.76089	-8.56722	-9.37889	-9.25334	-8.38892	-4.32423	-9.36466	-1.85437	-8.70565	-9.54223	-9.69982	-1.09097
hsa-miR-521	MIMAT0002854	19	54219903	-8.10744	-8.5167	-8.49922	-9.06083	-2.45834	-8.72664	-8.61603	-9.34494	-8.90194	-9.22393	-9.54531	-9.65779	-5.207	-9.49739	-9.27859	-8.62876	-9.56667	-9.1098	-8.37653	-9.42178	-8.04131	-9.74733	-9.12214	-9.60175	-9.86133	-9.21357	-9.42041	-7.78687	-9.44678	-8.92932	-9.0933	-9.43945	-8.7524	-9.02566	-10.1646	-8.56722	-9.37889	-9.25334	-8.38892	-3.7798	-9.36466	-1.36458	-8.70565	-9.54223	-9.69982	-1.41984
hsa-miR-520d-3p	MIMAT0002856	19	54223408	-4.93136	-5.22068	-6.48421	-5.59653	-8.75106	-8.72664	-5.05351	-7.34393	-8.90194	-9.22393	-9.54531	-9.65779	-7.85989	-9.49739	-9.27859	-8.62876	-5.43298	-5.73741	-9.95219	-9.42178	-8.04131	-9.74733	-9.12214	-8.04019	-9.86133	-9.21357	-9.42041	-7.78687	-6.54515	-8.92932	-9.0933	-9.43945	-8.7524	-6.74321	-10.1646	-8.56722	-9.37889	-9.25334	-8.38892	-7.23385	-9.36466	-7.69023	-8.70565	-7.87544	-7.74934	-6.83392
hsa-miR-517b-3p	MIMAT0002857	19	54224375	-8.10744	-8.5167	-8.49922	-9.06083	-7.1644	-8.72664	-8.61603	-9.34494	-8.90194	-9.22393	-9.54531	-8.31888	-7.96941	-9.49739	-9.27859	-8.62876	-9.56667	-9.1098	-9.95219	-9.42178	-8.04131	-9.74733	-9.12214	-9.60175	-9.86133	-9.21357	-9.42041	-7.78687	-9.44678	-8.92932	-9.0933	-8.4245	-8.7524	-9.02566	-9.16155	-8.56722	-9.37889	-9.25334	-8.38892	-8.46327	-9.36466	-5.14526	-8.70565	-9.54223	-9.69982	-2.61157
hsa-miR-516b-5p	MIMAT0002859	19	54228714	-8.10744	-7.32168	-7.03126	-5.27758	-7.52245	-8.72664	-8.61603	-6.71865	-8.90194	-9.22393	-9.54531	-7.57517	-7.64005	-8.11646	-9.27859	-8.62876	-7.98569	-9.1098	-6.54715	-9.42178	-8.04131	-5.71765	-9.12214	-7.56473	-6.1392	-9.21357	-9.42041	-7.78687	-8.49804	-8.92932	-6.58477	-8.64973	-8.7524	-7.55518	-10.1646	-8.56722	-6.89249	-6.34519	-8.38892	-8.46327	-9.36466	-7.69023	-6.44418	-7.63738	-8.05233	-3.942
hsa-miR-518e-5p	MIMAT0005450	19	54233112	-8.10744	-8.5167	-8.49922	-8.83561	-6.63695	-8.72664	-8.61603	-9.34494	-8.90194	-9.22393	-9.54531	-9.65779	-9.49439	-9.49739	-9.27859	-8.62876	-9.56667	-9.1098	-9.95219	-9.42178	-8.04131	-7.96538	-9.12214	-9.60175	-9.86133	-9.21357	-9.42041	-7.78687	-9.44678	-8.92932	-9.0933	-9.43945	-8.7524	-9.02566	-10.1646	-8.56722	-9.37889	-9.25334	-8.38892	-7.91285	-9.36466	-5.39078	-8.70565	-9.54223	-9.69982	-4.61651
hsa-miR-516b-5p	MIMAT0002859	19	54240117	-8.10744	-7.32168	-7.03126	-5.27758	-7.52245	-8.72664	-8.61603	-6.71865	-8.90194	-9.22393	-9.54531	-7.57517	-7.64005	-8.11646	-9.27859	-8.62876	-7.98569	-9.1098	-6.54715	-9.42178	-8.04131	-5.71765	-9.12214	-7.56473	-6.1392	-9.21357	-9.42041	-7.78687	-8.49804	-8.92932	-6.58477	-8.64973	-8.7524	-7.55518	-10.1646	-8.56722	-6.89249	-6.34519	-8.38892	-8.46327	-9.36466	-7.69023	-6.44418	-7.63738	-8.05233	-3.942
hsa-miR-517c-3p	MIMAT0002866	19	54244626	-8.10744	-8.5167	-8.49922	-9.06083	-0.769082	-8.72664	-8.61603	-9.34494	-8.90194	-9.22393	-6.97628	-9.65779	-3.91577	-9.49739	-9.27859	-8.62876	-9.56667	-9.1098	-5.93109	-9.42178	-8.04131	-6.6217	-9.12214	-9.60175	-9.86133	-9.21357	-9.42041	-7.78687	-8.55441	-8.92932	-7.49159	-8.54758	-8.7524	-9.02566	-10.1646	-8.56722	-9.37889	-9.25334	-8.38892	-2.50122	-9.36466	0.0447736	-8.70565	-9.54223	-9.69982	0.395164
hsa-miR-521	MIMAT0002854	19	54251945	-8.10744	-8.5167	-8.49922	-9.06083	-2.45834	-8.72664	-8.61603	-9.34494	-8.90194	-9.22393	-9.54531	-9.65779	-5.207	-9.49739	-9.27859	-8.62876	-9.56667	-9.1098	-8.37653	-9.42178	-8.04131	-9.74733	-9.12214	-9.60175	-9.86133	-9.21357	-9.42041	-7.78687	-9.44678	-8.92932	-9.0933	-9.43945	-8.7524	-9.02566	-10.1646	-8.56722	-9.37889	-9.25334	-8.38892	-3.7798	-9.36466	-1.36458	-8.70565	-9.54223	-9.69982	-1.41984
hsa-miR-518e-5p	MIMAT0005450	19	54254485	-8.10744	-8.5167	-8.49922	-8.83561	-6.63695	-8.72664	-8.61603	-9.34494	-8.90194	-9.22393	-9.54531	-9.65779	-9.49439	-9.49739	-9.27859	-8.62876	-9.56667	-9.1098	-9.95219	-9.42178	-8.04131	-7.96538	-9.12214	-9.60175	-9.86133	-9.21357	-9.42041	-7.78687	-9.44678	-8.92932	-9.0933	-9.43945	-8.7524	-9.02566	-10.1646	-8.56722	-9.37889	-9.25334	-8.38892	-7.91285	-9.36466	-5.39078	-8.70565	-9.54223	-9.69982	-4.61651
hsa-miR-522-3p	MIMAT0002868	19	54254521	-8.10744	-8.5167	-8.49922	-9.06083	-1.94491	-8.72664	-8.61603	-9.34494	-8.90194	-9.22393	-9.54531	-9.65779	-5.11972	-9.49739	-9.27859	-8.62876	-9.56667	-9.1098	-9.95219	-9.42178	-8.04131	-9.74733	-9.12214	-9.60175	-9.86133	-9.21357	-9.42041	-7.78687	-9.44678	-8.92932	-9.0933	-9.43945	-8.7524	-9.02566	-10.1646	-8.56722	-9.37889	-9.25334	-8.38892	-3.59598	-9.36466	-1.17406	-8.70565	-9.54223	-9.69982	-1.1009
hsa-miR-518e-5p	MIMAT0005450	19	54255670	-8.10744	-8.5167	-8.49922	-8.83561	-6.63695	-8.72664	-8.61603	-9.34494	-8.90194	-9.22393	-9.54531	-9.65779	-9.49439	-9.49739	-9.27859	-8.62876	-9.56667	-9.1098	-9.95219	-9.42178	-8.04131	-7.96538	-9.12214	-9.60175	-9.86133	-9.21357	-9.42041	-7.78687	-9.44678	-8.92932	-9.0933	-9.43945	-8.7524	-9.02566	-10.1646	-8.56722	-9.37889	-9.25334	-8.38892	-7.91285	-9.36466	-5.39078	-8.70565	-9.54223	-9.69982	-4.61651
hsa-miR-517c-3p	MIMAT0002866	19	54255706	-8.10744	-8.5167	-8.49922	-9.06083	-0.769082	-8.72664	-8.61603	-9.34494	-8.90194	-9.22393	-6.97628	-9.65779	-3.91577	-9.49739	-9.27859	-8.62876	-9.56667	-9.1098	-5.93109	-9.42178	-8.04131	-6.6217	-9.12214	-9.60175	-9.86133	-9.21357	-9.42041	-7.78687	-8.55441	-8.92932	-7.49159	-8.54758	-8.7524	-9.02566	-10.1646	-8.56722	-9.37889	-9.25334	-8.38892	-2.50122	-9.36466	0.0447736	-8.70565	-9.54223	-9.69982	0.395164
hsa-miR-516a-5p	MIMAT0004770	19	54260015	-8.10744	-8.5167	-8.49922	-5.46804	-2.6633	-8.72664	-8.61603	-7.00194	-8.90194	-9.22393	-8.25667	-9.65779	-5.42312	-9.49739	-9.27859	-8.62876	-9.56667	-9.1098	-5.61234	-7.78762	-8.04131	-4.86423	-9.12214	-7.0914	-5.95892	-9.21357	-8.57404	-7.78687	-9.44678	-8.92932	-9.0933	-6.51422	-8.7524	-9.02566	-10.1646	-5.97816	-9.37889	-9.25334	-8.38892	-3.88143	-9.36466	-1.84609	-7.36491	-8.1171	-9.69982	-1.30019
hsa-miR-516a-5p	MIMAT0004770	19	54264407	-8.10744	-8.5167	-8.49922	-5.46804	-2.6633	-8.72664	-8.61603	-7.00194	-8.90194	-9.22393	-8.25667	-9.65779	-5.42312	-9.49739	-9.27859	-8.62876	-9.56667	-9.1098	-5.61234	-7.78762	-8.04131	-4.86423	-9.12214	-7.0914	-5.95892	-9.21357	-8.57404	-7.78687	-9.44678	-8.92932	-9.0933	-6.51422	-8.7524	-9.02566	-10.1646	-5.97816	-9.37889	-9.25334	-8.38892	-3.88143	-9.36466	-1.84609	-7.36491	-8.1171	-9.69982	-1.30019
hsa-miR-517c-3p	MIMAT0002866	19	54265654	-8.10744	-8.5167	-8.49922	-9.06083	-0.769082	-8.72664	-8.61603	-9.34494	-8.90194	-9.22393	-6.97628	-9.65779	-3.91577	-9.49739	-9.27859	-8.62876	-9.56667	-9.1098	-5.93109	-9.42178	-8.04131	-6.6217	-9.12214	-9.60175	-9.86133	-9.21357	-9.42041	-7.78687	-8.55441	-8.92932	-7.49159	-8.54758	-8.7524	-9.02566	-10.1646	-8.56722	-9.37889	-9.25334	-8.38892	-2.50122	-9.36466	0.0447736	-8.70565	-9.54223	-9.69982	0.395164
hsa-miR-371a-5p	MIMAT0004687	19	54290945	-4.66023	-3.62034	-4.01378	-2.74615	-3.28399	-3.05507	-4.03206	-3.38786	-4.2783	-4.62689	-4.59995	-4.34539	-3.87769	-4.08554	-3.6648	-3.44736	-3.78439	-4.60863	-3.01142	-4.15727	-2.42219	-3.30867	-4.63837	-3.80832	-3.37323	-4.25285	-4.70465	-2.6327	-4.43061	-3.66064	-4.16808	-4.71245	-3.65918	-3.21994	-5.10647	-3.37025	-3.84132	-2.97401	-3.70567	-3.08722	-4.28314	-1.69974	-2.47145	-3.57778	-4.12394	-3.75565
hsa-miR-373-5p	MIMAT0000725	19	54291974	-6.33881	-5.73498	-5.23389	-5.16449	-4.72198	-5.42399	-5.35136	-5.12328	-7.95969	-5.31601	-7.7283	-6.61186	-6.36187	-6.48472	-4.70863	-3.28794	-4.96351	-6.07331	-5.80838	-6.64453	-5.25218	-5.42359	-6.40881	-6.04046	-5.65241	-4.88974	-6.75732	-4.84464	-5.82904	-4.30582	-5.75296	-5.2723	-6.53516	-5.10957	-6.11921	-4.4437	-5.6257	-5.09776	-5.10057	-5.80187	-5.83706	-4.50192	-5.82668	-4.65275	-5.87436	-6.26723
hsa-miR-525-5p	MIMAT0002838	19	58892617	-8.10744	-8.5167	-8.49922	-9.06083	-8.75106	-8.72664	-8.61603	-9.34494	-8.90194	-9.22393	-9.54531	-9.65779	-9.49439	-9.49739	-9.27859	-8.62876	-9.56667	-9.1098	-9.95219	-9.42178	-8.04131	-9.26803	-9.12214	-9.60175	-9.86133	-9.21357	-9.42041	-7.78687	-9.44678	-8.92932	-9.0933	-9.43945	-8.7524	-9.02566	-10.1646	-8.56722	-9.37889	-9.25334	-8.38892	-8.46327	-9.36466	-7.69023	-8.70565	-9.54223	-9.69982	-4.75618
hsa-miR-518f-5p	MIMAT0002841	19	58906089	-8.10744	-8.5167	-8.49922	-7.52241	-8.75106	-8.72664	-8.61603	-9.34494	-8.90194	-9.22393	-9.54531	-9.65779	-9.49439	-9.49739	-9.27859	-8.62876	-9.56667	-9.1098	-8.52618	-9.42178	-8.04131	-7.00115	-9.12214	-8.27947	-7.45853	-9.21357	-9.42041	-7.78687	-9.44678	-8.92932	-9.0933	-9.43945	-8.7524	-9.02566	-10.1646	-8.56722	-9.37889	-9.25334	-8.38892	-8.46327	-9.36466	-7.69023	-8.70565	-9.54223	-9.69982	-5.41491
hsa-miR-517b-3p	MIMAT0002857	19	58907390	-8.10744	-8.5167	-8.49922	-9.06083	-7.1644	-8.72664	-8.61603	-9.34494	-8.90194	-9.22393	-9.54531	-8.31888	-7.96941	-9.49739	-9.27859	-8.62876	-9.56667	-9.1098	-9.95219	-9.42178	-8.04131	-9.74733	-9.12214	-9.60175	-9.86133	-9.21357	-9.42041	-7.78687	-9.44678	-8.92932	-9.0933	-8.4245	-8.7524	-9.02566	-9.16155	-8.56722	-9.37889	-9.25334	-8.38892	-8.46327	-9.36466	-5.14526	-8.70565	-9.54223	-9.69982	-2.61157
hsa-miR-516b-5p	MIMAT0002859	19	58920526	-8.10744	-7.32168	-7.03126	-5.27758	-7.52245	-8.72664	-8.61603	-6.71865	-8.90194	-9.22393	-9.54531	-7.57517	-7.64005	-8.11646	-9.27859	-8.62876	-7.98569	-9.1098	-6.54715	-9.42178	-8.04131	-5.71765	-9.12214	-7.56473	-6.1392	-9.21357	-9.42041	-7.78687	-8.49804	-8.92932	-6.58477	-8.64973	-8.7524	-7.55518	-10.1646	-8.56722	-6.89249	-6.34519	-8.38892	-8.46327	-9.36466	-7.69023	-6.44418	-7.63738	-8.05233	-3.942
hsa-miR-516b-5p	MIMAT0002859	19	58931929	-8.10744	-7.32168	-7.03126	-5.27758	-7.52245	-8.72664	-8.61603	-6.71865	-8.90194	-9.22393	-9.54531	-7.57517	-7.64005	-8.11646	-9.27859	-8.62876	-7.98569	-9.1098	-6.54715	-9.42178	-8.04131	-5.71765	-9.12214	-7.56473	-6.1392	-9.21357	-9.42041	-7.78687	-8.49804	-8.92932	-6.58477	-8.64973	-8.7524	-7.55518	-10.1646	-8.56722	-6.89249	-6.34519	-8.38892	-8.46327	-9.36466	-7.69023	-6.44418	-7.63738	-8.05233	-3.942
hsa-miR-103a-3p	MIMAT0000101	20	3898193	2.40721	1.87436	1.69349	1.97083	2.18005	1.7845	1.86827	1.38415	1.44816	2.19408	1.0087	1.74358	1.62452	1.34925	1.97735	1.73297	1.3975	1.33621	2.18078	1.77552	1.44866	1.14591	2.02668	1.73536	2.0363	2.3172	1.29083	1.89351	1.26411	1.81722	2.92592	1.78347	2.49094	1.91483	1.73597	1.26482	3.21927	2.66557	1.92259	2.57477	2.07035	1.80259	2.00121	1.47841	2.0947	1.28706
hsa-miR-663a	MIMAT0003326	20	26188857	-3.12016	-1.43004	-1.56567	0.163072	-0.79803	-1.17921	-1.72313	-0.0132742	-1.99187	-2.01378	-2.34773	-1.31815	-0.967369	-1.50766	-0.902729	-0.588206	-1.153	-1.8688	-0.507292	-2.03342	-0.776987	0.269884	-3.18487	0.0209694	-0.263672	-2.32436	-3.40065	0.253955	-1.88038	-0.376658	-2.11594	-1.86304	-1.33784	-1.13265	-2.8889	-2.83916	-1.64171	-0.364599	-1.44195	-0.581715	-1.86746	0.347279	-0.224862	-0.371214	-1.45191	-0.455379
hsa-miR-499a-5p	MIMAT0002870	20	33578213	-8.10744	-8.5167	-8.49922	-9.06083	-8.75106	-8.72664	-8.61603	-5.22614	-8.90194	-9.22393	-8.4257	-6.18981	-9.49439	-9.49739	-9.27859	-8.62876	-9.56667	-9.1098	-9.95219	-5.3132	-8.04131	-9.74733	-9.12214	-8.18161	-5.3604	-7.96633	-2.7287	-7.78687	-9.44678	-8.92932	-5.34779	-5.79587	-3.37398	-5.16132	-6.98466	-8.56722	-4.1962	-8.10296	-8.38892	-7.31844	-8.07687	-7.69023	-8.70565	-7.30679	-5.69682	-7.60942
hsa-miR-645	MIMAT0003315	20	49202388	-8.10744	-8.5167	-8.49922	-7.84331	-8.75106	-8.72664	-8.61603	-9.34494	-8.90194	-9.22393	-9.54531	-9.65779	-9.49439	-9.49739	-9.27859	-8.62876	-9.56667	-9.1098	-9.95219	-9.42178	-8.04131	-9.41029	-9.12214	-7.59588	-9.86133	-9.21357	-9.42041	-7.78687	-9.44678	-8.92932	-9.0933	-9.43945	-8.7524	-9.02566	-10.1646	-8.56722	-9.37889	-9.25334	-8.38892	-8.46327	-9.36466	-7.69023	-8.70565	-9.54223	-9.69982	-9.86637
hsa-miR-296-5p	MIMAT0000690	20	56826098	-5.99675	-5.95279	-5.70363	-4.86532	-6.17612	-5.88348	-5.98188	-5.34009	-7.77862	-6.10757	-7.2983	-6.48565	-5.53684	-6.21176	-5.66764	-7.01834	-6.28338	-6.61106	-5.24587	-6.34711	-5.02883	-4.90024	-6.94359	-5.76207	-4.8912	-7.40644	-5.52316	-4.34036	-6.39373	-5.73216	-6.24854	-5.27417	-5.55062	-4.49459	-7.06181	-5.70191	-6.54574	-5.95716	-5.40846	-5.87531	-6.62656	-4.84922	-5.23379	-6.22853	-6.12395	-5.93122
hsa-miR-296-5p	MIMAT0000690	20	57392703	-5.99675	-5.95279	-5.70363	-4.86532	-6.17612	-5.88348	-5.98188	-5.34009	-7.77862	-6.10757	-7.2983	-6.48565	-5.53684	-6.21176	-5.66764	-7.01834	-6.28338	-6.61106	-5.24587	-6.34711	-5.02883	-4.90024	-6.94359	-5.76207	-4.8912	-7.40644	-5.52316	-4.34036	-6.39373	-5.73216	-6.24854	-5.27417	-5.55062	-4.49459	-7.06181	-5.70191	-6.54574	-5.95716	-5.40846	-5.87531	-6.62656	-4.84922	-5.23379	-6.22853	-6.12395	-5.93122
hsa-miR-298	MIMAT0004901	20	57393314	-8.10744	-8.5167	-8.49922	-9.06083	-8.75106	-8.72664	-8.61603	-9.34494	-8.90194	-9.22393	-9.54531	-9.65779	-9.49439	-6.21995	-9.27859	-8.62876	-9.56667	-9.1098	-9.95219	-9.42178	-8.04131	-8.53195	-9.12214	-9.60175	-9.86133	-9.21357	-9.42041	-7.78687	-9.44678	-8.92932	-9.0933	-9.43945	-8.7524	-9.02566	-10.1646	-8.56722	-9.37889	-9.25334	-8.13789	-8.46327	-9.36466	-7.69023	-8.70565	-9.54223	-9.69982	-8.34389
hsa-miR-1	MIMAT0000416	20	61151560	-6.74866	-8.5167	-7.23677	-6.40482	-7.1598	-8.72664	-5.94268	-5.44002	-5.82398	-7.76143	-5.34841	-4.70504	-5.8944	-5.35646	-9.27859	-4.35106	-9.56667	-1.27354	-6.98313	-5.04762	-8.04131	-7.42912	-5.1274	-4.98514	-6.37483	-5.34346	3.68211	-7.78687	-4.90607	-6.93482	-6.10999	-5.75529	-6.68981	-6.35072	-5.9732	-4.88353	-6.17624	-8.01329	-8.38892	-8.46327	-6.00597	-7.69023	-8.70565	-5.86546	-5.45472	-3.63844
hsa-miR-99a-5p	MIMAT0000097	21	17911425	0.877007	0.782633	0.435537	1.51137	1.44565	-0.555384	2.10669	0.398536	1.53367	2.03437	1.38968	2.38026	0.23525	1.90162	1.07374	-0.34398	1.73254	0.284533	0.70787	1.22384	0.462786	0.0343218	1.30717	2.88913	2.1858	-0.398721	0.918562	0.464656	0.83302	0.540818	0.838623	2.2527	1.12567	0.525276	2.2485	1.51239	0.284017	-0.21306	-0.00136852	-1.4715	1.44149	0.753277	1.06812	0.559124	0.0286713	1.20395
hsa-miR-99a-3p	MIMAT0004511	21	17911467	-8.10744	-8.44435	-8.49922	-8.49422	-8.75106	-8.72664	-8.05349	-9.19179	-8.90194	-6.80502	-8.03164	-6.72672	-9.49439	-7.21871	-7.27407	-8.62876	-7.42162	-9.1098	-9.11649	-7.67871	-8.04131	-9.74733	-7.30774	-5.75608	-6.35355	-9.21357	-7.29535	-7.78687	-8.6595	-8.92932	-9.0933	-6.33693	-8.7524	-8.79174	-6.40072	-6.37156	-9.37889	-9.25334	-8.38892	-8.46327	-7.77037	-7.69023	-8.70565	-8.98604	-9.69982	-8.17629
hsa-let-7c	MIMAT0000064	21	17912162	4.52171	3.31075	3.41667	2.68218	3.02416	2.62602	3.35592	2.35714	3.84825	3.21838	3.57684	3.59397	2.64054	2.90812	2.08456	1.9812	2.56373	3.79449	2.46668	4.18526	4.79099	1.88183	2.95797	3.78491	3.16213	2.71233	3.03416	2.28137	2.78544	1.64761	3.09969	4.02957	4.81614	3.19157	3.41664	3.88537	2.58234	2.50238	1.84461	2.37203	3.37111	2.61291	2.91796	2.14536	2.16744	2.79107
hsa-miR-125b-5p	MIMAT0000423	21	17962578	2.69521	2.84711	2.19937	3.40181	2.3532	1.99957	4.21261	2.79126	3.34991	3.84944	3.06767	4.16921	2.70045	3.56701	1.82142	2.12855	3.09507	2.36055	2.73764	2.90014	2.65721	2.02387	2.68906	4.53135	4.02771	2.16904	2.82899	2.22319	2.63537	2.38995	2.67476	3.93918	2.71614	2.3671	3.86325	3.10923	2.07485	2.04155	1.97558	1.56726	3.34713	1.67102	2.85174	2.8568	1.98665	2.99008
hsa-miR-125b-2-3p	MIMAT0004603	21	17962619	-5.03957	-4.46781	-4.66916	-3.82108	-4.80768	-6.23888	-3.56635	-5.01707	-3.5728	-3.65908	-4.26126	-3.77132	-5.40763	-3.68063	-4.04599	-8.62876	-3.55197	-5.3365	-4.84526	-4.7589	-4.35847	-4.74111	-4.13141	-2.65686	-3.40885	-7.23695	-4.84752	-4.0692	-4.82301	-4.53511	-4.86057	-3.67753	-4.97213	-4.85066	-3.63405	-3.49089	-5.2668	-5.28688	-5.63849	-8.46327	-4.31667	-4.47253	-4.0205	-4.67677	-5.34335	-4.58951
hsa-miR-155-5p	MIMAT0000646	21	26946303	-1.38945	-2.31114	-0.541125	-2.80693	-1.12886	-0.811162	-1.77107	-2.47336	-2.11886	-2.28227	-1.96694	-2.10371	-1.72576	-1.16677	-0.611989	-1.79109	-2.05332	-1.74195	-0.805093	-2.62299	-1.80361	-1.04985	-0.924289	-1.90468	-1.78592	-0.561332	-1.89485	-0.728967	-0.761085	0.661603	-2.2664	-2.15575	-1.99792	-2.73783	-0.624851	-3.29354	-0.925764	-1.39009	-1.13895	-0.803108	-0.572877	-0.487536	-4.09069	-0.147287	-1.03533	-1.15961
hsa-miR-155-3p	MIMAT0004658	21	26946338	-8.10744	-8.5167	-8.49922	-9.06083	-8.75106	-8.72664	-8.61603	-9.34494	-8.90194	-9.22393	-9.54531	-9.65779	-9.49439	-9.49739	-9.27859	-8.62876	-9.56667	-9.1098	-9.31742	-9.42178	-8.04131	-9.42668	-9.12214	-9.60175	-9.86133	-9.21357	-9.42041	-7.78687	-9.44678	-8.35841	-9.0933	-9.43945	-8.7524	-9.02566	-10.1646	-8.56722	-9.37889	-9.25334	-8.38892	-8.46327	-9.36466	-7.69023	-8.70565	-9.54223	-9.69982	-9.86637
hsa-miR-648	MIMAT0003318	22	18463667	-8.10744	-7.7452	-8.49922	-6.23165	-7.99257	-8.01612	-8.61603	-7.14461	-8.90194	-9.22393	-8.73483	-9.39523	-7.48086	-7.23491	-9.27859	-8.62876	-9.56667	-9.1098	-6.7256	-9.42178	-7.24458	-6.23794	-9.12214	-6.61765	-7.07379	-9.21357	-9.42041	-7.14655	-9.44678	-7.638	-9.0933	-9.43945	-8.7524	-8.2017	-10.1646	-8.56722	-7.88425	-5.8298	-8.38892	-6.05514	-8.63286	-6.88768	-6.44374	-5.94895	-8.87085	-5.70328
hsa-miR-185-5p	MIMAT0000455	22	20020683	-0.614195	-1.87585	-0.865644	-1.12241	-0.839513	-0.725423	-0.883224	-0.0125637	-1.31906	-1.09221	-1.84138	-1.73714	-1.93096	-1.44442	-0.672702	-0.526193	-1.90903	-1.22299	-0.841376	-1.281	-1.08773	-1.54649	-1.00516	-0.723193	-1.65087	-1.2318	-1.6871	-0.437965	-1.16487	-0.928558	-1.09892	-1.28311	-0.923582	-1.3986	-0.866885	-1.27914	-0.550908	-0.36707	-1.29996	-1.18059	-1.51129	-1.45469	-1.53842	-1.44859	-0.987599	-0.87395
hsa-miR-301b	MIMAT0004958	22	22007320	-7.79099	-8.5167	-8.49922	-9.06083	-6.10239	-7.289	-8.61603	-4.92387	-8.90194	-7.48177	-7.43087	-7.04969	-5.47229	-8.02959	-3.98573	-8.28707	-7.74906	-9.1098	-3.15322	-9.06114	-8.04131	-6.35252	-6.74384	-6.29439	-7.76907	-3.82306	-9.42041	-6.4536	-9.02518	-6.46052	-8.54303	-7.34714	-8.35425	-6.7031	-7.64328	-8.56722	-7.3532	-4.4323	-7.97873	-3.97313	-9.36466	-7.53884	-8.70565	-6.82673	-7.47133	-5.09217
hsa-miR-130b-5p	MIMAT0004680	22	22007611	-8.10744	-8.5167	-8.49922	-9.06083	-8.75106	-8.72664	-8.61603	-9.34494	-8.90194	-9.22393	-9.54531	-9.65779	-9.45298	-9.49739	-9.27859	-8.62876	-9.56667	-9.1098	-9.49648	-9.42178	-8.04131	-9.74733	-9.0312	-9.12536	-9.86133	-9.04702	-9.42041	-7.78687	-9.44678	-8.92932	-9.0933	-9.43945	-8.7524	-9.02566	-10.1646	-8.56722	-9.37889	-9.25334	-8.38892	-8.46327	-9.36466	-7.69023	-8.70565	-9.54223	-9.69982	-8.64981
hsa-miR-130b-3p	MIMAT0000691	22	22007648	-1.66017	-2.4724	-2.41554	-2.7067	-1.8624	-1.72308	-1.29101	-1.40894	-2.7295	-2.46745	-2.313	-2.67646	-1.88662	-2.84118	0.0659981	-2.58662	-2.7779	-3.18728	-0.218945	-2.79567	-2.03566	-2.40679	-2.18327	-1.63151	-2.82863	-1.32519	-3.49615	-1.27612	-3.1429	-2.65042	-3.16061	-2.1522	-2.92926	-1.91839	-2.89901	-2.92363	-1.89223	-1.23952	-1.82704	-0.688086	-2.8504	-2.49768	-2.62206	-2.44372	-2.52229	-0.740521
hsa-miR-650	MIMAT0003320	22	23165291	-8.10744	-8.31919	-8.2955	-9.06083	-8.75106	-8.72664	-8.61603	-8.40264	-8.90194	-9.22393	-6.73549	-7.85979	-8.99815	-9.49739	-8.13137	-8.62876	-9.56667	-9.1098	-8.6837	-9.42178	-7.61893	-6.38228	-8.54272	-9.60175	-8.79429	-7.15322	-9.42041	-7.25941	-8.07955	-8.92932	-9.0933	-9.43945	-8.7524	-9.02566	-8.24946	-8.56722	-6.82389	-6.72905	-8.38892	-6.16042	-8.96625	-5.41126	-8.70565	-4.955	-9.69982	-4.86393
hsa-miR-659-3p	MIMAT0003337	22	38243766	-8.10744	-5.02522	-5.30346	-3.17963	-7.24162	-5.63024	-7.1423	-4.85474	-7.74057	-9.22393	-6.91699	-5.79237	-5.50368	-5.84802	-5.50691	-7.28901	-5.69535	-5.76291	-4.72297	-5.95514	-4.66237	-3.74617	-9.12214	-4.76073	-4.12496	-9.21357	-8.59337	-5.3036	-6.98576	-6.19818	-9.0933	-6.41329	-8.7524	-4.8889	-9.0026	-7.36251	-5.15711	-4.98469	-7.70207	-4.48222	-7.72495	-7.69023	-4.60964	-4.82397	-5.35183	-5.14333
hsa-miR-33a-5p	MIMAT0000091	22	42296955	-8.10744	-7.64064	-7.54338	-9.06083	-5.80384	-8.72664	-8.61603	-9.34494	-8.90194	-9.22393	-4.72412	-7.18009	-6.33102	-9.49739	-5.94721	-5.07545	-8.0096	-9.1098	-5.88994	-4.27078	-8.04131	-5.80874	-5.54906	-7.95356	-6.98188	-5.00653	-6.22315	-7.78687	-7.82346	-5.69783	-7.46816	-6.33593	-6.88415	-5.89746	-5.68471	-5.83718	-5.99618	-8.04019	-8.38892	-5.256	-9.36466	-7.69023	-6.20718	-4.77417	-4.79567	-6.18146
hsa-let-7a-5p	MIMAT0000062	22	46508635	6.33535	4.62074	4.83102	4.05051	5.10528	4.04672	4.89884	4.30343	5.52683	4.85877	5.41649	5.46339	4.98063	4.60292	4.37146	4.47345	4.00731	5.52436	4.36792	5.98452	5.5202	3.6264	4.8039	5.18916	4.77886	4.99367	4.68553	3.63142	4.52399	3.81601	5.13687	5.77108	6.86984	4.50371	5.15307	5.3874	4.91597	4.59844	3.61263	4.48431	5.11604	4.75608	4.33175	4.31332	4.36261	4.65017
hsa-let-7a-3p	MIMAT0004481	22	46508683	-5.91386	-5.3533	-5.28485	-7.78227	-6.64774	-5.10776	-6.53347	-6.59948	-5.53748	-6.74362	-5.33385	-6.32953	-6.03368	-6.49356	-6.69571	-7.7477	-6.9609	-5.22462	-5.95045	-5.51765	-4.80297	-6.56867	-6.30218	-6.58384	-6.52857	-6.36063	-5.95623	-5.98596	-6.52264	-8.27994	-6.47834	-6.24358	-4.76669	-5.7932	-6.61945	-5.82778	-6.99467	-6.21669	-5.18744	-5.54067	-6.45244	-5.23772	-4.88473	-7.04497	-7.19923	-6.77024
hsa-let-7b-5p	MIMAT0000063	22	46509575	6.19175	4.90001	5.04507	3.88958	4.4585	4.36154	4.54328	3.67539	5.30028	4.38762	4.92775	4.96699	4.20495	3.87322	3.00635	3.60811	3.75645	5.30069	3.73958	5.73671	6.35088	3.27705	4.11064	4.50406	4.14878	4.5006	4.43478	3.69998	3.96371	3.00377	4.51861	5.51574	6.52862	4.62188	4.43706	5.50812	4.23475	4.06549	3.34296	3.9878	4.75463	3.93774	4.24637	3.59449	3.70948	4.22752
hsa-let-7b-3p	MIMAT0004482	22	46509635	-7.55038	-7.43967	-8.49922	-7.74322	-8.75106	-8.72664	-6.44512	-8.76138	-8.90194	-7.53948	-9.28097	-8.2208	-8.41204	-9.49739	-9.27859	-8.62876	-7.04294	-6.40409	-8.36997	-9.42178	-8.04131	-9.63743	-9.12214	-6.96951	-7.8474	-9.21357	-9.42041	-7.78687	-9.44678	-8.92932	-8.50446	-8.96241	-8.7524	-8.95619	-9.92615	-8.30895	-9.37889	-9.25334	-6.72508	-7.94395	-9.09775	-7.46644	-5.89396	-9.54223	-8.34215	-9.86637
hsa-miR-221-5p	MIMAT0004568	23	45605630	-3.4281	-4.63057	-5.80463	-5.29908	-3.40042	-5.63538	-4.31809	-4.72523	-5.29028	-5.22103	-4.68298	-4.65188	-4.53667	-4.71328	-5.68202	-8.62876	-5.20291	-0.886639	-5.321	-5.53095	-8.04131	-5.0572	-5.04942	-4.27216	-4.48596	-5.64946	-5.73372	-6.78872	-4.98391	-4.80469	-4.85199	-4.67177	-6.1476	-6.59549	-4.5856	-5.58314	-5.13502	-4.97764	-7.50288	-7.13171	-4.38871	-4.7175	-8.70565	-4.35187	-4.45284	-4.06669
hsa-miR-221-3p	MIMAT0000278	23	45605671	-0.87205	-0.609478	-2.01722	-1.52635	-0.42682	-1.20094	-0.693951	-1.24168	-1.17276	-1.77993	-0.935421	-1.68739	-0.808037	-1.05993	-2.82865	-2.77648	-1.66819	1.62572	-1.7907	-1.7447	-1.87124	-1.45447	-1.68073	-0.814878	-0.958558	-2.5903	-1.82285	-0.921116	-1.57012	-2.62513	-2.31692	-1.23026	-1.92923	-1.58062	-1.47738	-1.19218	-1.92611	-1.96492	-0.573931	-2.46632	-1.81432	-1.15782	-1.34738	-2.1796	-1.39371	-0.831269
hsa-miR-222-3p	MIMAT0000279	23	45606509	-1.01346	-0.330253	-1.81538	-2.63194	-1.34232	-1.56378	-1.45361	-2.68386	-2.63032	-3.70503	-2.01956	-3.24066	-2.35222	-2.06933	-2.86632	-4.12171	-2.2591	2.39412	-2.28042	-3.79895	-1.87874	-1.95646	-2.70802	-2.67223	-2.14949	-3.51057	-2.83635	-1.0558	-2.5796	-2.13283	-2.79278	-2.93563	-3.92584	-2.26428	-2.72167	-3.14938	-3.49156	-2.00239	-1.06652	-1.85702	-2.08232	-0.861793	-2.10744	-2.49689	-2.42712	-1.30024
hsa-miR-532-5p	MIMAT0002888	23	49654518	-3.49422	-2.82867	-3.42823	-3.82975	-1.36785	-3.71143	-3.06611	-3.31115	-3.5408	-3.69229	-3.41223	-3.07922	-3.19313	-3.51426	-4.02898	-3.33362	-3.88084	-4.00389	-2.72719	-3.88957	-4.33653	-3.30706	-3.72591	-2.63662	-3.16038	-3.20107	-3.19265	-3.08157	-3.35724	-3.02868	-3.06615	-3.71366	-2.91935	-3.34825	-2.70103	-3.00602	-3.17656	-3.28631	-3.62504	-2.30091	-3.74932	-3.02181	-3.76906	-3.03949	-3.5057	-2.90372
hsa-miR-500a-3p	MIMAT0002871	23	49659835	-4.03105	-3.61271	-4.42556	-4.48861	-2.06402	-4.3291	-3.98893	-4.01175	-4.39045	-4.64056	-4.73916	-4.06237	-4.25394	-4.27967	-4.47682	-4.16813	-4.61948	-5.0126	-3.48492	-4.90566	-3.85563	-3.71813	-4.54933	-3.50236	-3.96743	-4.36797	-4.44493	-3.79176	-3.92413	-3.65571	-4.28294	-5.0711	-4.0499	-4.20257	-3.78686	-3.95723	-4.29778	-4.13122	-4.61149	-2.93928	-4.40812	-3.91488	-4.30272	-3.79544	-4.4502	-3.80269
hsa-miR-362-5p	MIMAT0000705	23	49660323	-4.32648	-3.71998	-4.29284	-4.40468	-2.15098	-4.02507	-3.32684	-4.03051	-4.38912	-4.46648	-4.07013	-3.9865	-3.79392	-4.03161	-4.65583	-4.41896	-4.31383	-4.5856	-3.21197	-4.81468	-4.93467	-4.03591	-4.36012	-3.20362	-3.98229	-3.82631	-3.91804	-3.33711	-3.95373	-3.33953	-4.10112	-4.34242	-4.26638	-4.03984	-3.47594	-3.79401	-4.00307	-3.89327	-4.02113	-2.58646	-4.44661	-3.95524	-4.1661	-3.57942	-4.2497	-3.66709
hsa-miR-501-5p	MIMAT0002872	23	49661087	-3.84286	-1.56374	-2.94033	-2.77009	-4.29934	-5.30375	-1.59913	-4.83595	-7.26348	-5.66349	-6.37107	-5.93674	-5.56573	-5.63256	-5.48993	-6.97968	-2.32143	-3.53997	-5.04064	-6.23359	-6.21166	-4.98976	-5.80035	-5.359	-5.48194	-5.62157	-5.84864	-4.37834	-5.84941	-2.39721	-6.0047	-5.67079	-5.8002	-5.05233	-5.89311	-5.18142	-5.82421	-4.84494	-6.25368	-2.62335	-6.33159	-4.89012	-5.18272	-3.53801	-6.09068	-5.21494
hsa-miR-502-5p	MIMAT0002873	23	49665963	-6.35618	-6.34669	-7.55322	-8.23278	-4.2895	-8.72664	-6.00202	-5.70485	-8.05569	-6.77886	-8.12908	-6.22545	-6.45063	-6.52326	-6.97159	-8.62876	-7.93127	-6.92997	-5.44853	-8.34258	-8.04131	-6.06849	-7.40315	-5.08888	-6.14226	-6.18493	-6.02052	-7.78687	-6.78	-6.01568	-9.0933	-6.96331	-7.39717	-6.74433	-5.90429	-5.97888	-6.83025	-6.55615	-8.38892	-5.23353	-6.68231	-6.71419	-8.70565	-6.03889	-6.4958	-5.67851
hsa-miR-532-5p	MIMAT0002888	23	49767778	-3.49422	-2.82867	-3.42823	-3.82975	-1.36785	-3.71143	-3.06611	-3.31115	-3.5408	-3.69229	-3.41223	-3.07922	-3.19313	-3.51426	-4.02898	-3.33362	-3.88084	-4.00389	-2.72719	-3.88957	-4.33653	-3.30706	-3.72591	-2.63662	-3.16038	-3.20107	-3.19265	-3.08157	-3.35724	-3.02868	-3.06615	-3.71366	-2.91935	-3.34825	-2.70103	-3.00602	-3.17656	-3.28631	-3.62504	-2.30091	-3.74932	-3.02181	-3.76906	-3.03949	-3.5057	-2.90372
hsa-miR-532-3p	MIMAT0004780	23	49767819	-4.57705	-3.8086	-4.78466	-5.02163	-2.10297	-4.39281	-3.99908	-4.77771	-4.47633	-4.80113	-4.82507	-4.01807	-4.18088	-4.47019	-4.77339	-4.312	-4.55012	-5.55833	-3.95957	-5.33702	-4.3446	-4.2192	-5.04742	-4.05541	-4.23335	-4.60338	-4.15335	-4.01207	-4.33157	-4.1752	-3.87505	-5.08592	-4.3544	-4.7755	-3.68644	-4.94055	-4.41001	-4.82652	-4.62443	-3.1369	-4.7281	-4.03078	-4.33141	-3.96528	-4.82476	-4.07202
hsa-miR-188-5p	MIMAT0000457	23	49768133	-3.19322	-1.57903	-1.35012	-0.231877	-2.6885	-1.77069	-1.80265	-1.8883	-2.80098	-3.54142	-2.63778	-2.4866	-1.75183	-2.16604	-1.60331	-2.41647	-1.61591	-2.03892	-1.30892	-2.35773	-0.7912	-0.62749	-3.64409	-1.46624	-0.841319	-3.52644	-2.76607	-0.317536	-2.72927	-2.06597	-2.62141	-2.6923	-2.03483	-1.15807	-3.50308	-2.53799	-2.62397	-1.98203	-1.60623	-1.45632	-2.66652	-1.63464	-0.618086	-1.81357	-1.9927	-1.92681
hsa-miR-188-3p	MIMAT0004613	23	49768170	-8.10744	-8.43623	-8.49922	-9.06083	-6.75096	-8.72664	-8.61603	-9.34494	-8.90194	-9.22393	-9.54531	-9.65779	-9.49439	-9.49739	-9.27859	-8.62876	-9.56667	-9.1098	-9.59006	-9.42178	-8.04131	-9.33574	-9.12214	-9.60175	-9.76248	-9.21357	-9.42041	-7.78687	-9.44678	-8.92932	-9.0933	-9.43945	-8.7524	-9.02566	-9.97761	-8.56722	-9.37889	-9.25334	-8.38892	-7.24073	-9.36466	-7.69023	-8.70565	-9.54223	-9.69982	-9.86637
hsa-miR-500a-5p	MIMAT0004773	23	49773062	-3.45048	-1.28775	-2.63155	-2.43564	-4.77823	-4.55276	-1.35363	-4.7064	-6.71302	-5.38703	-5.82958	-5.52062	-5.21197	-5.00628	-5.11274	-5.15207	-1.97619	-3.16776	-4.62568	-5.54213	-4.94356	-4.63313	-5.14493	-4.88457	-4.78336	-6.17796	-5.08757	-4.27932	-5.40093	-2.31415	-5.59184	-5.34199	-4.73134	-4.71633	-5.18367	-4.93697	-5.11091	-4.64439	-5.00652	-2.50128	-5.34598	-4.68135	-4.66505	-3.26816	-5.57917	-4.74446
hsa-miR-500a-3p	MIMAT0002871	23	49773095	-4.03105	-3.61271	-4.42556	-4.48861	-2.06402	-4.3291	-3.98893	-4.01175	-4.39045	-4.64056	-4.73916	-4.06237	-4.25394	-4.27967	-4.47682	-4.16813	-4.61948	-5.0126	-3.48492	-4.90566	-3.85563	-3.71813	-4.54933	-3.50236	-3.96743	-4.36797	-4.44493	-3.79176	-3.92413	-3.65571	-4.28294	-5.0711	-4.0499	-4.20257	-3.78686	-3.95723	-4.29778	-4.13122	-4.61149	-2.93928	-4.40812	-3.91488	-4.30272	-3.79544	-4.4502	-3.80269
hsa-miR-362-5p	MIMAT0000705	23	49773583	-4.32648	-3.71998	-4.29284	-4.40468	-2.15098	-4.02507	-3.32684	-4.03051	-4.38912	-4.46648	-4.07013	-3.9865	-3.79392	-4.03161	-4.65583	-4.41896	-4.31383	-4.5856	-3.21197	-4.81468	-4.93467	-4.03591	-4.36012	-3.20362	-3.98229	-3.82631	-3.91804	-3.33711	-3.95373	-3.33953	-4.10112	-4.34242	-4.26638	-4.03984	-3.47594	-3.79401	-4.00307	-3.89327	-4.02113	-2.58646	-4.44661	-3.95524	-4.1661	-3.57942	-4.2497	-3.66709
hsa-miR-362-3p	MIMAT0004683	23	49773617	-3.9848	-3.99496	-4.65042	-5.00639	-1.97003	-4.45102	-4.28434	-3.53492	-4.06748	-4.66845	-4.01889	-3.40728	-3.37349	-4.11638	-3.99267	-3.01819	-4.35177	-4.42704	-3.13217	-3.74723	-5.07226	-3.42979	-3.55863	-3.29236	-3.27363	-3.5831	-3.61136	-4.23366	-3.22007	-3.20349	-3.72663	-3.97837	-3.24224	-4.12832	-2.8064	-3.26154	-3.80626	-4.19425	-5.08875	-2.72507	-4.29554	-3.61195	-5.42357	-2.82442	-3.84394	-3.34117
hsa-miR-501-5p	MIMAT0002872	23	49774347	-3.84286	-1.56374	-2.94033	-2.77009	-4.29934	-5.30375	-1.59913	-4.83595	-7.26348	-5.66349	-6.37107	-5.93674	-5.56573	-5.63256	-5.48993	-6.97968	-2.32143	-3.53997	-5.04064	-6.23359	-6.21166	-4.98976	-5.80035	-5.359	-5.48194	-5.62157	-5.84864	-4.37834	-5.84941	-2.39721	-6.0047	-5.67079	-5.8002	-5.05233	-5.89311	-5.18142	-5.82421	-4.84494	-6.25368	-2.62335	-6.33159	-4.89012	-5.18272	-3.53801	-6.09068	-5.21494
hsa-miR-501-3p	MIMAT0004774	23	49774390	-5.97311	-5.01375	-6.43099	-5.95799	-3.24071	-5.25568	-5.36328	-4.25028	-7.46637	-5.74932	-6.60682	-5.84479	-4.85253	-5.34406	-5.34663	-4.51346	-5.89851	-6.68578	-4.64917	-6.04606	-5.05341	-4.73537	-6.141	-4.91171	-5.27734	-5.95115	-6.09757	-3.96023	-5.64602	-4.51214	-5.59224	-7.52626	-6.20666	-4.94472	-6.04444	-6.18967	-5.53356	-3.87319	-6.58811	-3.35646	-5.28917	-3.2956	-5.00544	-4.54613	-5.89415	-4.06029
hsa-miR-660-5p	MIMAT0003338	23	49777868	-2.3348	-1.93899	-2.62984	-2.97215	-0.0600843	-2.9857	-2.29055	-2.26908	-2.35487	-2.77976	-2.63121	-1.84657	-2.22601	-2.3982	-2.67968	-2.14876	-2.93474	-2.54277	-1.64256	-2.56975	-3.85669	-2.28239	-2.31135	-1.58314	-1.90582	-1.96033	-2.35546	-2.52541	-1.9064	-1.60984	-1.77257	-2.52951	-1.4318	-2.59381	-1.55206	-1.94571	-2.12556	-2.30405	-3.17035	-1.59052	-2.48381	-2.06948	-2.97884	-1.71761	-2.23794	-1.86506
hsa-miR-502-5p	MIMAT0002873	23	49779223	-6.35618	-6.34669	-7.55322	-8.23278	-4.2895	-8.72664	-6.00202	-5.70485	-8.05569	-6.77886	-8.12908	-6.22545	-6.45063	-6.52326	-6.97159	-8.62876	-7.93127	-6.92997	-5.44853	-8.34258	-8.04131	-6.06849	-7.40315	-5.08888	-6.14226	-6.18493	-6.02052	-7.78687	-6.78	-6.01568	-9.0933	-6.96331	-7.39717	-6.74433	-5.90429	-5.97888	-6.83025	-6.55615	-8.38892	-5.23353	-6.68231	-6.71419	-8.70565	-6.03889	-6.4958	-5.67851
hsa-miR-502-3p	MIMAT0004775	23	49779265	-4.10833	-3.90976	-4.39394	-4.50557	-2.60224	-4.36955	-4.13928	-4.32721	-4.52147	-5.07392	-4.88691	-4.31431	-4.61878	-4.44712	-4.81062	-4.38957	-4.69947	-4.89676	-3.80316	-5.07759	-3.99554	-4.11145	-4.76628	-3.65354	-4.13373	-4.56557	-4.54649	-3.81559	-4.25855	-3.98125	-4.53831	-5.22457	-4.23865	-4.43718	-4.05422	-4.12928	-4.67735	-4.44072	-4.85977	-3.37384	-4.48552	-4.07781	-4.51046	-4.06825	-4.64129	-4.15408
hsa-miR-98-5p	MIMAT0000096	23	53583226	-0.292592	-1.41268	-1.51188	-1.29735	0.585931	-1.68155	-1.12636	-0.679953	-0.947825	-0.893134	-1.28619	-0.524276	-0.649307	-1.47878	-1.6257	-0.572771	-2.45806	-0.938892	-1.201	-0.534573	-1.41041	-1.71955	-0.603106	-0.264174	-0.760503	0.137053	-1.34574	-1.51071	-1.27885	-1.3443	-0.688173	-0.686286	0.167647	-0.835363	-0.646475	-0.882549	-0.481912	0.406285	-2.58011	-1.04446	-1.28214	-0.304578	-1.66787	-1.64743	-0.880159	-0.970972
hsa-let-7f-5p	MIMAT0000067	23	53584181	5.65127	4.12326	4.28735	3.61267	4.90132	3.56712	4.37358	4.03537	4.87395	4.51804	4.79953	4.9566	4.6854	4.11274	3.98047	4.48536	3.39329	5.05144	3.92035	5.37546	4.5247	3.49815	4.5909	4.80532	4.56726	4.5945	4.37927	3.28757	4.27214	3.66992	4.85302	5.20421	6.16715	4.05376	4.916	4.83833	4.84647	4.54327	3.10146	4.05069	4.56804	4.55553	3.70387	3.95282	4.35399	4.28403
hsa-let-7f-2-3p	MIMAT0004487	23	53584231	-8.10744	-8.5167	-8.49922	-9.06083	-8.75106	-8.72664	-8.61603	-9.34494	-8.90194	-9.22393	-9.54531	-9.65779	-9.49439	-9.49739	-9.27859	-8.62876	-9.56667	-9.1098	-9.43013	-9.42178	-8.04131	-9.74733	-9.12214	-9.60175	-9.86133	-9.21357	-9.42041	-7.78687	-9.44678	-8.92932	-9.0933	-9.43945	-8.7524	-9.02566	-10.1262	-8.56722	-9.37889	-8.68967	-8.38892	-8.46327	-9.36466	-7.50744	-8.70565	-9.54223	-9.69982	-8.54828
hsa-miR-223-5p	MIMAT0004570	23	65238741	-8.10744	-8.5167	-8.49922	-9.06083	-8.75106	-8.72664	-8.61603	-9.34494	-8.90194	-9.22393	-7.2365	-8.30105	-9.31102	-8.65302	-2.81361	-8.62876	-9.56667	-9.1098	-9.95219	-9.42178	-8.04131	-9.65566	-9.12214	-9.29111	-9.27577	-9.21357	-9.42041	-7.78687	-9.44678	-8.66273	-9.0933	-9.43945	-8.7524	-9.02566	-7.95509	-8.56722	-9.37889	-9.25334	-8.38892	-8.46327	-9.36466	-7.69023	-8.70565	-6.80124	-9.69982	-8.31518
hsa-miR-223-3p	MIMAT0000280	23	65238782	0.118731	-1.7201	0.0570965	-1.50528	1.21622	0.00738525	-0.225203	0.771316	0.733241	-0.219198	2.73843	1.08247	0.990152	1.86753	0.301466	0.170155	0.104307	0.0693655	0.436588	-0.00392914	-0.804931	0.110818	0.562789	0.946794	0.962125	0.419513	-0.509446	1.23824	0.378592	1.24943	0.178688	-0.0888119	0.269931	-1.17908	1.30805	-1.49966	0.727809	-0.499449	-0.0610905	-0.710345	0.715571	0.0294027	-0.925435	1.60035	0.252161	1.30016
hsa-miR-374a-5p	MIMAT0000727	23	73423878	-0.616029	-1.4431	-1.3312	-1.55545	-0.020174	-1.27379	-0.308072	-0.182967	-0.328844	-0.888175	-0.520384	-0.102116	0.028306	-0.362967	0.323677	1.10198	-0.755484	-1.09453	-0.187179	-0.482373	-1.7013	-0.840257	0.171745	-0.0960274	-0.263416	-0.122147	-0.458032	-0.610601	-0.0044508	-0.291806	-0.650228	-0.357553	-0.0591164	-1.14012	0.272416	-0.605405	-0.326612	-0.44057	-0.878518	0.140609	-0.764156	-0.112683	-1.91789	-0.48974	-1.14141	-0.398493
hsa-miR-421	MIMAT0003339	23	73438281	-8.10744	-8.5167	-8.49922	-9.06083	-7.28539	-8.72664	-5.68007	-6.69524	-8.90194	-6.41488	-9.54531	-6.92469	-6.72601	-8.10358	-5.8825	-5.29432	-9.56667	-9.1098	-6.97962	-8.41623	-8.04131	-7.91197	-6.47359	-5.81406	-6.92562	-5.4608	-7.20814	-6.60066	-6.73309	-5.46726	-7.31729	-6.69376	-7.2584	-6.79891	-6.85278	-7.62273	-6.32986	-5.80346	-8.38892	-5.35337	-7.14816	-7.69023	-8.70565	-8.50951	-8.65463	-9.86637
hsa-miR-374b-5p	MIMAT0004955	23	73438413	-0.633341	-1.71822	-1.99862	-1.8609	-0.934345	-1.84446	-0.449459	-0.980782	-0.955094	-1.32368	-1.57652	-0.668599	-1.03476	-0.835464	-0.0838566	0.371449	-1.38337	-1.4802	-1.59441	-1.62128	-1.9782	-1.88421	-0.791396	-0.842045	-1.06093	-0.866525	-1.22462	-1.22765	-0.642661	-1.04797	-0.99621	-0.803228	-0.602901	-1.30276	-0.697291	-1.30575	-0.669515	-0.932732	-1.7294	-0.404353	-1.01814	-1.14564	-1.93099	-1.49768	-1.90311	-1.13284
hsa-miR-374b-3p	MIMAT0004956	23	73438443	-8.10744	-8.5167	-8.49922	-9.06083	-8.75106	-8.72664	-8.61603	-7.89195	-8.90194	-9.22393	-9.37546	-8.48528	-9.14451	-8.50447	-7.28398	-6.83646	-9.56667	-9.1098	-8.19347	-8.9728	-8.04131	-9.29402	-8.30193	-7.6396	-7.98536	-7.50001	-9.42041	-7.78687	-7.12814	-8.82301	-9.0933	-8.74352	-8.7524	-8.0115	-7.7673	-7.42873	-7.77125	-8.72671	-8.38892	-8.23484	-9.36466	-7.69023	-8.70565	-8.99053	-9.69982	-8.94763
hsa-miR-545-3p	MIMAT0003165	23	73507022	-8.10744	-8.5167	-8.49922	-9.06083	-8.59036	-8.72664	-8.61603	-9.34494	-8.90194	-9.22393	-9.54531	-9.5696	-8.61078	-9.49739	-8.98351	-5.97564	-9.56667	-9.1098	-7.86528	-7.52021	-8.04131	-8.44375	-7.44846	-9.41651	-9.55834	-6.02616	-9.42041	-7.78687	-9.20082	-8.79142	-9.0933	-9.43945	-8.7524	-9.02566	-7.98352	-8.56722	-9.37889	-9.25334	-8.38892	-6.42952	-9.36466	-7.69023	-8.70565	-6.90376	-9.69982	-9.67898
hsa-miR-374a-5p	MIMAT0000727	23	73507153	-0.616029	-1.4431	-1.3312	-1.55545	-0.020174	-1.27379	-0.308072	-0.182967	-0.328844	-0.888175	-0.520384	-0.102116	0.028306	-0.362967	0.323677	1.10198	-0.755484	-1.09453	-0.187179	-0.482373	-1.7013	-0.840257	0.171745	-0.0960274	-0.263416	-0.122147	-0.458032	-0.610601	-0.0044508	-0.291806	-0.650228	-0.357553	-0.0591164	-1.14012	0.272416	-0.605405	-0.326612	-0.44057	-0.878518	0.140609	-0.764156	-0.112683	-1.91789	-0.48974	-1.14141	-0.398493
hsa-miR-361-5p	MIMAT0000703	23	85045323	-0.659309	-0.493494	-0.760875	-0.173775	-0.919344	-0.468911	-0.55409	-1.69675	-0.667011	-0.598016	-1.35175	-0.603361	-0.806096	-1.10018	-1.8284	-1.12758	-1.29552	-1.47416	-1.61385	-0.893152	-0.976617	-1.6352	-0.952847	-0.234877	-0.28929	-0.539859	-1.03462	-0.689596	-1.4711	-1.05142	-0.648997	-0.680702	-0.516752	-0.234134	-0.937838	-0.712894	-0.590117	-0.880866	-0.265935	-0.550207	-1.43415	-1.16404	-0.656343	-1.50823	-0.802408	-1.38722
hsa-miR-361-5p	MIMAT0000703	23	85158667	-0.659309	-0.493494	-0.760875	-0.173775	-0.919344	-0.468911	-0.55409	-1.69675	-0.667011	-0.598016	-1.35175	-0.603361	-0.806096	-1.10018	-1.8284	-1.12758	-1.29552	-1.47416	-1.61385	-0.893152	-0.976617	-1.6352	-0.952847	-0.234877	-0.28929	-0.539859	-1.03462	-0.689596	-1.4711	-1.05142	-0.648997	-0.680702	-0.516752	-0.234134	-0.937838	-0.712894	-0.590117	-0.880866	-0.265935	-0.550207	-1.43415	-1.16404	-0.656343	-1.50823	-0.802408	-1.38722
hsa-miR-361-3p	MIMAT0004682	23	85158707	-1.25222	-2.55573	-2.05075	-2.50591	-1.45748	-1.89141	-2.35743	-2.83032	-2.28126	-2.63825	-2.72246	-2.36836	-2.91959	-2.18687	-1.60609	-2.57803	-2.86101	-2.07104	-2.2377	-2.66886	-2.34879	-2.7478	-2.07277	-2.54066	-2.47338	-2.78039	-3.08676	-2.07625	-2.26846	-2.27156	-2.00606	-2.99165	-1.5296	-2.72078	-2.12472	-2.40283	-2.27018	-2.11103	-1.98247	-1.47922	-1.63388	-1.06299	-3.40997	-2.34959	-2.68063	-2.02221
hsa-miR-652-3p	MIMAT0003322	23	109298625	-1.0534	-3.60114	-3.64098	-4.05287	-2.98838	-4.22738	-4.35301	-4.21402	-3.48562	0.350102	-4.76075	-3.50497	-4.35857	-3.59515	-2.6618	-3.73837	-4.1397	-5.03639	-4.76407	-3.35629	-4.32069	-4.35711	-4.08525	-4.18819	-3.50483	-3.30844	-3.27169	-3.6252	-3.22849	-3.46239	-2.69956	-1.86554	-2.69652	-4.48816	-3.8444	-4.54653	-3.61865	-2.44058	-4.04967	-2.82229	-2.39657	-3.61348	-3.67924	-3.45902	-4.45267	-3.59842
hsa-miR-766-3p	MIMAT0003888	23	118780786	-3.97086	-4.18909	-3.92993	-3.87257	-3.76905	-4.16345	-3.75257	-4.03964	-5.12986	-4.1525	-5.21057	-4.8314	-3.9584	-4.42855	-3.65405	-4.18658	-4.14476	-3.36377	-4.23909	-5.34593	-3.76431	-4.17644	-5.04266	-3.91352	-4.49662	-4.62097	-5.60626	-4.19118	-4.47868	-3.79005	-4.8742	-5.65155	-4.34257	-4.10773	-4.92892	-4.02074	-3.92535	-4.09471	-4.41617	-2.97368	-4.1991	-3.39754	-3.64455	-3.7105	-4.14641	-3.96408
hsa-miR-363-3p	MIMAT0000707	23	133303478	-0.0311813	-1.62321	-2.57219	-2.61157	-1.24415	-2.28603	-3.97672	-1.3076	-1.90683	-0.439787	-4.45168	-3.38046	-3.2756	-2.75829	-0.0267849	-0.419418	-4.24196	-4.35892	-1.1461	-0.276522	-3.17897	-5.42697	-2.00545	-2.9219	-1.89001	-3.82327	-3.47728	-3.3724	-2.79071	-3.89463	-2.09328	-2.12261	-5.06609	-3.54007	-1.03613	-1.93884	-3.81087	-1.26865	-3.19823	-3.73165	-2.89031	-1.55565	-4.95149	-2.16246	0.0370302	-0.689404
hsa-miR-92a-3p	MIMAT0000092	23	133303636	0.859114	1.30525	0.498723	0.0697651	1.43752	0.676513	0.562341	0.4243	0.566765	0.939805	2.35155	0.807093	2.21463	0.184882	0.738881	1.19111	0.749104	0.730568	0.584645	0.852215	1.1917	0.641078	-0.255713	-0.225644	-0.00756645	0.947785	-0.137892	0.788459	0.186709	0.150932	0.339861	0.973754	0.228073	1.26775	0.406273	0.0219584	0.952181	1.18462	0.757541	1.46286	0.645481	2.08446	1.84456	0.876699	0.528589	2.43233
hsa-miR-19b-3p	MIMAT0000074	23	133303784	1.99361	1.95452	1.3767	1.32709	2.9253	1.86184	1.56546	1.92973	1.64857	1.8401	3.34735	2.23273	3.56332	1.6009	2.12667	2.70747	1.97623	2.08311	2.44526	2.38326	1.61901	2.19023	1.52716	1.13397	1.73669	2.18737	1.10218	1.86093	1.79393	2.18741	1.32913	2.43833	2.3356	2.39168	2.09418	1.55939	2.32618	2.61396	1.90065	2.88196	1.81605	3.82783	2.59559	2.6696	2.00096	3.6075
hsa-miR-20b-5p	MIMAT0001413	23	133303866	-0.181352	-1.05458	-1.48729	-1.83152	0.103259	-1.31858	-1.54317	-0.450483	-1.0326	-0.371772	1.09599	-0.663284	1.06417	-1.20773	0.230792	0.0934181	-1.14248	-0.771008	-0.111217	0.150117	-1.87408	-0.919059	-1.0277	-1.76794	-1.10138	-0.271975	-1.50778	-1.36389	-0.924862	-0.95529	-1.03089	-0.234296	-0.987026	-0.483151	-0.474394	-1.02931	-0.374785	0.12929	-1.2417	-0.330231	-0.918243	1.38489	-0.444188	-0.276548	-0.460788	1.24025
hsa-miR-18b-5p	MIMAT0001412	23	133304098	-4.40535	-4.87198	-5.1573	-5.34844	-2.74135	-4.52878	-5.2776	-3.11194	-5.42456	-4.3192	-3.0542	-5.03398	-1.91736	-4.9883	-2.40836	-3.42451	-4.68071	-5.52733	-2.31881	-4.18787	-5.80897	-3.22048	-4.43881	-5.44118	-5.41141	-3.53961	-5.77074	-4.13106	-4.78074	-3.64302	-5.18402	-4.58577	-5.97542	-4.63839	-4.06721	-5.32855	-4.45523	-2.31307	-4.95646	-3.25574	-4.9575	-1.27762	-3.97152	-3.72175	-4.26325	-1.97967
hsa-miR-17-5p	MIMAT0000070	23	133304262	0.301251	-0.0759974	-0.263433	-0.647872	1.33215	-0.370748	0.00525856	0.253784	-0.464992	0.428789	2.00465	0.145169	2.20924	-0.273747	0.63514	0.701008	-0.00406647	-0.21526	0.78687	0.320987	-0.6151	0.270349	-0.424759	-0.920108	-0.537647	0.647726	-0.722085	-0.161809	-0.41946	0.0348005	-0.446609	0.589419	-0.0809851	0.576669	0.00331783	-0.558661	0.555635	1.26217	0.0886421	0.835563	0.0471516	2.78508	1.10771	0.617488	-0.0127163	2.08955
hsa-miR-450a-5p	MIMAT0001545	23	133674409	-5.02159	-5.70736	-5.04607	-3.72814	-4.23082	-5.28721	-3.91819	-4.56112	-3.03734	-3.72766	-3.98325	-2.51444	-4.29927	-3.7908	-4.21205	-3.62284	-4.15089	-4.32597	-4.89298	-3.1609	-6.90295	-4.90372	-3.61969	-1.85735	-3.48269	-4.51665	-4.01659	-4.50594	-3.93259	-4.69129	-4.06053	-3.06988	-3.55089	-4.85137	-2.27141	-5.11305	-3.74292	-4.94103	-3.40225	-7.18841	-3.99727	-5.03916	-3.28976	-3.08333	-4.91921	-4.70613
hsa-miR-450a-5p	MIMAT0001545	23	133674581	-5.02159	-5.70736	-5.04607	-3.72814	-4.23082	-5.28721	-3.91819	-4.56112	-3.03734	-3.72766	-3.98325	-2.51444	-4.29927	-3.7908	-4.21205	-3.62284	-4.15089	-4.32597	-4.89298	-3.1609	-6.90295	-4.90372	-3.61969	-1.85735	-3.48269	-4.51665	-4.01659	-4.50594	-3.93259	-4.69129	-4.06053	-3.06988	-3.55089	-4.85137	-2.27141	-5.11305	-3.74292	-4.94103	-3.40225	-7.18841	-3.99727	-5.03916	-3.28976	-3.08333	-4.91921	-4.70613
hsa-miR-542-5p	MIMAT0003340	23	133675408	-6.37046	-5.27022	-5.90167	-3.98798	-4.49127	-6.14067	-4.52388	-5.59899	-4.4899	-4.70961	-5.73414	-3.63831	-5.43678	-5.05651	-5.10727	-5.03133	-4.47954	-5.14549	-6.26453	-4.77557	-5.73226	-5.77939	-5.00457	-2.77653	-4.74469	-5.58689	-5.46042	-5.40383	-5.56883	-4.99742	-4.93337	-4.33084	-4.71748	-7.32535	-3.64178	-6.88754	-4.82204	-5.98037	-3.95729	-8.46327	-4.90443	-6.60541	-3.4971	-3.81049	-5.91191	-5.80009
hsa-miR-542-3p	MIMAT0003389	23	133675444	-7.29212	-6.87079	-6.63859	-4.5813	-4.63068	-7.07342	-5.84809	-5.8177	-4.53386	-5.459	-5.05195	-3.39268	-5.22112	-5.12338	-5.13432	-4.40344	-4.72929	-5.53719	-5.39905	-4.36692	-8.04131	-5.83601	-4.76402	-3.01875	-4.63919	-4.97213	-5.44443	-6.11481	-5.31548	-5.01235	-5.05848	-4.05457	-4.99466	-6.85197	-3.37041	-6.63474	-4.76469	-6.0359	-4.08528	-7.99021	-5.07968	-7.36449	-4.1124	-3.5382	-5.7174	-5.76996
hsa-miR-503-5p	MIMAT0002874	23	133680385	-8.10744	-7.41887	-6.03391	-5.9961	-4.66807	-5.75271	-5.47939	-6.13249	-4.92887	-6.29202	-5.02509	-3.61297	-4.76109	-4.62135	-5.46465	-5.60069	-4.47825	-6.542	-5.25657	-4.79654	-8.04131	-5.05923	-5.72565	-4.29922	-6.0785	-4.8152	-5.72938	-4.8614	-5.30615	-5.61686	-5.77401	-5.00987	-5.97324	-7.37813	-3.79889	-8.00125	-5.184	-6.37772	-3.85928	-5.94852	-5.72662	-6.70044	-3.49355	-3.59426	-6.56368	-5.87865
hsa-miR-424-5p	MIMAT0001341	23	133680675	-0.925046	-1.24663	-0.707747	-0.619973	0.574182	-0.714234	0.0655298	-0.247348	0.622299	-0.439036	0.53168	1.69506	0.47011	0.495828	0.0196114	0.18821	0.388082	-0.409099	0.181826	0.782615	-1.41348	0.0861816	0.235426	1.59152	-0.0880804	0.568891	-0.484943	-0.112793	0.22715	0.0401773	0.0195837	0.701076	0.0721836	-0.894865	1.96035	-1.10841	0.323871	-0.38849	0.196057	-0.47486	0.234117	-0.484548	1.08199	1.63675	-0.594554	-0.0263815
hsa-miR-424-3p	MIMAT0004749	23	133680711	-8.10744	-6.62328	-7.32953	-5.82353	-6.12573	-5.9151	-7.21614	-5.44381	-5.60341	-7.67223	-5.19815	-4.92876	-5.60605	-5.76787	-5.70409	-3.94854	-5.44853	-4.68367	-5.77515	-5.72235	-5.71749	-4.14515	-7.17088	-5.38269	-5.92277	-6.2052	-6.01535	-4.50149	-6.09201	-4.88584	-6.22075	-5.64716	-6.26637	-5.24843	-5.22982	-6.48707	-4.56216	-5.31433	-5.02346	-4.3591	-6.62398	-5.62095	-4.73154	-4.42718	-6.27854	-5.20554
hsa-miR-934	MIMAT0004977	23	135633064	-8.10744	-6.20544	-8.49922	-5.45508	-6.02134	-6.74935	-7.24236	-6.69067	-8.57888	-8.41458	-8.24946	-9.47516	-4.53063	-6.83097	-9.27859	-8.62876	-7.91545	-9.1098	-6.7742	-9.42178	-7.66165	-3.5666	-9.12214	-6.04652	-7.07811	-9.21357	-9.42041	-7.45804	-9.44678	-8.58009	-8.45267	-9.43945	-8.7524	-8.77987	-10.1646	-8.56722	-9.37889	-7.31597	-7.91447	-8.46327	-7.95176	-3.59709	-7.31765	-5.44828	-9.48686	-5.40247
hsa-miR-505-5p	MIMAT0004776	23	139006342	-6.94815	-8.5167	-8.49922	-6.57836	-3.89928	-8.72664	-6.14789	-5.49783	-7.43566	-6.67723	-6.34231	-5.57959	-5.40776	-6.01083	-4.54755	-5.14476	-7.04002	-7.58318	-5.61331	-7.26216	-7.61785	-5.98982	-5.76179	-5.21523	-6.02626	-6.15189	-6.86158	-6.6172	-6.69536	-4.93651	-7.39966	-6.83799	-7.09412	-6.90691	-5.85826	-8.56722	-5.5463	-4.61659	-8.38892	-4.76071	-6.31724	-4.81008	-7.27326	-5.74153	-6.97636	-5.8533
hsa-miR-505-3p	MIMAT0002876	23	139006378	-3.28161	-3.99642	-4.14074	-4.48594	-2.10264	-3.86586	-3.04176	-3.38288	-3.397	-3.29149	-3.45255	-3.06325	-2.64493	-3.39456	-2.89695	-2.29478	-3.77018	-4.03484	-3.33577	-3.72661	-4.43367	-3.81576	-2.96788	-2.49859	-3.2814	-3.26615	-3.63641	-3.47873	-3.61065	-2.63388	-4.26355	-3.6547	-4.62024	-3.2528	-3.09936	-4.88171	-2.8997	-2.55098	-4.02451	-2.52849	-3.67038	-2.83549	-3.90029	-3.67324	-4.09396	-3.50221
hsa-miR-892b	MIMAT0004918	23	145078782	-3.66802	-2.94359	-3.73358	-3.75563	-5.60816	-4.42719	-2.67295	-4.75526	-6.94252	-5.01048	-5.98252	-5.777	-5.53987	-5.07285	-5.03184	-5.40158	-3.54645	-3.97774	-5.08071	-5.34684	-5.4022	-4.89961	-4.81896	-5.2316	-5.09518	-6.75723	-5.15051	-4.59242	-5.7711	-3.59993	-5.4509	-5.01642	-4.3324	-4.53494	-5.40092	-4.56002	-5.10092	-4.45443	-4.21976	-3.85179	-5.54985	-4.04022	-4.94099	-4.47158	-5.74766	-5.28883
hsa-miR-513c-5p	MIMAT0005789	23	146271256	-8.10744	-8.5167	-8.49922	-9.06083	-8.75106	-8.72664	-8.61603	-8.58344	-8.90194	-9.22393	-8.2371	-8.25195	-7.7986	-8.24616	-7.52484	-8.62876	-8.9232	-9.1098	-6.98933	-9.42178	-5.54549	-7.45143	-9.12214	-7.85129	-8.4355	-9.21357	-8.78734	-5.6169	-9.02622	-8.92932	-9.0933	-9.07527	-8.7524	-8.23581	-10.1646	-8.3888	-9.37889	-8.39657	-6.57768	-8.28613	-9.36466	-5.53929	-8.70565	-7.40377	-9.69982	-6.8977
hsa-miR-513b	MIMAT0005788	23	146280596	-8.10744	-7.42361	-8.19213	-8.42521	-8.75106	-7.34005	-7.01861	-6.08866	-7.14576	-9.22393	-7.2492	-8.80713	-6.8484	-6.97125	-5.72126	-7.47245	-7.10973	-7.9732	-5.72802	-8.61009	-3.97441	-6.2491	-7.53521	-6.17789	-6.31391	-9.21357	-6.16148	-3.81518	-7.49463	-8.54782	-8.33936	-7.80193	-7.69354	-5.86721	-10.0812	-5.67484	-8.98084	-6.04736	-4.72599	-7.00084	-9.36466	-3.7632	-7.4142	-7.4365	-9.69982	-6.87431
hsa-miR-513a-5p	MIMAT0002877	23	146295034	-5.76707	-4.00535	-4.6297	-4.15718	-5.68259	-3.90467	-4.02696	-3.59583	-4.4825	-6.1804	-4.62308	-5.34788	-4.12016	-4.3825	-3.05998	-3.96939	-3.68071	-4.2965	-3.21092	-4.98221	-1.4516	-3.14937	-4.45131	-3.52696	-4.27705	-6.53994	-4.58755	-1.16006	-4.49072	-4.4282	-4.50465	-5.28871	-4.12649	-3.7561	-5.92552	-3.68291	-4.84446	-3.4097	-2.36358	-3.40457	-5.37799	-1.76728	-3.34514	-4.45113	-5.501	-3.84788
hsa-miR-513a-5p	MIMAT0002877	23	146307396	-5.76707	-4.00535	-4.6297	-4.15718	-5.68259	-3.90467	-4.02696	-3.59583	-4.4825	-6.1804	-4.62308	-5.34788	-4.12016	-4.3825	-3.05998	-3.96939	-3.68071	-4.2965	-3.21092	-4.98221	-1.4516	-3.14937	-4.45131	-3.52696	-4.27705	-6.53994	-4.58755	-1.16006	-4.49072	-4.4282	-4.50465	-5.28871	-4.12649	-3.7561	-5.92552	-3.68291	-4.84446	-3.4097	-2.36358	-3.40457	-5.37799	-1.76728	-3.34514	-4.45113	-5.501	-3.84788
hsa-miR-510	MIMAT0002882	23	146353883	-8.10744	-8.5167	-8.49922	-9.06083	-8.75106	-8.72664	-8.61603	-9.34494	-8.90194	-9.22393	-9.54531	-9.65779	-9.49439	-9.49739	-9.27859	-8.62876	-9.56667	-9.1098	-9.95219	-9.42178	-8.04131	-8.0795	-9.12214	-9.60175	-9.86133	-9.21357	-9.42041	-7.78687	-9.44678	-8.92932	-9.0933	-9.43945	-8.7524	-9.02566	-10.1646	-8.56722	-9.37889	-7.80317	-8.38892	-8.46327	-9.36466	-7.69023	-8.70565	-6.49212	-9.69982	-7.2877
hsa-miR-224-5p	MIMAT0000281	23	151127077	-3.45393	-5.10935	-4.73843	-7.63255	-0.203761	-4.14238	0.491039	-3.71325	-0.626417	-4.89005	-4.09097	-4.44335	-2.45055	-3.2126	-3.31424	-3.9324	-4.07491	-2.15109	-2.16034	-4.34963	-8.04131	0.157551	-1.13599	-1.02161	-3.13434	-5.50235	-4.55209	-5.21903	-3.16868	-1.00547	-2.54985	-3.59521	-6.6052	-5.64404	-0.43201	-5.12928	-3.48094	-4.00624	-4.04563	-5.39291	-4.85134	-6.40026	-4.34978	-2.95695	-4.79478	1.51903
hsa-miR-452-5p	MIMAT0001635	23	151128134	-8.10744	-8.5167	-7.40932	-9.06083	-3.46301	-5.22101	-3.31381	-5.45613	-2.64789	-8.12696	-7.4638	-5.74605	-4.71508	-4.8248	-7.06767	-7.34756	-5.41214	-4.65143	-4.49691	-5.84773	-8.04131	-3.41791	-4.14491	-4.15563	-4.50001	-9.21357	-6.64865	-7.78687	-4.70796	-3.77136	-4.16478	-6.24275	-8.7524	-9.02566	-3.58976	-8.56722	-5.37209	-5.31958	-5.63896	-8.46327	-7.15229	-7.69023	-5.54481	-5.26166	-6.41479	-2.47026
hsa-miR-105-5p	MIMAT0000102	23	151560725	-8.10744	-8.5167	-8.49922	-9.06083	-8.75106	-7.07728	-8.61603	-9.34494	-8.90194	-9.22393	-9.54531	-9.65779	-5.85448	-9.49739	-9.27859	-8.62876	-9.56667	-9.1098	-5.6286	-9.42178	-8.04131	-9.74733	-6.72907	-9.60175	-9.86133	-4.40285	-9.42041	-7.78687	-9.44678	-8.92932	-9.0933	-9.43945	-8.7524	-9.02566	-10.1646	-8.56722	-9.37889	-9.25334	-8.38892	-8.09494	-9.36466	-7.69023	-8.70565	-9.54223	-6.02932	-9.86637
hsa-miR-105-5p	MIMAT0000102	23	151562918	-8.10744	-8.5167	-8.49922	-9.06083	-8.75106	-7.07728	-8.61603	-9.34494	-8.90194	-9.22393	-9.54531	-9.65779	-5.85448	-9.49739	-9.27859	-8.62876	-9.56667	-9.1098	-5.6286	-9.42178	-8.04131	-9.74733	-6.72907	-9.60175	-9.86133	-4.40285	-9.42041	-7.78687	-9.44678	-8.92932	-9.0933	-9.43945	-8.7524	-9.02566	-10.1646	-8.56722	-9.37889	-9.25334	-8.38892	-8.09494	-9.36466	-7.69023	-8.70565	-9.54223	-6.02932	-9.86637
[truncated: 43 more columns]

## Sheet: PCF segmented copy number
miRNA	MIMAT id	Chromosome	Startposition (hg 19)	micma003	micma014	micma015	micma017	micma018	micma019	micma020	micma022	micma023	micma024	micma031	micma034	micma042	micma044	micma053	micma057	micma064	micma065	micma067	micma068	micma069	micma071	micma079	micma080	micma083	micma085	micma086	micma088	micma089	micma091	micma098	micma101	micma106	micma112	micma119	micma122	micma139	micma144	micma146	micma148	micma163	micma185	micma201	micma209	micma220	micma221
hsa-miR-200b-5p	MIMAT0004571	1	1102515	0.0225	-0.02781	-0.09395	-0.23291	-0.03359	-0.18806	-0.04914	-0.02413	-0.19137	-0.03925	-0.06457	-0.11702	-0.11895	-0.04914	-0.02413	-0.14989	-0.09258	-0.30538	-0.00882	-0.12634	-0.21627	0.02035	0.06665	-0.05146	0.00688	0.15222	-0.08627	-0.13268	-0.215	-0.18724	-0.04018	0.00952	-0.34434	-0.16329	-0.18099	-0.14402	-0.18595	-0.04154	-0.11949	-0.08099	0.00095	-0.0225	-0.04188	-0.00023	-0.11355	-0.11827
hsa-miR-200b-3p	MIMAT0000318	1	1102547	0.0225	-0.02781	-0.09395	-0.23291	-0.03359	-0.18806	-0.04914	-0.02413	-0.19137	-0.03925	-0.06457	-0.11702	-0.11895	-0.04914	-0.02413	-0.14989	-0.09258	-0.30538	-0.00882	-0.12634	-0.21627	0.02035	0.06665	-0.05146	0.00688	0.15222	-0.08627	-0.13268	-0.215	-0.18724	-0.04018	0.00952	-0.34434	-0.16329	-0.18099	-0.14402	-0.18595	-0.04154	-0.11949	-0.08099	0.00095	-0.0225	-0.04188	-0.00023	-0.11355	-0.11827
hsa-miR-200a-5p	MIMAT0001620	1	1103266	0.0225	-0.02781	-0.09395	-0.23291	-0.03359	-0.18806	-0.04914	-0.02413	-0.19137	-0.03925	-0.06457	-0.11702	-0.11895	-0.04914	-0.02413	-0.14989	-0.09258	-0.30538	-0.00882	-0.12634	-0.21627	0.02035	0.06665	-0.05146	0.00688	0.15222	-0.08627	-0.13268	-0.215	-0.18724	-0.04018	0.00952	-0.34434	-0.16329	-0.18099	-0.14402	-0.18595	-0.04154	-0.11949	-0.08099	0.00095	-0.0225	-0.04188	-0.00023	-0.11355	-0.11827
hsa-miR-200a-3p	MIMAT0000682	1	1103302	0.0225	-0.02781	-0.09395	-0.23291	-0.03359	-0.18806	-0.04914	-0.02413	-0.19137	-0.03925	-0.06457	-0.11702	-0.11895	-0.04914	-0.02413	-0.14989	-0.09258	-0.30538	-0.00882	-0.12634	-0.21627	0.02035	0.06665	-0.05146	0.00688	0.15222	-0.08627	-0.13268	-0.215	-0.18724	-0.04018	0.00952	-0.34434	-0.16329	-0.18099	-0.14402	-0.18595	-0.04154	-0.11949	-0.08099	0.00095	-0.0225	-0.04188	-0.00023	-0.11355	-0.11827
hsa-miR-429	MIMAT0001536	1	1104440	0.0225	-0.02781	-0.09395	-0.23291	-0.03359	-0.18806	-0.04914	-0.02413	-0.19137	-0.03925	-0.06457	-0.11702	-0.11895	-0.04914	-0.02413	-0.14989	-0.09258	-0.30538	-0.00882	-0.12634	-0.21627	0.02035	0.06665	-0.05146	0.00688	0.15222	-0.08627	-0.13268	-0.215	-0.18724	-0.04018	0.00952	-0.34434	-0.16329	-0.18099	-0.14402	-0.18595	-0.04154	-0.11949	-0.08099	0.00095	-0.0225	-0.04188	-0.00023	-0.11355	-0.11827
hsa-miR-34a-5p	MIMAT0000255	1	9211769	0.0225	0.02726	-0.09395	-0.23291	-0.03359	-0.18806	-0.04914	-0.02413	-0.19137	-0.03925	-0.06457	-0.11702	-0.11895	-0.04914	0.11044	-0.35444	-0.09258	-0.30538	-0.00882	-0.12634	-0.21627	0.02035	0.06665	-0.05146	-0.24222	0.15222	0.00659	-0.13268	-0.215	-0.06923	-0.04018	0.00952	-0.23841	-0.16329	-0.0382	-0.14402	-0.18595	-0.04154	-0.11949	0.25745	0.00095	-0.0225	-0.04188	-0.00023	-0.11355	0.00866
hsa-miR-34a-3p	MIMAT0004557	1	9211811	0.0225	0.02726	-0.09395	-0.23291	-0.03359	-0.18806	-0.04914	-0.02413	-0.19137	-0.03925	-0.06457	-0.11702	-0.11895	-0.04914	0.11044	-0.35444	-0.09258	-0.30538	-0.00882	-0.12634	-0.21627	0.02035	0.06665	-0.05146	-0.24222	0.15222	0.00659	-0.13268	-0.215	-0.06923	-0.04018	0.00952	-0.23841	-0.16329	-0.0382	-0.14402	-0.18595	-0.04154	-0.11949	0.25745	0.00095	-0.0225	-0.04188	-0.00023	-0.11355	0.00866
hsa-miR-801_v10.1	MIMAT0004209	1	28847750	0.0225	0.0955	-0.09395	-0.23291	-0.03359	-0.18806	-0.04914	-0.02413	-0.19137	-0.30375	-0.06457	-0.11994	-0.11895	-0.04914	0.11044	-0.49472	-0.09258	-0.30538	-0.00882	-0.12634	-0.13203	0.02035	0.06665	-0.05146	-0.24222	0.15222	0.00659	-0.13268	-0.215	-0.06923	-0.04018	0.00952	-0.23841	-0.16329	-0.0382	-0.14402	-0.33521	-0.32889	-0.07606	0.21379	0.00095	-0.00082	-0.55131	-0.00023	-0.11355	0.00866
hsa-miR-30e-3p	MIMAT0000693	1	40992676	0.0225	-0.05459	-0.09395	-0.19983	0.11419	-0.13127	-0.04914	-0.02413	-0.19137	-0.01139	0.16978	-0.07551	-0.00217	0.08354	0.09383	-0.28602	-0.00952	-0.30538	0.19442	-0.12634	-0.13203	0.02035	0.11148	-0.05146	-0.01045	0.15222	0.00659	-0.13268	0.00305	-0.06923	-0.04018	0.00952	0.31024	-0.16329	-0.0382	-0.14402	-0.17585	-0.32889	-0.07606	0.0932	0.00095	0.12002	0.01157	-0.00023	-0.11355	0.00866
hsa-miR-30e-5p	MIMAT0000692	1	41220050	0.0225	-0.05459	-0.09395	-0.19983	0.11419	-0.13127	-0.04914	-0.02413	-0.19137	-0.01139	0.16978	-0.07551	-0.00217	0.08354	0.09383	-0.28602	-0.00952	-0.30538	0.19442	-0.12634	-0.13203	0.02035	0.11148	-0.05146	-0.01045	0.15222	0.00659	-0.13268	0.00305	-0.06923	-0.04018	0.00952	0.31024	-0.16329	-0.0382	-0.14402	-0.17585	-0.32889	-0.07606	0.0932	0.00095	0.12002	0.01157	-0.00023	-0.11355	0.00866
hsa-miR-30e-3p	MIMAT0000693	1	41220089	0.0225	-0.05459	-0.09395	-0.19983	0.11419	-0.13127	-0.04914	-0.02413	-0.19137	-0.01139	0.16978	-0.07551	-0.00217	0.08354	0.09383	-0.28602	-0.00952	-0.30538	0.19442	-0.12634	-0.13203	0.02035	0.11148	-0.05146	-0.01045	0.15222	0.00659	-0.13268	0.00305	-0.06923	-0.04018	0.00952	0.31024	-0.16329	-0.0382	-0.14402	-0.17585	-0.32889	-0.07606	0.0932	0.00095	0.12002	0.01157	-0.00023	-0.11355	0.00866
hsa-miR-30c-5p	MIMAT0000244	1	41222978	0.0225	-0.05459	-0.09395	-0.19983	0.11419	-0.13127	-0.04914	-0.02413	-0.19137	-0.01139	0.16978	-0.07551	-0.00217	0.08354	0.09383	-0.28602	-0.00952	-0.30538	0.19442	-0.12634	-0.13203	0.02035	0.11148	-0.05146	-0.01045	0.15222	0.00659	-0.13268	0.00305	-0.06923	-0.04018	0.00952	0.31024	-0.16329	-0.0382	-0.14402	-0.17585	-0.32889	-0.07606	0.0932	0.00095	0.12002	0.01157	-0.00023	-0.11355	0.00866
hsa-miR-30c-1-3p	MIMAT0004674	1	41223018	0.0225	-0.05459	-0.09395	-0.19983	0.11419	-0.13127	-0.04914	-0.02413	-0.19137	-0.01139	0.16978	-0.07551	-0.00217	0.08354	0.09383	-0.28602	-0.00952	-0.30538	0.19442	-0.12634	-0.13203	0.02035	0.11148	-0.05146	-0.01045	0.15222	0.00659	-0.13268	0.00305	-0.06923	-0.04018	0.00952	0.31024	-0.16329	-0.0382	-0.14402	-0.17585	-0.32889	-0.07606	0.0932	0.00095	0.12002	0.01157	-0.00023	-0.11355	0.00866
hsa-miR-101-5p	MIMAT0004513	1	65524148	-0.00843	-0.19254	0.02457	-0.19983	0.18934	-0.13127	0.02325	0.01428	-0.2438	0.05364	-0.21386	-0.08992	-0.00217	0.08354	-0.08714	-0.16489	0.04943	-0.30538	-0.14499	-0.12634	0.03424	-0.06358	0.02366	0.0046	-0.26914	0.15222	0.00293	-0.09	0.00305	0.13282	7e-05	0.00952	0.27062	-0.08597	0.15963	-0.14402	-0.17585	0.01892	-0.02842	0.04472	0.00095	0.01486	0.01157	-0.00023	-0.11355	0.28629
hsa-miR-101-3p	MIMAT0000099	1	65524183	-0.00843	-0.19254	0.02457	-0.19983	0.18934	-0.13127	0.02325	0.01428	-0.2438	0.05364	-0.21386	-0.08992	-0.00217	0.08354	-0.08714	-0.16489	0.04943	-0.30538	-0.14499	-0.12634	0.03424	-0.06358	0.02366	0.0046	-0.26914	0.15222	0.00293	-0.09	0.00305	0.13282	7e-05	0.00952	0.27062	-0.08597	0.15963	-0.14402	-0.17585	0.01892	-0.02842	0.04472	0.00095	0.01486	0.01157	-0.00023	-0.11355	0.28629
hsa-miR-186-5p	MIMAT0000456	1	71533349	-0.00843	-0.19254	0.02457	-0.19983	0.18934	-0.13127	0.02325	0.01428	-0.2438	0.05364	-0.21386	-0.08992	-0.00217	0.08354	-0.08714	-0.16489	0.04943	-0.30538	-0.14499	-0.12634	0.03424	-0.06358	0.02366	0.0046	-0.26914	0.15222	0.00293	-0.09	0.00305	0.13282	7e-05	0.00952	0.27062	-0.00669	0.15963	-0.14402	0.38069	0.01892	-0.02842	0.04472	0.00095	0.01486	0.01157	-0.00023	-0.11355	0.28629
hsa-miR-760	MIMAT0004957	1	94312446	-0.00843	-0.24555	0.02457	-0.19983	0.69481	-0.20467	0.02325	0.01428	-0.2438	0.02838	0.08395	-0.08992	-0.00217	0.01152	-0.08714	-0.05002	0.04943	-0.30538	0.05183	-0.12634	-0.37339	0.09715	-0.14532	0.0046	-0.20365	0.15222	0.00293	-0.09	0.00305	0.13282	7e-05	0.00952	0.27271	-0.42673	0.15963	-0.14402	0.13464	0.01892	-0.02842	-0.12532	0.00095	0.01486	0.01157	-0.00023	-0.11355	0.28629
hsa-miR-197-3p	MIMAT0000227	1	110141568	-0.00843	-0.25479	0.02457	-0.19983	0.50449	-0.20467	0.02325	0.01428	-0.2438	0.02838	0.08395	0.06256	-0.00217	0.01152	-0.08714	-0.14984	0.04943	-0.30538	-0.39611	-0.12634	0.07504	-0.04815	-0.14532	0.0046	0.01863	0.15222	-0.08319	-0.09	0.00305	0.02844	7e-05	0.00952	0.27271	-0.42673	0.03683	-0.14402	0.13464	0.01892	-0.02842	0.10503	0.00095	0.01486	0.01157	-0.00023	-0.11355	0.0028
hsa-miR-190b	MIMAT0004929	1	154166171	0.23258	0.3206	-0.06089	0.18376	0.54567	0.14131	0.00429	0.013	-0.00256	0.02528	0.15843	0.08299	0.00535	0.15477	0.11101	-0.0982	0.06226	0.20674	0.30862	0.24858	0.19702	0.04925	-0.03106	0.05702	0.23921	0.16759	0.22408	0.10173	0.17048	0.08129	-0.00298	0.22776	0.54393	0.17291	0.0573	0.32531	0.30802	0.21034	0.02505	0.44665	0.00055	0.1462	0.39268	0.1526	0.3812	0.27046
hsa-miR-9-3p	MIMAT0000442	1	154656832	0.23258	0.3206	-0.06089	0.18376	0.38025	0.14131	0.00429	0.013	-0.00256	0.02528	0.15843	0.08299	0.00535	0.15477	0.11101	-0.0982	0.06226	0.20674	0.30862	0.24858	0.19702	0.04925	-0.03106	0.05702	0.23921	0.16759	0.22408	0.10173	0.17048	-0.04427	-0.00298	0.22776	0.33677	0.17291	0.0573	0.32531	0.30802	0.21034	0.02505	0.13272	0.00055	0.1462	0.39268	0.1526	0.3812	0.27046
hsa-miR-92b-3p	MIMAT0003218	1	155165041	0.23258	0.3206	-0.06089	0.18376	0.38025	0.14131	0.00429	0.013	-0.00256	0.12085	0.15843	0.08299	0.00535	0.15477	0.11101	-0.0982	0.06226	0.20674	0.30862	0.24858	0.19702	0.04925	-0.03106	0.05702	0.23921	0.16759	0.22408	0.10173	0.17048	-0.04427	-0.00298	0.22776	0.33677	0.17291	0.0573	0.32531	0.30802	0.21034	0.02505	0.13272	0.00055	0.1462	-0.4381	0.1526	0.3812	0.27046
hsa-miR-9-5p	MIMAT0000441	1	156390170	0.23258	0.3206	-0.06089	0.18376	0.38025	0.14131	0.00429	0.013	-0.00256	0.12085	0.15843	0.08299	0.00535	0.15477	0.11101	0.07937	0.06226	0.20674	0.30862	0.24858	0.19702	0.04925	-0.03106	0.05702	0.23921	0.16759	0.22408	0.10173	0.17048	-0.04427	-0.00298	0.22776	0.33677	0.17291	0.0573	0.32531	0.30802	0.21034	0.02505	0.13272	0.00055	0.08082	-0.4381	0.1526	0.3812	0.27046
hsa-miR-9-3p	MIMAT0000442	1	156390208	0.23258	0.3206	-0.06089	0.18376	0.38025	0.14131	0.00429	0.013	-0.00256	0.12085	0.15843	0.08299	0.00535	0.15477	0.11101	0.07937	0.06226	0.20674	0.30862	0.24858	0.19702	0.04925	-0.03106	0.05702	0.23921	0.16759	0.22408	0.10173	0.17048	-0.04427	-0.00298	0.22776	0.33677	0.17291	0.0573	0.32531	0.30802	0.21034	0.02505	0.13272	0.00055	0.08082	-0.4381	0.1526	0.3812	0.27046
hsa-miR-765	MIMAT0003945	1	156906011	0.23258	0.08149	-0.06089	0.18376	0.38025	0.14131	0.00429	0.013	-0.00256	0.24379	-0.0648	0.08299	0.00535	0.15477	0.11101	0.07937	0.06226	0.20674	0.30862	0.24858	0.19702	-0.02148	0.09011	0.05702	0.23921	0.16759	0.1483	0.10173	0.17048	-0.04427	-0.00298	0.22776	0.22998	0.17291	0.0573	0.32531	0.30802	0.21034	0.02505	-0.1437	0.00055	0.08082	0.35657	0.1526	0.3812	0.27046
hsa-miR-921	MIMAT0004971	1	166124005	0.23258	0.18221	0.17447	0.18376	0.50098	0.14131	0.00429	0.013	-0.00256	0.24379	-0.0648	0.08299	0.00535	0.15477	0.11101	0.03842	0.06226	0.40291	0.36155	0.29573	0.19702	-0.02148	0.09011	0.05702	0.23921	0.16759	0.1483	0.10173	0.17048	0.11348	-0.00298	0.22776	0.22998	0.29993	0.13773	0.32531	0.38491	0.27659	0.02505	-0.02817	0.00055	0.08082	0.20403	0.1526	0.3812	0.27046
hsa-miR-557	MIMAT0003221	1	168344830	0.23258	0.18221	0.17447	0.18376	0.25781	0.14131	0.00429	0.013	-0.00256	0.24112	-0.0648	0.08299	0.00535	0.15477	0.11101	0.03842	0.06226	0.40291	0.36155	0.29573	0.19702	-0.02148	0.09011	0.05702	0.23921	0.16759	0.1483	0.15835	0.17048	0.11348	-0.00298	0.22776	0.22998	0.29993	0.13773	0.32531	0.38491	0.27659	0.02505	-0.02817	0.00055	0.08082	-0.44922	0.1526	0.3812	0.27046
hsa-miR-214-5p	MIMAT0004564	1	172107988	0.23258	0.18221	0.17447	0.18376	0.25781	0.29269	0.00429	0.013	-0.00256	0.32883	-0.0648	0.08299	0.00535	0.15477	0.11101	0.03842	0.1228	0.40291	0.36155	0.29573	0.31074	-0.02148	0.09011	0.05702	0.23921	0.16759	0.1483	0.15835	0.17048	0.11348	-0.00298	0.22776	0.22998	0.36656	0.13773	0.32531	0.38491	0.27659	0.02505	-0.02817	0.00055	0.08082	1.26354	0.1526	0.3812	0.27046
hsa-miR-214-3p	MIMAT0000271	1	172108029	0.23258	0.18221	0.17447	0.18376	0.25781	0.29269	0.00429	0.013	-0.00256	0.32883	-0.0648	0.08299	0.00535	0.15477	0.11101	0.03842	0.1228	0.40291	0.36155	0.29573	0.31074	-0.02148	0.09011	0.05702	0.23921	0.16759	0.1483	0.15835	0.17048	0.11348	-0.00298	0.22776	0.22998	0.36656	0.13773	0.32531	0.38491	0.27659	0.02505	-0.02817	0.00055	0.08082	1.26354	0.1526	0.3812	0.27046
hsa-miR-199a-3p	MIMAT0000232	1	172113675	0.23258	0.18221	0.17447	0.18376	0.25781	0.29269	0.00429	0.013	-0.00256	0.32883	-0.0648	0.08299	0.00535	0.15477	0.11101	0.03842	0.1228	0.40291	0.36155	0.29573	0.31074	-0.02148	0.09011	0.05702	0.23921	0.16759	0.1483	0.15835	0.17048	0.11348	-0.00298	0.22776	0.22998	0.36656	0.13773	0.32531	0.38491	0.27659	0.02505	-0.02817	0.00055	0.08082	1.26354	0.1526	0.3812	0.27046
hsa-miR-199a-5p	MIMAT0000231	1	172113765	0.23258	0.18221	0.17447	0.18376	0.25781	0.29269	0.00429	0.013	-0.00256	0.32883	-0.0648	0.08299	0.00535	0.15477	0.11101	0.03842	0.1228	0.40291	0.36155	0.29573	0.31074	-0.02148	0.09011	0.05702	0.23921	0.16759	0.1483	0.15835	0.17048	0.11348	-0.00298	0.22776	0.22998	0.36656	0.13773	0.32531	0.38491	0.27659	0.02505	-0.02817	0.00055	0.08082	1.26354	0.1526	0.3812	0.27046
hsa-miR-181b-5p	MIMAT0000257	1	198828059	0.23258	0.21883	0.0835	0.29204	0.34946	0.37414	0.00429	0.013	-0.00256	0.3785	-0.03522	0.08299	0.00535	0.15477	0.11101	0.03842	0.06982	0.64499	0.21493	0.29086	0.46387	-0.02148	0.09011	0.05702	0.23921	0.17084	0.21807	0.15835	0.17048	0.26891	-0.00298	0.19875	0.26868	0.50551	0.26232	0.33551	0.35453	0.27659	0.0925	-0.07326	0.00055	0.08082	0.2854	0.1526	0.3812	-0.00824
hsa-miR-181a-5p	MIMAT0000256	1	198828218	0.23258	0.21883	0.0835	0.29204	0.34946	0.37414	0.00429	0.013	-0.00256	0.3785	-0.03522	0.08299	0.00535	0.15477	0.11101	0.03842	0.06982	0.64499	0.21493	0.29086	0.46387	-0.02148	0.09011	0.05702	0.23921	0.17084	0.21807	0.15835	0.17048	0.26891	-0.00298	0.19875	0.26868	0.50551	0.26232	0.33551	0.35453	0.27659	0.0925	-0.07326	0.00055	0.08082	0.2854	0.1526	0.3812	-0.00824
hsa-miR-181a-3p	MIMAT0000270	1	198828257	0.23258	0.21883	0.0835	0.29204	0.34946	0.37414	0.00429	0.013	-0.00256	0.3785	-0.03522	0.08299	0.00535	0.15477	0.11101	0.03842	0.06982	0.64499	0.21493	0.29086	0.46387	-0.02148	0.09011	0.05702	0.23921	0.17084	0.21807	0.15835	0.17048	0.26891	-0.00298	0.19875	0.26868	0.50551	0.26232	0.33551	0.35453	0.27659	0.0925	-0.07326	0.00055	0.08082	0.2854	0.1526	0.3812	-0.00824
hsa-miR-135b-5p	MIMAT0000758	1	205417467	0.23258	0.21883	0.0835	0.18857	0.21108	0.24419	0.00429	0.013	-0.00256	0.3785	-0.03522	0.08299	0.00535	0.15477	0.11101	0.52671	0.06982	0.51214	0.10546	0.29086	0.13749	-0.02148	0.09011	-0.05332	0.23921	0.17084	0.12304	0.11812	0.17048	0.00701	-0.00298	0.19875	0.26868	0.24927	-0.00517	0.33551	0.35453	0.39405	0.03473	0.04986	0.00055	0.08082	0.2854	0.1526	0.3812	-0.00824
hsa-miR-29c-5p	MIMAT0004673	1	207975233	0.23258	0.07969	0.16324	0.18857	0.21108	0.24419	0.00429	0.013	-0.00256	0.3785	-0.03522	0.08299	0.00535	0.15477	0.11101	0.05293	0.06982	0.51214	0.10546	0.29086	0.13749	-0.02148	0.09011	0.21756	0.23921	0.17084	0.12304	0.11812	0.17048	0.00701	-0.00298	0.19875	0.13926	0.24927	-0.00517	0.33551	0.35453	0.39405	0.03473	-0.1146	0.00055	0.08082	0.2854	0.1526	0.3812	-0.00824
hsa-miR-29c-3p	MIMAT0000681	1	207975271	0.23258	0.07969	0.16324	0.18857	0.21108	0.24419	0.00429	0.013	-0.00256	0.3785	-0.03522	0.08299	0.00535	0.15477	0.11101	0.05293	0.06982	0.51214	0.10546	0.29086	0.13749	-0.02148	0.09011	0.21756	0.23921	0.17084	0.12304	0.11812	0.17048	0.00701	-0.00298	0.19875	0.13926	0.24927	-0.00517	0.33551	0.35453	0.39405	0.03473	-0.1146	0.00055	0.08082	0.2854	0.1526	0.3812	-0.00824
hsa-miR-29b-2-5p	MIMAT0004515	1	207975819	0.23258	0.07969	0.16324	0.18857	0.21108	0.24419	0.00429	0.013	-0.00256	0.3785	-0.03522	0.08299	0.00535	0.15477	0.11101	0.05293	0.06982	0.51214	0.10546	0.29086	0.13749	-0.02148	0.09011	0.21756	0.23921	0.17084	0.12304	0.11812	0.17048	0.00701	-0.00298	0.19875	0.13926	0.24927	-0.00517	0.33551	0.35453	0.39405	0.03473	-0.1146	0.00055	0.08082	0.2854	0.1526	0.3812	-0.00824
hsa-miR-29b-3p	MIMAT0000100	1	207975861	0.23258	0.07969	0.16324	0.18857	0.21108	0.24419	0.00429	0.013	-0.00256	0.3785	-0.03522	0.08299	0.00535	0.15477	0.11101	0.05293	0.06982	0.51214	0.10546	0.29086	0.13749	-0.02148	0.09011	0.21756	0.23921	0.17084	0.12304	0.11812	0.17048	0.00701	-0.00298	0.19875	0.13926	0.24927	-0.00517	0.33551	0.35453	0.39405	0.03473	-0.1146	0.00055	0.08082	0.2854	0.1526	0.3812	-0.00824
hsa-miR-205-5p	MIMAT0000266	1	209605519	0.23258	0.07969	0.16324	0.18857	0.21108	0.24419	0.00429	0.013	-0.00256	0.62037	-0.03522	0.08299	0.00535	0.15477	0.11101	0.05293	0.06982	0.51214	0.10546	0.29086	0.13749	-0.02148	0.09011	0.21756	0.23921	0.17084	0.12304	0.11812	0.17048	0.00701	-0.00298	0.19875	0.13926	0.24927	-0.00517	0.33551	0.35453	0.39405	0.03473	-0.1146	0.00055	0.08082	0.2854	0.1526	0.3812	-0.43082
hsa-miR-215	MIMAT0000272	1	220291241	0.23258	0.61008	0.16324	0.18857	0.33876	0.31317	0.00429	0.013	-0.00256	0.31158	-0.03522	0.08299	0.00535	0.15477	0.11101	0.0221	0.06982	0.51214	0.17894	0.29086	0.31501	-0.02148	0.19536	0.12906	0.23921	0.17084	0.22303	0.11812	0.17048	0.15185	-0.00298	0.26075	0.29484	0.36888	0.12446	0.33551	0.35453	0.41322	0.03473	-0.05228	0.00055	0.08082	0.2854	0.1526	0.3812	-0.43082
hsa-miR-194-5p	MIMAT0000460	1	220291534	0.23258	0.61008	0.16324	0.18857	0.33876	0.31317	0.00429	0.013	-0.00256	0.31158	-0.03522	0.08299	0.00535	0.15477	0.11101	0.0221	0.06982	0.51214	0.17894	0.29086	0.31501	-0.02148	0.19536	0.12906	0.23921	0.17084	0.22303	0.11812	0.17048	0.15185	-0.00298	0.26075	0.29484	0.36888	0.12446	0.33551	0.35453	0.41322	0.03473	-0.05228	0.00055	0.08082	0.2854	0.1526	0.3812	-0.43082
hsa-miR-128	MIMAT0000424	2	136423019	-0.0157	0.07525	-0.01671	-0.03089	0.01044	-0.04307	0.03522	0.03279	-0.00531	0.01441	-0.2137	-0.02288	-0.00946	0.08894	0.57443	-0.0348	-0.00622	0.00255	0.13786	-0.12033	0.01304	-0.17045	0.00282	0.01037	-0.25766	-0.07217	-0.0158	0.03768	0.00486	0.0314	0.0015	-0.00539	0.21061	-0.20517	0.13706	0.01037	-0.02506	0.00801	-0.0005	0.08552	0.00204	-0.04294	0.019	0.00064	0.00799	-0.3849
hsa-miR-933	MIMAT0004976	2	176032428	-0.0157	-0.06527	0.03594	0.0117	0.01044	-0.04307	0.06896	0.10215	-0.00531	0.01441	0.03572	-0.02288	-0.00946	0.08894	-0.01362	0.08015	0.03117	0.00255	0.13786	-0.12033	0.01304	-0.21723	0.30381	0.01037	0.00237	-0.07217	-0.0158	0.09096	0.00486	0.11869	0.0015	-0.00539	0.11536	-0.14715	0.13706	0.01037	-0.02506	0.19463	0.05891	0.01692	0.00204	-0.04294	0.019	0.00064	0.00799	-0.3849
hsa-miR-10b-5p	MIMAT0000254	2	177015061	-0.0157	-0.23504	0.03594	0.0117	0.01044	-0.04307	0.06896	0.10215	-0.00531	0.01441	0.03572	-0.02288	-0.00946	0.08894	-0.01362	0.08015	0.03117	0.00255	0.13786	-0.12033	0.01304	-0.21723	0.30381	0.01037	0.00237	-0.07217	-0.0158	0.09096	0.00486	0.11869	0.0015	-0.00539	-0.0147	-0.14715	0.13706	0.01037	-0.02506	0.19463	0.05891	0.01692	0.00204	-0.04294	0.019	0.00064	0.00799	-0.3849
hsa-miR-10b-3p	MIMAT0004556	2	177015101	-0.0157	-0.23504	0.03594	0.0117	0.01044	-0.04307	0.06896	0.10215	-0.00531	0.01441	0.03572	-0.02288	-0.00946	0.08894	-0.01362	0.08015	0.03117	0.00255	0.13786	-0.12033	0.01304	-0.21723	0.30381	0.01037	0.00237	-0.07217	-0.0158	0.09096	0.00486	0.11869	0.0015	-0.00539	-0.0147	-0.14715	0.13706	0.01037	-0.02506	0.19463	0.05891	0.01692	0.00204	-0.04294	0.019	0.00064	0.00799	-0.3849
hsa-miR-26b-5p	MIMAT0000083	2	219267383	-0.01195	-0.11694	-0.03667	-0.03614	0.01044	0.09381	0.01425	0.10215	-0.00531	0.01441	0.05451	-0.02288	-0.00946	0.08894	-0.01362	0.06809	-0.02161	0.00255	0.13786	-0.12033	-0.20579	-0.17548	-0.01318	-0.02494	-0.2232	-0.06128	-0.00698	-0.03542	0.00486	-0.10677	0.0015	-0.00539	0.0414	-0.21492	-0.05689	0.01037	-0.02411	0.00408	-0.00982	-0.00902	0.00204	0.00108	0.019	0.00064	0.00799	-0.26545
hsa-miR-26b-3p	MIMAT0004500	2	219267421	-0.01195	-0.11694	-0.03667	-0.03614	0.01044	0.09381	0.01425	0.10215	-0.00531	0.01441	0.05451	-0.02288	-0.00946	0.08894	-0.01362	0.06809	-0.02161	0.00255	0.13786	-0.12033	-0.20579	-0.17548	-0.01318	-0.02494	-0.2232	-0.06128	-0.00698	-0.03542	0.00486	-0.10677	0.0015	-0.00539	0.0414	-0.21492	-0.05689	0.01037	-0.02411	0.00408	-0.00982	-0.00902	0.00204	0.00108	0.019	0.00064	0.00799	-0.26545
hsa-miR-375	MIMAT0000728	2	219866427	-0.01195	-0.11694	-0.03667	-0.03614	0.01044	0.09381	0.01425	0.10215	-0.00531	0.01441	0.05451	-0.02288	-0.00946	0.08894	-0.01362	0.06809	-0.02161	0.00255	0.13786	-0.12033	-0.20579	-0.17548	-0.01318	-0.02494	-0.2232	-0.06128	-0.00698	-0.03542	0.00486	-0.10677	0.0015	-0.00539	0.0414	-0.21492	-0.05689	0.01037	-0.02411	0.00408	-0.00982	-0.00902	0.00204	0.00108	0.019	0.00064	0.00799	-0.26545
hsa-miR-153	MIMAT0000439	2	220158907	-0.01195	-0.11694	-0.03667	-0.03614	0.01044	0.09381	0.01425	0.10215	-0.00531	0.01441	0.05451	-0.02288	-0.00946	0.08894	-0.01362	0.06809	-0.02161	0.00255	0.13786	-0.12033	-0.20579	-0.17548	-0.01318	-0.02494	-0.2232	-0.06128	-0.00698	-0.03542	0.00486	-0.10677	0.0015	-0.00539	0.0414	-0.21492	-0.05689	0.01037	-0.02411	0.00408	-0.00982	-0.00902	0.00204	0.00108	0.019	0.00064	0.00799	-0.26545
hsa-miR-149-5p	MIMAT0000450	2	241395439	-0.01195	-0.19496	-0.03667	-0.03614	0.01044	0.09381	0.01425	-0.19706	-0.00531	0.01441	-0.49764	-0.02288	-0.00946	0.08894	-0.01362	0.06809	-0.02161	0.00255	0.02233	-0.12033	-0.17282	-0.17548	0.04584	-0.02494	0.02393	-0.02747	-0.08472	-0.03542	0.00486	-0.08273	-0.05497	-0.00539	-0.03405	-0.21492	-0.17577	0.01037	-0.02411	0.00408	-0.00982	-0.11731	0.00204	0.00108	0.019	0.00064	0.00799	-0.35877
hsa-miR-149-3p	MIMAT0004609	2	241395485	-0.01195	-0.19496	-0.03667	-0.03614	0.01044	0.09381	0.01425	-0.19706	-0.00531	0.01441	-0.49764	-0.02288	-0.00946	0.08894	-0.01362	0.06809	-0.02161	0.00255	0.02233	-0.12033	-0.17282	-0.17548	0.04584	-0.02494	0.02393	-0.02747	-0.08472	-0.03542	0.00486	-0.08273	-0.05497	-0.00539	-0.03405	-0.21492	-0.17577	0.01037	-0.02411	0.00408	-0.00982	-0.11731	0.00204	0.00108	0.019	0.00064	0.00799	-0.35877
hsa-miR-885-5p	MIMAT0004947	3	10436204	-0.01666	-0.18943	-0.02221	-0.01127	0	-0.14202	-0.02295	0.00782	-0.01291	-0.00129	0.11225	0.04264	-0.11146	0.59024	-0.25834	-0.12575	-0.01021	0.00919	0.15294	0.01281	0.00075	-0.17765	0.3288	-0.10492	-0.00811	-0.00987	0.07004	-0.02686	0.00421	-0.11085	-0.01284	-0.01336	-0.00262	-0.12248	0.01074	0.00654	0.08301	0.0275	-0.02691	-0.02209	-0.00982	0.00155	0.02878	0.20265	0.11755	-0.3908
hsa-miR-885-3p	MIMAT0004948	3	10436236	-0.01666	-0.18943	-0.02221	-0.01127	0	-0.14202	-0.02295	0.00782	-0.01291	-0.00129	0.11225	0.04264	-0.11146	0.59024	-0.25834	-0.12575	-0.01021	0.00919	0.15294	0.01281	0.00075	-0.17765	0.3288	-0.10492	-0.00811	-0.00987	0.07004	-0.02686	0.00421	-0.11085	-0.01284	-0.01336	-0.00262	-0.12248	0.01074	0.00654	0.08301	0.0275	-0.02691	-0.02209	-0.00982	0.00155	0.02878	0.20265	0.11755	-0.3908
hsa-miR-128	MIMAT0000424	3	35786022	-0.01666	-0.28743	-0.02221	-0.01127	0	-0.14202	-0.02295	0.00782	-0.01291	-0.00129	0.11225	0.04264	-0.11146	-0.09812	-0.25834	-0.01418	-0.01021	-0.28008	-0.16295	0.01281	0.19952	-0.18375	-0.10414	-0.10492	-0.00811	-0.00987	0.07004	-0.02686	0.00421	0.05341	-0.01284	-0.01336	-0.00262	-0.03774	0.01074	0.00654	0.08301	0.0275	-0.02691	-0.15588	-0.00982	-0.06129	0.02878	-0.08282	0.11755	-0.3908
hsa-miR-26a-5p	MIMAT0000082	3	38010912	-0.01666	-0.28743	-0.02221	-0.01127	0	-0.14202	-0.02295	0.00782	-0.01291	-0.00129	0.11225	0.04264	-0.11146	-0.09812	-0.25834	-0.01418	-0.01021	-0.28008	-0.16295	0.01281	0.06549	-0.18375	-0.10414	-0.10492	-0.00811	-0.00987	0.07004	-0.02686	0.00421	-0.0527	-0.01284	-0.01336	-0.00262	-0.10482	0.01074	0.00654	0.08301	0.0275	-0.02691	0.01197	-0.00982	-0.06129	0.02878	-0.08282	0.11755	-0.3908
hsa-miR-564	MIMAT0003228	3	44903401	-0.01666	-0.15103	-0.02221	-0.01127	0	-0.14202	-0.02295	-0.09738	-0.01291	-0.00129	0.11225	-0.12355	-0.11146	-0.09812	-0.25834	-0.01418	-0.01021	-0.28008	-0.16295	0.01281	0.06549	-0.18375	-0.1679	-0.10492	-0.00811	-0.00987	0.07004	-0.02686	0.00421	-0.0527	-0.01284	-0.01336	-0.00262	-0.10482	0.01074	0.00654	0.08301	0.0275	-0.02691	0.01197	-0.00982	-0.15437	-0.01722	-0.08282	0.11755	-0.3908
hsa-miR-1226-5p	MIMAT0005576	3	47891063	-0.01666	0.17969	-0.02221	-0.01127	0	-0.14202	-0.02295	-0.09738	-0.01291	-0.00129	0.11225	-0.12355	-0.11146	-0.09812	-0.18593	-0.21416	-0.01021	-0.28008	-0.16295	0.01281	0.06549	-0.18375	-0.1679	-0.10492	-0.00811	-0.00987	0.24996	-0.02686	0.00421	-0.0527	-0.01284	-0.01336	0.25349	-0.10482	0.01074	0.00654	0.08301	-0.32141	-0.02691	0.3413	-0.00982	0.0827	-0.01722	-0.08282	0.11755	-0.3908
hsa-miR-425-5p	MIMAT0003393	3	49032620	-0.01666	-0.06522	-0.02221	-0.01127	0	-0.14202	-0.02295	-0.09738	-0.01291	-0.00129	0.11225	-0.12355	-0.11146	-0.09812	-0.18593	-0.21416	-0.01021	-0.28008	-0.16295	0.01281	0.06549	-0.18375	-0.1679	-0.10492	-0.00811	-0.00987	0.10131	-0.02686	0.00421	-0.15436	-0.01284	-0.01336	0.07947	-0.10482	0.01074	0.00654	0.08301	-0.32141	-0.02691	0.08909	-0.00982	0.0827	-0.01722	-0.08282	0.11755	-0.3908
hsa-miR-425-5p	MIMAT0003393	3	49057616	-0.01666	-0.06522	-0.02221	-0.01127	0	-0.14202	-0.02295	-0.09738	-0.01291	-0.00129	0.11225	-0.12355	-0.11146	-0.09812	-0.18593	-0.21416	-0.01021	-0.28008	-0.16295	0.01281	0.06549	-0.18375	-0.1679	-0.10492	-0.00811	-0.00987	0.10131	-0.02686	0.00421	-0.15436	-0.01284	-0.01336	0.07947	-0.10482	0.01074	0.00654	0.08301	-0.32141	-0.02691	0.08909	-0.00982	0.0827	-0.01722	-0.08282	0.11755	-0.3908
hsa-miR-425-3p	MIMAT0001343	3	49057656	-0.01666	-0.06522	-0.02221	-0.01127	0	-0.14202	-0.02295	-0.09738	-0.01291	-0.00129	0.11225	-0.12355	-0.11146	-0.09812	-0.18593	-0.21416	-0.01021	-0.28008	-0.16295	0.01281	0.06549	-0.18375	-0.1679	-0.10492	-0.00811	-0.00987	0.10131	-0.02686	0.00421	-0.15436	-0.01284	-0.01336	0.07947	-0.10482	0.01074	0.00654	0.08301	-0.32141	-0.02691	0.08909	-0.00982	0.0827	-0.01722	-0.08282	0.11755	-0.3908
hsa-miR-191-5p	MIMAT0000440	3	49058088	-0.01666	-0.06522	-0.02221	-0.01127	0	-0.14202	-0.02295	-0.09738	-0.01291	-0.00129	0.11225	-0.12355	-0.11146	-0.09812	-0.18593	-0.21416	-0.01021	-0.28008	-0.16295	0.01281	0.06549	-0.18375	-0.1679	-0.10492	-0.00811	-0.00987	0.10131	-0.02686	0.00421	-0.15436	-0.01284	-0.01336	0.07947	-0.10482	0.01074	0.00654	0.08301	-0.32141	-0.02691	0.08909	-0.00982	0.0827	-0.01722	-0.08282	0.11755	-0.3908
hsa-miR-191-3p	MIMAT0001618	3	49058129	-0.01666	-0.06522	-0.02221	-0.01127	0	-0.14202	-0.02295	-0.09738	-0.01291	-0.00129	0.11225	-0.12355	-0.11146	-0.09812	-0.18593	-0.21416	-0.01021	-0.28008	-0.16295	0.01281	0.06549	-0.18375	-0.1679	-0.10492	-0.00811	-0.00987	0.10131	-0.02686	0.00421	-0.15436	-0.01284	-0.01336	0.07947	-0.10482	0.01074	0.00654	0.08301	-0.32141	-0.02691	0.08909	-0.00982	0.0827	-0.01722	-0.08282	0.11755	-0.3908
hsa-miR-566	MIMAT0003230	3	50210775	-0.01666	-0.06522	-0.02221	-0.01127	0	-0.14202	-0.02295	-0.09738	-0.01291	-0.00129	0.11225	-0.12355	-0.11146	-0.09812	-0.18593	-0.21416	-0.01021	-0.28008	-0.16295	0.01281	0.06549	-0.18375	-0.1679	-0.10492	-0.00811	-0.00987	0.10131	-0.02686	0.00421	-0.15436	-0.01284	-0.01336	0.07947	-0.10482	0.01074	0.00654	0.08301	-0.32141	-0.02691	0.08909	-0.00982	-0.13102	-0.01722	-0.08282	0.11755	-0.3908
hsa-let-7g-5p	MIMAT0000414	3	52302319	-0.01666	-0.06522	-0.02221	-0.01127	0	-0.14202	-0.02295	-0.09738	-0.01291	-0.00129	0.11225	-0.12355	-0.11146	-0.09812	-0.18593	-0.092	-0.01021	-0.28008	-0.16295	0.01281	0.06549	-0.18375	-0.1679	-0.10492	-0.00811	-0.00987	0.10131	-0.02686	0.00421	-0.15436	-0.01284	-0.01336	0.07947	-0.10482	0.01074	0.00654	0.08301	-0.32141	-0.02691	0.08909	-0.00982	-0.13102	-0.01722	-0.08282	0.11755	-0.3908
hsa-miR-135a-5p	MIMAT0000428	3	52328273	-0.01666	-0.06522	-0.02221	-0.01127	0	-0.14202	-0.02295	-0.09738	-0.01291	-0.00129	0.11225	-0.12355	-0.11146	-0.09812	-0.18593	-0.092	-0.01021	-0.28008	-0.16295	0.01281	0.06549	-0.18375	-0.1679	-0.10492	-0.00811	-0.00987	0.10131	-0.02686	0.00421	-0.15436	-0.01284	-0.01336	0.07947	-0.10482	0.01074	0.00654	0.08301	-0.32141	-0.02691	0.08909	-0.00982	-0.13102	-0.01722	-0.08282	0.11755	-0.3908
hsa-miR-135a-3p	MIMAT0004595	3	52328311	-0.01666	-0.06522	-0.02221	-0.01127	0	-0.14202	-0.02295	-0.09738	-0.01291	-0.00129	0.11225	-0.12355	-0.11146	-0.09812	-0.18593	-0.092	-0.01021	-0.28008	-0.16295	0.01281	0.06549	-0.18375	-0.1679	-0.10492	-0.00811	-0.00987	0.10131	-0.02686	0.00421	-0.15436	-0.01284	-0.01336	0.07947	-0.10482	0.01074	0.00654	0.08301	-0.32141	-0.02691	0.08909	-0.00982	-0.13102	-0.01722	-0.08282	0.11755	-0.3908
hsa-miR-198	MIMAT0000228	3	120114541	-0.02735	-0.19856	0.00198	0.04343	0.01616	0.02592	0.00318	0.01308	-0.01372	0.0178	0.15262	0.04388	-0.00774	0.00956	0.10901	-0.01132	0.01619	0.00505	-0.17857	0.01536	0.2656	0.03244	0.15874	-3e-05	-0.00833	0.13576	0.13388	-0.00395	0.00597	0.0926	0.01781	-0.00984	0.00025	0.14732	0.14122	0.00962	0.08697	0.00846	-0.01853	0.09648	-0.01914	0.0141	-0.00287	-0.00369	0.12337	0.00434
hsa-miR-15b-5p	MIMAT0000417	3	160122398	-0.02735	-0.17604	0.00198	0.02242	0.01616	0.02592	0.00318	0.01308	-0.01372	0.0178	0.0537	0.00441	-0.00774	0.00956	0.11719	-0.01132	0.01619	0.00505	0.18497	0.01536	0.26229	0.03244	0.15874	-3e-05	-0.00833	0.13576	0.13607	-0.00395	0.00597	0.12783	0.01781	-0.00984	-0.00265	0.14311	0.13853	0.00962	0.08697	0.00846	-0.01853	0.08374	-0.01914	0.23751	-0.00287	0.07635	0.12337	0.49978
hsa-miR-15b-3p	MIMAT0004586	3	160122437	-0.02735	-0.17604	0.00198	0.02242	0.01616	0.02592	0.00318	0.01308	-0.01372	0.0178	0.0537	0.00441	-0.00774	0.00956	0.11719	-0.01132	0.01619	0.00505	0.18497	0.01536	0.26229	0.03244	0.15874	-3e-05	-0.00833	0.13576	0.13607	-0.00395	0.00597	0.12783	0.01781	-0.00984	-0.00265	0.14311	0.13853	0.00962	0.08697	0.00846	-0.01853	0.08374	-0.01914	0.23751	-0.00287	0.07635	0.12337	0.49978
hsa-miR-16-5p	MIMAT0000069	3	160122546	-0.02735	-0.17604	0.00198	0.02242	0.01616	0.02592	0.00318	0.01308	-0.01372	0.0178	0.0537	0.00441	-0.00774	0.00956	0.11719	-0.01132	0.01619	0.00505	0.18497	0.01536	0.26229	0.03244	0.15874	-3e-05	-0.00833	0.13576	0.13607	-0.00395	0.00597	0.12783	0.01781	-0.00984	-0.00265	0.14311	0.13853	0.00962	0.08697	0.00846	-0.01853	0.08374	-0.01914	0.23751	-0.00287	0.07635	0.12337	0.49978
hsa-miR-16-2-3p	MIMAT0004518	3	160122589	-0.02735	-0.17604	0.00198	0.02242	0.01616	0.02592	0.00318	0.01308	-0.01372	0.0178	0.0537	0.00441	-0.00774	0.00956	0.11719	-0.01132	0.01619	0.00505	0.18497	0.01536	0.26229	0.03244	0.15874	-3e-05	-0.00833	0.13576	0.13607	-0.00395	0.00597	0.12783	0.01781	-0.00984	-0.00265	0.14311	0.13853	0.00962	0.08697	0.00846	-0.01853	0.08374	-0.01914	0.23751	-0.00287	0.07635	0.12337	0.49978
hsa-miR-551b-3p	MIMAT0003233	3	168269705	-0.02735	-0.17604	0.00198	0.02242	0.01616	0.02592	0.00318	0.01308	-0.01372	0.0178	0.0537	0.00441	-0.00774	0.00956	0.11719	-0.01132	0.01619	0.00505	0.18497	0.01536	0.26229	0.16559	0.15874	-3e-05	-0.00833	0.13576	0.13607	-0.00395	0.00597	0.12783	0.01781	-0.00984	-0.00265	0.14311	0.13853	0.00962	0.08697	0.00846	-0.01853	-0.0622	-0.01914	0.23751	-0.00287	0.07635	0.12337	0.49978
hsa-miR-1224-5p	MIMAT0005458	3	183959204	0.02487	0.01561	0.00198	0.02242	0.01616	0.02592	0.00318	0.01308	0.02723	0.0178	0.16324	0.00441	-0.00774	0.09063	0.17683	-0.1448	0.01619	0.00505	0.18497	0.01536	0.13319	0.24926	0.09392	0.09772	0.00874	0.13576	0.13607	-0.00395	0.00597	0.02596	0.01781	-0.00984	0.14778	0.07251	0.04569	0.00962	0.03731	0.00846	-0.01853	0.18923	-0.01914	0.12432	-0.00287	0.07635	0.12337	0.26559
hsa-miR-28-5p	MIMAT0000085	3	188406584	0.02487	-0.21235	0.00198	0.02242	0.01616	0.02592	0.00318	0.01308	0.02723	0.0178	0.16324	0.00441	-0.00774	0.09063	0.17683	0.04806	0.01619	0.00505	0.18497	0.01536	0.13319	0.0489	0.09392	0.09772	0.00874	0.13576	0.13607	-0.00395	0.00597	0.02596	0.01781	-0.00984	0.00953	0.07251	0.04569	0.00962	0.03731	0.00846	-0.01853	0.06762	-0.01914	0.12432	-0.00287	0.07635	0.12337	-0.43058
hsa-miR-28-3p	MIMAT0004502	3	188406634	0.02487	-0.21235	0.00198	0.02242	0.01616	0.02592	0.00318	0.01308	0.02723	0.0178	0.16324	0.00441	-0.00774	0.09063	0.17683	0.04806	0.01619	0.00505	0.18497	0.01536	0.13319	0.0489	0.09392	0.09772	0.00874	0.13576	0.13607	-0.00395	0.00597	0.02596	0.01781	-0.00984	0.00953	0.07251	0.04569	0.00962	0.03731	0.00846	-0.01853	0.06762	-0.01914	0.12432	-0.00287	0.07635	0.12337	-0.43058
hsa-miR-28-5p	MIMAT0000085	3	189889278	0.02487	-0.21235	0.00198	0.02242	0.01616	0.02592	0.00318	0.01308	0.02723	0.0178	0.16324	0.00441	-0.00774	0.09063	0.17683	0.04806	0.01619	0.00505	0.18497	0.01536	0.13319	0.0489	0.09392	0.09772	0.00874	0.13576	0.13607	-0.00395	0.00597	0.02596	0.01781	-0.00984	0.00953	0.07251	0.04569	0.00962	0.03731	0.00846	-0.01853	0.06762	-0.01914	0.12432	-0.00287	0.07635	0.12337	-0.43058
hsa-miR-95	MIMAT0000094	4	8007097	-0.41906	-0.20776	-0.07466	-0.07204	-0.18566	-0.04816	-0.01421	-0.09283	-0.01687	-0.05021	0.08973	0.01447	-0.14183	0.08973	-0.27065	-0.07765	-0.02147	-0.00542	-0.18301	-0.14912	-0.21925	-0.17755	-0.1476	-0.10154	-0.00752	0.20569	-0.08953	-0.04126	0.00039	-0.16526	-0.03985	-0.02797	-0.06182	-0.12277	-0.13215	-0.02065	0.10156	-0.02095	-0.18546	-0.34094	-0.00421	-0.14482	0.01607	-0.01014	0.04313	-0.36461
hsa-miR-572	MIMAT0003237	4	11370519	-0.41906	-0.20776	-0.07466	-0.00309	-0.18566	-0.04816	-0.01421	-0.09283	-0.01687	0.01266	0.08973	0.01447	-0.14183	0.08973	-0.27065	-0.00331	-0.02147	-0.00542	-0.18301	-0.14912	-0.0087	-0.24007	-0.1476	-0.10154	-0.00752	0.20569	-0.08953	-0.04126	0.00039	0.06118	-0.03985	-0.02797	-0.06182	-0.00347	0.0559	-0.02065	0.10156	-0.02095	-0.18546	-0.34094	-0.00421	-0.14482	0.01607	-0.01014	0.12071	-0.36461
hsa-miR-218-5p	MIMAT0000275	4	20529923	-0.41906	-0.20776	0.01169	-0.00309	-0.18566	-0.04816	-0.01421	-0.09283	-0.01687	0.01266	-0.00857	0.01447	-0.14183	0.08973	-0.27065	-0.00331	-0.02147	-0.00542	-0.18301	-0.14912	-0.0087	-0.24007	-0.1476	-0.10154	-0.00752	0.20569	-0.00106	-0.04126	0.00039	0.06118	0.01676	-0.02797	0.00913	-0.00347	0.0559	-0.02065	0.10156	-0.34239	-0.18546	-0.34094	-0.00421	-0.14482	0.01607	-0.01014	0.12071	-0.50982
hsa-miR-574-5p	MIMAT0004795	4	38869684	-0.41906	0.08389	0.01169	-0.00309	-0.18566	-0.04816	-0.01421	-0.09283	-0.01687	0.01266	-0.53181	0.01447	-0.14183	0.08973	-0.18221	-0.00331	-0.02147	-0.00542	-0.18301	-0.14912	-0.0087	-0.0906	-0.1476	-0.10154	-0.00752	0.20569	0.14521	-0.04126	0.00039	0.06118	0.01676	-0.02797	0.25988	-0.00347	0.14381	-0.02065	0.10156	0.01156	-0.18546	0.03888	-0.00421	-0.01557	0.01607	-0.01014	0.12071	-0.50982
hsa-miR-574-3p	MIMAT0003239	4	38869721	-0.41906	0.08389	0.01169	-0.00309	-0.18566	-0.04816	-0.01421	-0.09283	-0.01687	0.01266	-0.53181	0.01447	-0.14183	0.08973	-0.18221	-0.00331	-0.02147	-0.00542	-0.18301	-0.14912	-0.0087	-0.0906	-0.1476	-0.10154	-0.00752	0.20569	0.14521	-0.04126	0.00039	0.06118	0.01676	-0.02797	0.25988	-0.00347	0.14381	-0.02065	0.10156	0.01156	-0.18546	0.03888	-0.00421	-0.01557	0.01607	-0.01014	0.12071	-0.50982
hsa-miR-575	MIMAT0003240	4	83674568	-0.44357	0.02965	0.02061	-0.00052	-0.17193	-0.03296	0.01829	-0.04823	-0.00319	0.02313	0.14024	-0.0029	-0.15027	0.01638	-0.03045	0.00336	0.00615	7e-05	-0.17831	-0.16277	0.02036	-0.20755	0.02545	-0.08946	0.01836	0.2454	-0.00218	-0.00322	0.01128	0.12236	0.01333	-0.0245	0.22079	0.02321	0.13476	-0.0323	0.10765	0.02992	-0.00739	0.3454	-0.00745	-0.11898	0.0126	-0.00105	0.12871	-0.49186
hsa-miR-576-3p	MIMAT0004796	4	110409915	-0.44357	-0.1941	0.02061	-0.00052	-0.17193	-0.03296	0.01829	-0.04823	-0.00319	0.02313	-0.00121	-0.0029	-0.15027	0.01638	-0.03045	0.00336	0.00615	7e-05	0.19576	-0.16277	0.02036	-0.20755	0.02545	-0.08946	0.01836	0.09352	-0.00218	-0.00322	0.01128	0.03475	0.01333	-0.0245	0.00216	0.02321	0.13476	-0.0323	0.10765	0.02992	-0.00739	0.1009	-0.00745	-0.11898	0.0126	0.08575	0.12871	-0.49186
hsa-miR-887	MIMAT0004951	5	15935350	-0.022	-0.02452	0.1267	0.01597	-0.00591	-0.01404	-0.00924	0.08643	-0.02042	0.01112	0.2057	0.12559	-0.00437	-0.00168	-0.03736	0.12646	-0.02041	0.00079	0.17254	0.01093	-0.00784	-0.05594	0.25163	0.00045	0.20124	0.25705	0.00955	0.03392	-0.00174	0.11755	0.2127	0.00477	-0.04207	0.02266	0.13219	0.00631	0.13089	-0.00077	0.01815	-0.19042	0.01106	-0.0934	0.02197	-0.00067	0.00076	0.22725
hsa-miR-449a	MIMAT0001541	5	54466396	-0.00807	0.0201	0.19884	0.04011	-0.18096	-0.01398	0.01009	0.10403	-0.00742	0.02419	-0.49685	-0.01782	-0.15423	-0.08029	0.23042	0.32913	-0.00321	0.01456	-0.16364	0.01091	-0.39295	-0.08788	-0.20354	-0.00231	0.03327	0.1419	0.01614	0.00316	0.00134	0.08811	0.01845	0.00747	0.02338	0.03311	0.14226	0.00137	0.09097	0.01769	0.00729	-0.0496	-0.18747	-0.11528	0.00281	-0.0008	0.00378	-0.50001
hsa-miR-449b-5p	MIMAT0003327	5	54466510	-0.00807	0.0201	0.19884	0.04011	-0.18096	-0.01398	0.01009	0.10403	-0.00742	0.02419	-0.49685	-0.01782	-0.15423	-0.08029	0.23042	0.32913	-0.00321	0.01456	-0.16364	0.01091	-0.39295	-0.08788	-0.20354	-0.00231	0.03327	0.1419	0.01614	0.00316	0.00134	0.08811	0.01845	0.00747	0.02338	0.03311	0.14226	0.00137	0.09097	0.01769	0.00729	-0.0496	-0.18747	-0.11528	0.00281	-0.0008	0.00378	-0.50001
hsa-miR-449a	MIMAT0001541	5	54502153	-0.00807	0.0201	0.19884	0.04011	-0.18096	-0.01398	0.01009	0.10403	-0.00742	0.02419	-0.49685	-0.01782	-0.15423	-0.08029	0.23042	0.32913	-0.00321	0.01456	-0.16364	0.01091	-0.39295	-0.08788	-0.20354	-0.00231	0.03327	0.1419	0.01614	0.00316	0.00134	0.08811	0.01845	0.00747	0.02338	0.03311	0.14226	0.00137	0.09097	0.01769	0.00729	-0.0496	-0.18747	-0.11528	0.00281	-0.0008	0.00378	-0.50001
hsa-miR-582-5p	MIMAT0003247	5	58999469	-0.00807	0.01033	0.19884	0.04011	-0.18096	-0.01398	0.01009	0.10403	-0.00742	0.02419	-0.49685	-0.01782	-0.15423	-0.08029	-0.21821	0.61212	-0.00321	0.01456	-0.16364	0.01091	0.01988	-0.08788	-0.20354	-0.00231	0.03327	0.1419	0.01614	0.00316	0.00134	0.08811	0.01845	0.00747	0.02338	0.03311	0.14226	0.00137	0.09097	0.01769	0.00729	-0.2783	-0.18747	-0.11528	0.00281	-0.0008	0.00378	-0.49679
hsa-miR-582-5p	MIMAT0003247	5	59035226	-0.00807	0.01033	0.19884	0.04011	-0.18096	-0.01398	0.01009	0.10403	-0.00742	0.02419	-0.49685	-0.01782	-0.15423	-0.08029	-0.21821	0.61212	-0.00321	0.01456	-0.16364	0.01091	0.01988	-0.08788	-0.20354	-0.00231	0.03327	0.1419	0.01614	0.00316	0.00134	0.08811	0.01845	0.00747	0.02338	0.03311	0.14226	0.00137	0.09097	0.01769	0.00729	-0.2783	-0.18747	-0.11528	0.00281	-0.0008	0.00378	-0.49679
hsa-miR-9-5p	MIMAT0000441	5	87962708	-0.00807	0.01702	0.19884	0.04011	-0.18096	-0.01398	0.01009	0.10403	-0.00742	0.02419	-0.5943	-0.01782	-0.15423	-0.08029	-0.25792	-0.16353	-0.00321	0.01456	-0.16364	0.01091	0.01988	-0.16835	-0.16785	0.08106	0.03327	-0.00516	-0.00785	0.11071	0.00134	0.08811	0.01845	0.00747	-0.01227	0.03311	0.14226	0.00137	0.09097	0.01769	0.00729	-0.3113	0.00869	-0.12319	0.00281	-0.0008	0.00378	-0.49679
hsa-miR-9-3p	MIMAT0000442	5	87962744	-0.00807	0.01702	0.19884	0.04011	-0.18096	-0.01398	0.01009	0.10403	-0.00742	0.02419	-0.5943	-0.01782	-0.15423	-0.08029	-0.25792	-0.16353	-0.00321	0.01456	-0.16364	0.01091	0.01988	-0.16835	-0.16785	0.08106	0.03327	-0.00516	-0.00785	0.11071	0.00134	0.08811	0.01845	0.00747	-0.01227	0.03311	0.14226	0.00137	0.09097	0.01769	0.00729	-0.3113	0.00869	-0.12319	0.00281	-0.0008	0.00378	-0.49679
hsa-miR-9-3p	MIMAT0000442	5	87998500	-0.00807	0.01702	0.19884	0.04011	-0.18096	-0.01398	0.01009	0.10403	-0.00742	0.02419	-0.5943	-0.01782	-0.15423	-0.08029	-0.25792	-0.16353	-0.00321	0.01456	-0.16364	0.01091	0.01988	-0.16835	-0.16785	0.08106	0.03327	-0.00516	-0.00785	0.11071	0.00134	0.08811	0.01845	0.00747	-0.01227	0.03311	0.14226	0.00137	0.09097	0.01769	0.00729	-0.3113	0.00869	-0.12319	0.00281	-0.0008	0.00378	-0.49679
hsa-miR-583	MIMAT0003248	5	95414862	-0.00807	0.01702	0.19884	0.04011	-0.18096	-0.01398	0.01009	0.10403	-0.00742	0.02419	-0.5943	-0.01782	-0.15423	-0.08029	-0.25792	-0.16353	-0.00321	0.01456	-0.16364	0.01091	0.01988	-0.16835	-0.16785	-0.09445	0.03327	-0.00516	-0.00785	0.11071	0.00134	0.08811	0.01845	0.00747	-0.01227	0.03311	0.14226	0.00137	0.09097	0.01769	0.00729	-0.3113	0.00869	-0.12319	0.00281	-0.0008	0.00378	-0.00048
hsa-miR-886-3p	MIMAT0004906	5	135416286	-0.00807	-0.178	0.12327	0.00167	-0.18096	-0.01398	-0.02226	0.15543	-0.00742	-0.00414	-0.35448	0.00292	-0.15423	0.00483	-0.17211	-0.26204	-0.03492	0.01456	-0.16364	0.01091	-0.09294	-0.00208	-0.16785	-0.09445	0.19091	-0.00516	-0.16585	0.04682	0.00134	-0.0104	0.20171	0.00747	-0.55582	-0.02362	0.03025	0.00137	0.09097	0.01769	-0.04321	-0.46399	0.00869	-0.12319	0.00281	-0.0008	0.00378	-0.00048
hsa-miR-874	MIMAT0004911	5	136983328	-0.00807	-0.178	0.12327	0.00167	-0.18096	-0.01398	-0.02226	0.15543	-0.00742	-0.00414	-0.35448	0.00292	-0.15423	0.00483	-0.17211	-0.26204	-0.03492	0.01456	-0.16364	0.01091	-0.09294	-0.00208	-0.16785	-0.09445	0.19091	-0.00516	-0.16585	0.04682	0.00134	-0.0104	0.20171	0.00747	-0.55582	-0.02362	0.03025	0.00137	0.09097	0.01769	-0.04321	-0.46399	0.00869	-0.12319	0.00281	-0.0008	0.00378	-0.00048
hsa-miR-584-5p	MIMAT0003249	5	148441912	-0.00807	-0.01647	0.12327	0.00167	-0.18096	-0.01398	-0.02226	0.15543	-0.00742	-0.00414	-0.19008	0.00292	-0.11147	0.00483	-0.17211	-0.18902	-0.03492	0.01456	-0.16364	0.01091	-0.09294	-0.00208	-0.16785	0.04702	0.19091	-0.00516	-0.01694	0.04682	0.00134	-0.0104	0.20171	0.00747	-0.39155	-0.02362	0.03025	0.00137	0.09097	0.01769	-0.04321	-0.27665	0.00869	-0.12319	0.00281	-0.0008	0.00378	-0.00048
hsa-miR-143-5p	MIMAT0004599	5	148808514	-0.00807	-0.01647	0.12327	0.00167	-0.18096	-0.01398	-0.02226	0.15543	-0.00742	-0.00414	-0.19008	0.00292	-0.11147	0.00483	-0.17211	-0.18902	-0.03492	0.01456	-0.16364	0.01091	-0.09294	-0.00208	-0.16785	0.04702	0.19091	-0.00516	-0.01694	0.04682	0.00134	-0.0104	0.20171	0.00747	-0.39155	-0.02362	0.03025	0.00137	0.09097	0.01769	-0.04321	-0.27665	0.00869	-0.12319	0.00281	-0.0008	0.00378	-0.00048
hsa-miR-143-3p	MIMAT0000435	5	148808549	-0.00807	-0.01647	0.12327	0.00167	-0.18096	-0.01398	-0.02226	0.15543	-0.00742	-0.00414	-0.19008	0.00292	-0.11147	0.00483	-0.17211	-0.18902	-0.03492	0.01456	-0.16364	0.01091	-0.09294	-0.00208	-0.16785	0.04702	0.19091	-0.00516	-0.01694	0.04682	0.00134	-0.0104	0.20171	0.00747	-0.39155	-0.02362	0.03025	0.00137	0.09097	0.01769	-0.04321	-0.27665	0.00869	-0.12319	0.00281	-0.0008	0.00378	-0.00048
hsa-miR-145-5p	MIMAT0000437	5	148810231	-0.00807	-0.01647	0.12327	0.00167	-0.18096	-0.01398	-0.02226	0.15543	-0.00742	-0.00414	-0.19008	0.00292	-0.11147	0.00483	-0.17211	-0.18902	-0.03492	0.01456	-0.16364	0.01091	-0.09294	-0.00208	-0.16785	0.04702	0.19091	-0.00516	-0.01694	0.04682	0.00134	-0.0104	0.20171	0.00747	-0.39155	-0.02362	0.03025	0.00137	0.09097	0.01769	-0.04321	-0.27665	0.00869	-0.12319	0.00281	-0.0008	0.00378	-0.00048
hsa-miR-145-3p	MIMAT0004601	5	148810265	-0.00807	-0.01647	0.12327	0.00167	-0.18096	-0.01398	-0.02226	0.15543	-0.00742	-0.00414	-0.19008	0.00292	-0.11147	0.00483	-0.17211	-0.18902	-0.03492	0.01456	-0.16364	0.01091	-0.09294	-0.00208	-0.16785	0.04702	0.19091	-0.00516	-0.01694	0.04682	0.00134	-0.0104	0.20171	0.00747	-0.39155	-0.02362	0.03025	0.00137	0.09097	0.01769	-0.04321	-0.27665	0.00869	-0.12319	0.00281	-0.0008	0.00378	-0.00048
hsa-miR-378a-5p	MIMAT0000731	5	149092589	-0.00807	-0.01647	0.12327	0.00167	-0.18096	-0.01398	-0.02226	0.15543	-0.00742	-0.00414	-0.19008	0.00292	-0.11147	0.00483	-0.17211	-0.18902	-0.03492	0.01456	-0.16364	0.01091	-0.09294	-0.00208	-0.16785	0.04702	0.19091	-0.00516	-0.01694	0.04682	0.00134	-0.0104	0.20171	0.00747	-0.39155	-0.02362	0.03025	0.00137	0.09097	0.01769	-0.04321	-0.27665	0.00869	-0.12319	0.00281	-0.0008	0.00378	-0.00048
hsa-miR-378a-5p	MIMAT0000731	5	149112396	-0.00807	-0.01647	0.12327	0.00167	-0.18096	-0.01398	-0.02226	0.15543	-0.00742	-0.00414	-0.19008	0.00292	-0.11147	0.00483	-0.17211	-0.18902	-0.03492	0.01456	-0.16364	0.01091	-0.09294	-0.00208	-0.16785	0.04702	0.19091	-0.00516	-0.01694	0.04682	0.00134	-0.0104	0.20171	0.00747	-0.39155	-0.02362	0.03025	0.00137	0.09097	0.01769	-0.04321	-0.27665	0.00869	-0.12319	0.00281	-0.0008	0.00378	-0.00048
hsa-miR-378a-3p	MIMAT0000732	5	149112440	-0.00807	-0.01647	0.12327	0.00167	-0.18096	-0.01398	-0.02226	0.15543	-0.00742	-0.00414	-0.19008	0.00292	-0.11147	0.00483	-0.17211	-0.18902	-0.03492	0.01456	-0.16364	0.01091	-0.09294	-0.00208	-0.16785	0.04702	0.19091	-0.00516	-0.01694	0.04682	0.00134	-0.0104	0.20171	0.00747	-0.39155	-0.02362	0.03025	0.00137	0.09097	0.01769	-0.04321	-0.27665	0.00869	-0.12319	0.00281	-0.0008	0.00378	-0.00048
hsa-miR-146a-5p	MIMAT0000449	5	159912383	-0.00807	0.06104	0.12327	0.00167	-0.18096	-0.01398	-0.02226	0.15543	-0.00742	-0.00414	-0.19008	0.00292	-0.11147	0.00483	-0.15852	-0.18902	-0.03492	0.01456	-0.16364	0.01091	-0.09294	-0.12935	-0.16785	0.04702	0.19091	-0.00516	-0.01694	0.04682	0.00134	-0.0104	0.20171	0.00747	-0.00921	-0.02362	0.03025	0.00137	0.09097	0.01769	-0.04321	-0.27665	0.00869	-0.12319	0.00281	-0.0008	0.00378	-0.00048
hsa-miR-103a-3p	MIMAT0000101	5	167987970	-0.00807	0.06104	0.12327	0.00167	-0.18096	-0.01398	-0.02226	0.15543	-0.00742	-0.00414	-0.19008	0.00292	-0.11147	-0.09379	-0.15852	-0.18902	-0.03492	0.01456	-0.16364	0.01091	-0.09294	-0.12935	0.10048	0.04702	0.19091	-0.00516	-0.01694	0.04682	0.00134	-0.08636	0.20171	0.00747	-0.00921	-0.08	0.03025	0.00137	0.09097	0.01769	-0.04321	-0.27665	0.00869	-0.12319	0.00281	-0.0008	0.00378	-0.00048
hsa-miR-218-5p	MIMAT0000275	5	168195195	-0.00807	0.06104	0.12327	0.00167	-0.18096	-0.01398	-0.02226	0.15543	-0.00742	-0.00414	-0.19008	0.00292	-0.11147	-0.09379	-0.15852	-0.18902	-0.03492	0.01456	-0.16364	0.01091	-0.09294	-0.12935	0.10048	0.04702	0.19091	-0.00516	-0.01694	0.04682	0.00134	-0.08636	0.20171	0.00747	-0.00921	-0.08	0.03025	0.00137	0.09097	0.01769	-0.04321	-0.27665	0.00869	-0.12319	0.00281	-0.0008	0.00378	-0.00048
hsa-miR-1229-3p	MIMAT0005584	5	179225346	-0.00807	0.12945	0.12327	0.00167	-0.18096	-0.01398	-0.02226	0.15543	-0.00742	-0.00414	0.00968	0.00292	-0.11147	-0.09379	-0.15852	-0.28845	-0.03492	0.01456	-0.16364	0.01091	-0.17857	-0.12935	0.10048	0.04702	0.19091	0.12649	-0.01694	0.04682	0.00134	-0.08636	0.20171	0.00747	0.0827	-0.08	-0.13088	0.00137	0.09097	0.01769	-0.04321	-0.13899	0.00869	-0.12319	0.00281	-0.0008	0.00378	-0.00048
hsa-miR-340-5p	MIMAT0004692	5	179442339	-0.00807	0.12945	0.12327	0.00167	-0.18096	-0.01398	-0.02226	0.15543	-0.00742	-0.00414	0.00968	0.00292	-0.11147	-0.09379	-0.15852	-0.28845	-0.03492	0.01456	0.11722	0.01091	-0.17857	-0.12935	0.10048	0.04702	0.19091	0.12649	-0.01694	0.04682	0.00134	-0.08636	0.20171	0.00747	0.0827	-0.08	-0.13088	0.00137	0.09097	0.01769	-0.04321	-0.13899	0.00869	-0.12319	0.00281	-0.0008	0.00378	-0.00048
hsa-miR-340-3p	MIMAT0000750	5	179442381	-0.00807	0.12945	0.12327	0.00167	-0.18096	-0.01398	-0.02226	0.15543	-0.00742	-0.00414	0.00968	0.00292	-0.11147	-0.09379	-0.15852	-0.28845	-0.03492	0.01456	0.11722	0.01091	-0.17857	-0.12935	0.10048	0.04702	0.19091	0.12649	-0.01694	0.04682	0.00134	-0.08636	0.20171	0.00747	0.0827	-0.08	-0.13088	0.00137	0.09097	0.01769	-0.04321	-0.13899	0.00869	-0.12319	0.00281	-0.0008	0.00378	-0.00048
hsa-miR-877-5p	MIMAT0004949	6	30552120	-0.01049	-0.10858	-0.0317	0.00445	0.19632	0.04281	0.03409	-0.18063	-0.0006	0.01049	0.11895	-0.02847	0.13021	-0.08014	-0.01912	-0.08745	-0.00308	0.00384	0.28941	-0.02873	-0.1652	-0.02498	-0.00976	-0.02839	0.00328	0.10405	-0.02838	-0.03124	0.00533	-0.07839	0.01825	-0.02236	0.06457	-0.0741	-0.03571	0.01407	-0.10671	-0.00779	-0.02281	0.1431	-0.0177	-0.01509	0.00047	0.00284	-0.00496	0.00836
hsa-miR-877-3p	MIMAT0004950	6	30552185	-0.01049	-0.10858	-0.0317	0.00445	0.19632	0.04281	0.03409	-0.18063	-0.0006	0.01049	0.11895	-0.02847	0.13021	-0.08014	-0.01912	-0.08745	-0.00308	0.00384	0.28941	-0.02873	-0.1652	-0.02498	-0.00976	-0.02839	0.00328	0.10405	-0.02838	-0.03124	0.00533	-0.07839	0.01825	-0.02236	0.06457	-0.0741	-0.03571	0.01407	-0.10671	-0.00779	-0.02281	0.1431	-0.0177	-0.01509	0.00047	0.00284	-0.00496	0.00836
hsa-miR-219-5p	MIMAT0000276	6	33175632	-0.01049	-0.10858	-0.0317	0.00445	0.19632	0.04281	0.03409	-0.18063	-0.0006	0.01049	0.11895	-0.02847	0.13021	-0.08014	-0.01912	-0.08745	-0.00308	0.00384	-0.17397	-0.02873	-0.1652	-0.02498	-0.00976	-0.02839	0.00328	0.10405	-0.02838	-0.03124	0.00533	-0.07839	0.01825	-0.02236	0.06457	-0.0741	-0.03571	0.01407	-0.10671	-0.00779	-0.02281	0.1431	-0.0177	-0.01509	0.00047	0.00284	-0.00496	0.00836
hsa-miR-219-5p	MIMAT0000276	6	33283610	-0.01049	-0.10858	-0.0317	0.00445	0.19632	0.04281	0.03409	-0.18063	-0.0006	0.01049	0.11895	-0.02847	0.13021	-0.08014	-0.01912	-0.08745	-0.00308	0.00384	-0.17397	-0.02873	-0.1652	-0.02498	-0.00976	-0.02839	0.00328	0.10405	-0.02838	-0.03124	0.00533	-0.07839	0.01825	-0.02236	0.06457	-0.0741	-0.03571	0.01407	-0.10671	-0.00779	-0.02281	0.1431	-0.0177	-0.01509	0.00047	0.00284	-0.00496	0.00836
hsa-miR-206	MIMAT0000462	6	52009206	-0.01049	-0.23096	0.04809	0.00445	0.3512	0.04281	0.14414	-0.18063	-0.0006	0.01049	0.04259	-0.02847	0.01072	-0.08014	-0.01912	0.00584	-0.00308	0.00384	-0.18105	-0.02873	0.01222	-0.09366	-0.00976	0.02573	0.00328	0.10405	-0.02838	0.03043	0.00533	0.10699	0.01293	-0.02236	-0.02127	0.04831	0.14278	0.01407	-0.18687	-0.00779	0.0457	0.13933	-0.0177	0.03249	0.00047	0.00284	-0.1511	0.00836
hsa-miR-133b	MIMAT0000770	6	52013789	-0.01049	-0.23096	0.04809	0.00445	0.3512	0.04281	0.14414	-0.18063	-0.0006	0.01049	0.04259	-0.02847	0.01072	-0.08014	-0.01912	0.00584	-0.00308	0.00384	-0.18105	-0.02873	0.01222	-0.09366	-0.00976	0.02573	0.00328	0.10405	-0.02838	0.03043	0.00533	0.10699	0.01293	-0.02236	-0.02127	0.04831	0.14278	0.01407	-0.18687	-0.00779	0.0457	0.13933	-0.0177	0.03249	0.00047	0.00284	-0.1511	0.00836
hsa-miR-133b	MIMAT0000770	6	52121748	-0.01049	-0.23096	0.04809	0.00445	0.3512	0.04281	0.14414	-0.18063	-0.0006	0.01049	0.04259	-0.02847	0.01072	-0.08014	-0.01912	0.00584	-0.00308	0.00384	-0.18105	-0.02873	0.01222	-0.09366	-0.00976	0.02573	0.00328	0.10405	-0.02838	0.03043	0.00533	0.10699	0.01293	-0.02236	-0.02127	0.04831	0.14278	0.01407	-0.18687	-0.00779	0.0457	0.13933	-0.0177	0.03249	0.00047	0.00284	-0.1511	0.00836
hsa-miR-30c-5p	MIMAT0000244	6	72086691	-0.43895	-0.23551	0.01677	-0.22361	0.33248	0.06317	-0.08942	-0.19708	-0.00041	0.01281	0.06203	0.04743	0.03866	-0.08954	-0.03276	0.00077	-0.0008	0.00791	0.42468	-0.02551	0.0115	-0.08108	0.16234	0.00649	0.01051	0.04899	0.01303	-0.08146	0.00872	0.13269	0.01926	-0.01887	0.01552	0.05371	0.13535	0.01074	-0.20259	-0.36742	0.01535	0.17483	-0.0259	0.00914	-0.0174	-0.10631	-0.0086	-0.04351
hsa-miR-30c-2-3p	MIMAT0004550	6	72086730	-0.43895	-0.23551	0.01677	-0.22361	0.33248	0.06317	-0.08942	-0.19708	-0.00041	0.01281	0.06203	0.04743	0.03866	-0.08954	-0.03276	0.00077	-0.0008	0.00791	0.42468	-0.02551	0.0115	-0.08108	0.16234	0.00649	0.01051	0.04899	0.01303	-0.08146	0.00872	0.13269	0.01926	-0.01887	0.01552	0.05371	0.13535	0.01074	-0.20259	-0.36742	0.01535	0.17483	-0.0259	0.00914	-0.0174	-0.10631	-0.0086	-0.04351
hsa-miR-30a-5p	MIMAT0000087	6	72113280	-0.43895	-0.23551	0.01677	-0.22361	0.33248	0.06317	-0.08942	-0.19708	-0.00041	0.01281	0.06203	0.04743	0.03866	-0.08954	-0.03276	0.00077	-0.0008	0.00791	0.42468	-0.02551	0.0115	-0.08108	0.16234	0.00649	0.01051	0.04899	0.01303	-0.08146	0.00872	0.13269	0.01926	-0.01887	0.01552	0.05371	0.13535	0.01074	-0.20259	-0.36742	0.01535	0.17483	-0.0259	0.00914	-0.0174	-0.10631	-0.0086	-0.04351
hsa-miR-30a-3p	MIMAT0000088	6	72113321	-0.43895	-0.23551	0.01677	-0.22361	0.33248	0.06317	-0.08942	-0.19708	-0.00041	0.01281	0.06203	0.04743	0.03866	-0.08954	-0.03276	0.00077	-0.0008	0.00791	0.42468	-0.02551	0.0115	-0.08108	0.16234	0.00649	0.01051	0.04899	0.01303	-0.08146	0.00872	0.13269	0.01926	-0.01887	0.01552	0.05371	0.13535	0.01074	-0.20259	-0.36742	0.01535	0.17483	-0.0259	0.00914	-0.0174	-0.10631	-0.0086	-0.04351
hsa-miR-30a-5p	MIMAT0000087	6	72170001	-0.43895	-0.23551	0.01677	-0.22361	0.33248	0.06317	-0.08942	-0.19708	-0.00041	0.01281	0.06203	0.04743	0.03866	-0.08954	-0.03276	0.00077	-0.0008	0.00791	0.42468	-0.02551	0.0115	-0.08108	0.16234	0.00649	0.01051	0.04899	0.01303	-0.08146	0.00872	0.13269	0.01926	-0.01887	0.01552	0.05371	0.13535	0.01074	-0.20259	-0.36742	0.01535	0.17483	-0.0259	0.00914	-0.0174	-0.10631	-0.0086	-0.04351
hsa-miR-30a-3p	MIMAT0000088	6	72170042	-0.43895	-0.23551	0.01677	-0.22361	0.33248	0.06317	-0.08942	-0.19708	-0.00041	0.01281	0.06203	0.04743	0.03866	-0.08954	-0.03276	0.00077	-0.0008	0.00791	0.42468	-0.02551	0.0115	-0.08108	0.16234	0.00649	0.01051	0.04899	0.01303	-0.08146	0.00872	0.13269	0.01926	-0.01887	0.01552	0.05371	0.13535	0.01074	-0.20259	-0.36742	0.01535	0.17483	-0.0259	0.00914	-0.0174	-0.10631	-0.0086	-0.04351
hsa-miR-339-5p	MIMAT0000764	7	1062605	-0.02539	-0.08849	-0.07502	0.01176	0.13794	-0.11588	-0.06028	0.00891	-0.01922	0.01008	-0.38446	0.04549	-0.14061	0.07821	0.05676	0.00566	-0.00104	-0.01195	-0.17119	-0.11835	-0.18635	0.01624	-0.01293	-0.09293	-0.01108	-0.03896	0.07695	-0.02096	-1e-05	-0.07064	-0.00359	0.06156	0.05627	-0.12594	-0.04644	0.01034	0.06168	-0.26372	-0.07314	-0.00896	0.03632	0.10623	0.01269	-0.00136	0.18423	0.05688
hsa-miR-339-3p	MIMAT0004702	7	1062640	-0.02539	-0.08849	-0.07502	0.01176	0.13794	-0.11588	-0.06028	0.00891	-0.01922	0.01008	-0.38446	0.04549	-0.14061	0.07821	0.05676	0.00566	-0.00104	-0.01195	-0.17119	-0.11835	-0.18635	0.01624	-0.01293	-0.09293	-0.01108	-0.03896	0.07695	-0.02096	-1e-05	-0.07064	-0.00359	0.06156	0.05627	-0.12594	-0.04644	0.01034	0.06168	-0.26372	-0.07314	-0.00896	0.03632	0.10623	0.01269	-0.00136	0.18423	0.05688
hsa-miR-148a-5p	MIMAT0004549	7	25989565	-0.02539	-0.17685	-0.01793	0.01176	0.13794	-0.11588	0.00871	0.00891	-0.01922	0.01008	0.01735	0.04549	-0.02094	-0.05845	0.05676	-0.0144	-0.00104	-0.01195	-0.17119	-0.11835	-0.08316	-0.02692	0.58004	0.16906	-0.01108	-0.03896	0.07695	0.03812	-1e-05	0.03226	-0.00359	0.06156	-0.01743	-0.03448	0.07359	0.01034	0.13407	-0.00486	0.02852	-0.02763	0.03632	0.03605	0.01269	-0.00136	0.18423	-0.04649
hsa-miR-148a-3p	MIMAT0000243	7	25989603	-0.02539	-0.17685	-0.01793	0.01176	0.13794	-0.11588	0.00871	0.00891	-0.01922	0.01008	0.01735	0.04549	-0.02094	-0.05845	0.05676	-0.0144	-0.00104	-0.01195	-0.17119	-0.11835	-0.08316	-0.02692	0.58004	0.16906	-0.01108	-0.03896	0.07695	0.03812	-1e-05	0.03226	-0.00359	0.06156	-0.01743	-0.03448	0.07359	0.01034	0.13407	-0.00486	0.02852	-0.02763	0.03632	0.03605	0.01269	-0.00136	0.18423	-0.04649
hsa-miR-196b-5p	MIMAT0001080	7	27209134	-0.02539	-0.17685	-0.01793	0.01176	0.13794	-0.11588	0.00871	0.00891	-0.01922	0.01008	0.01735	0.04549	-0.02094	-0.05845	0.05676	-0.0144	-0.00104	-0.01195	-0.17119	-0.11835	-0.08316	-0.02692	0.58004	0.16906	-0.01108	-0.03896	0.07695	0.03812	-1e-05	0.03226	-0.00359	0.06156	-0.01743	-0.03448	0.07359	0.01034	0.13407	-0.00486	0.02852	-0.02763	0.03632	0.03605	0.01269	-0.00136	0.18423	-0.04649
hsa-miR-550a-3p	MIMAT0003257	7	30295999	-0.02539	-0.17685	-0.01793	0.01176	0.13794	-0.11588	0.00871	0.00891	-0.01922	0.01008	0.01735	0.04549	-0.12662	0.07953	0.05676	0.15013	-0.00104	-0.01195	-0.17119	-0.11835	-0.08316	-0.02692	0.02734	0.16906	-0.01108	-0.03896	0.07695	0.03812	-1e-05	0.03226	-0.00359	0.06156	-0.01743	-0.03448	0.07359	0.01034	0.13407	-0.00486	0.02852	-0.02763	0.03632	0.03605	0.01269	-0.00136	0.18423	-0.04649
hsa-miR-550a-5p	MIMAT0004800	7	30329442	-0.02539	-0.17685	-0.01793	0.01176	0.13794	-0.11588	0.00871	0.00891	-0.01922	0.01008	0.01735	0.04549	-0.12662	0.07953	0.05676	0.15013	-0.00104	-0.01195	-0.17119	-0.11835	-0.08316	-0.02692	0.02734	0.16906	-0.01108	-0.03896	0.07695	0.03812	-1e-05	0.03226	-0.00359	0.06156	-0.01743	-0.03448	0.07359	0.01034	0.13407	-0.00486	0.02852	-0.02763	0.03632	0.03605	0.01269	-0.00136	0.18423	-0.04649
hsa-miR-550a-3p	MIMAT0003257	7	30329474	-0.02539	-0.17685	-0.01793	0.01176	0.13794	-0.11588	0.00871	0.00891	-0.01922	0.01008	0.01735	0.04549	-0.12662	0.07953	0.05676	0.15013	-0.00104	-0.01195	-0.17119	-0.11835	-0.08316	-0.02692	0.02734	0.16906	-0.01108	-0.03896	0.07695	0.03812	-1e-05	0.03226	-0.00359	0.06156	-0.01743	-0.03448	0.07359	0.01034	0.13407	-0.00486	0.02852	-0.02763	0.03632	0.03605	0.01269	-0.00136	0.18423	-0.04649
hsa-miR-550a-3p	MIMAT0003257	7	32739182	-0.02539	0.04996	-0.01793	0.01176	0.13794	-0.11588	0.00871	0.00891	-0.01922	0.01008	0.01735	0.04549	-0.12662	0.07953	0.05676	-0.06779	-0.00104	-0.01195	-0.17119	-0.11835	-0.08316	-0.02692	0.02734	0.16906	-0.01108	-0.03896	0.07695	0.03812	-1e-05	0.03226	-0.00359	0.06156	-0.01743	-0.03448	0.07359	0.01034	0.13407	-0.00486	0.02852	0.22345	0.03632	0.03605	0.01269	-0.00136	0.18423	-0.01758
hsa-miR-550a-5p	MIMAT0004800	7	32772625	-0.02539	0.04996	-0.01793	0.01176	0.13794	-0.11588	0.00871	0.00891	-0.01922	0.01008	0.01735	0.04549	-0.12662	0.07953	0.05676	-0.06779	-0.00104	-0.01195	-0.17119	-0.11835	-0.08316	-0.02692	0.02734	0.16906	-0.01108	-0.03896	0.07695	0.03812	-1e-05	0.03226	-0.00359	0.06156	-0.01743	-0.03448	0.07359	0.01034	0.13407	-0.00486	0.02852	0.22345	0.03632	0.03605	0.01269	-0.00136	0.18423	-0.01758
hsa-miR-550a-3p	MIMAT0003257	7	32772657	-0.02539	0.04996	-0.01793	0.01176	0.13794	-0.11588	0.00871	0.00891	-0.01922	0.01008	0.01735	0.04549	-0.12662	0.07953	0.05676	-0.06779	-0.00104	-0.01195	-0.17119	-0.11835	-0.08316	-0.02692	0.02734	0.16906	-0.01108	-0.03896	0.07695	0.03812	-1e-05	0.03226	-0.00359	0.06156	-0.01743	-0.03448	0.07359	0.01034	0.13407	-0.00486	0.02852	0.22345	0.03632	0.03605	0.01269	-0.00136	0.18423	-0.01758
hsa-miR-590-5p	MIMAT0003258	7	73243479	0.06219	0.05332	-0.11318	0.01284	-0.18512	-0.10413	0.11562	-0.00052	-0.00123	0.01236	0.09328	0.02541	-0.00584	0.08052	-0.01725	-0.23753	-0.00542	0.0044	0.02263	-0.12852	-0.17876	0.09651	-0.08992	-0.0048	-0.00853	0.10718	0.12653	-0.02907	-0.0049	-0.09864	-0.00615	0.08739	0.19057	-0.14381	-0.09093	0.00825	0.0162	-0.00123	0.04503	0.20286	0.02089	0.05011	-0.11157	-0.00431	0.17	-0.05866
hsa-miR-590-5p	MIMAT0003258	7	73605543	0.06219	0.05332	-0.11318	0.01284	-0.18512	-0.10413	0.11562	-0.00052	-0.00123	0.01236	0.09328	0.02541	-0.00584	0.08052	-0.01725	-0.23753	-0.00542	0.0044	0.02263	-0.12852	-0.17876	0.09651	-0.08992	-0.0048	-0.00853	0.10718	0.12653	-0.02907	-0.0049	-0.09864	-0.00615	0.08739	0.19057	-0.14381	-0.09093	0.00825	0.0162	-0.00123	0.04503	0.20286	0.02089	0.05011	-0.11157	-0.00431	0.17	-0.05866
hsa-miR-489	MIMAT0002805	7	92951256	-0.01287	-0.24932	0.03431	0.01284	-0.18512	-0.10413	-0.08079	-0.00052	-0.00123	0.01236	0.09328	0.02541	0.10116	0.08052	-0.01725	0.03148	-0.00542	0.0044	0.02263	-0.12852	0.05379	0.14595	0.37731	0.09811	-0.00853	-0.20841	0.12653	0.08344	-0.0049	0.14247	-0.00615	0.08739	-0.02903	0.0173	0.10845	0.00825	0.12034	-0.00123	0.16626	-0.04341	0.02089	0.05011	0.02447	-0.00431	0.17	-0.05866
hsa-miR-489	MIMAT0002805	7	93113320	-0.01287	-0.24932	0.03431	0.01284	-0.18512	-0.10413	-0.08079	-0.00052	-0.00123	0.01236	0.09328	0.02541	0.10116	0.08052	-0.01725	0.03148	-0.00542	0.0044	0.02263	-0.12852	0.05379	0.14595	0.37731	0.09811	-0.00853	-0.20841	0.12653	0.08344	-0.0049	0.14247	-0.00615	0.08739	-0.02903	0.0173	0.10845	0.00825	0.12034	-0.00123	0.16626	-0.04341	0.02089	0.05011	0.02447	-0.00431	0.17	-0.05866
hsa-miR-93-5p	MIMAT0000093	7	99529359	-0.01287	-0.00897	-0.23526	0.01284	-0.18512	-0.10413	-0.08079	-0.00052	-0.00123	0.01236	0.24059	-0.04514	0.10116	0.08052	-0.01725	-0.22664	-0.00542	0.0044	0.02263	-0.12852	-0.22066	0.14595	-0.08671	-0.01184	-0.00853	-0.20841	0.12653	0.00625	-0.0049	-0.12408	-0.00615	0.08739	0.14535	-0.17317	-0.0651	0.00825	0.02471	-0.05033	0.16626	0.10346	0.02089	0.05011	-0.10082	-0.00431	0.17	0.25506
hsa-miR-25-5p	MIMAT0004498	7	99691216	-0.01287	-0.00897	-0.23526	0.01284	-0.18512	-0.10413	-0.08079	-0.00052	-0.00123	0.01236	0.24059	-0.04514	0.10116	0.08052	-0.01725	-0.22664	-0.00542	0.0044	0.02263	-0.12852	-0.22066	0.14595	-0.08671	-0.01184	-0.00853	-0.20841	0.12653	0.00625	-0.0049	-0.12408	-0.00615	0.08739	0.14535	-0.17317	-0.0651	0.00825	0.02471	-0.05033	0.16626	0.10346	0.02089	0.05011	-0.10082	-0.00431	0.17	0.25506
hsa-miR-25-3p	MIMAT0000081	7	99691255	-0.01287	-0.00897	-0.23526	0.01284	-0.18512	-0.10413	-0.08079	-0.00052	-0.00123	0.01236	0.24059	-0.04514	0.10116	0.08052	-0.01725	-0.22664	-0.00542	0.0044	0.02263	-0.12852	-0.22066	0.14595	-0.08671	-0.01184	-0.00853	-0.20841	0.12653	0.00625	-0.0049	-0.12408	-0.00615	0.08739	0.14535	-0.17317	-0.0651	0.00825	0.02471	-0.05033	0.16626	0.10346	0.02089	0.05011	-0.10082	-0.00431	0.17	0.25506
hsa-miR-93-5p	MIMAT0000093	7	99691423	-0.01287	-0.00897	-0.23526	0.01284	-0.18512	-0.10413	-0.08079	-0.00052	-0.00123	0.01236	0.24059	-0.04514	0.10116	0.08052	-0.01725	-0.22664	-0.00542	0.0044	0.02263	-0.12852	-0.22066	0.14595	-0.08671	-0.01184	-0.00853	-0.20841	0.12653	0.00625	-0.0049	-0.12408	-0.00615	0.08739	0.14535	-0.17317	-0.0651	0.00825	0.02471	-0.05033	0.16626	0.10346	0.02089	0.05011	-0.10082	-0.00431	0.17	0.25506
hsa-miR-93-3p	MIMAT0004509	7	99691461	-0.01287	-0.00897	-0.23526	0.01284	-0.18512	-0.10413	-0.08079	-0.00052	-0.00123	0.01236	0.24059	-0.04514	0.10116	0.08052	-0.01725	-0.22664	-0.00542	0.0044	0.02263	-0.12852	-0.22066	0.14595	-0.08671	-0.01184	-0.00853	-0.20841	0.12653	0.00625	-0.0049	-0.12408	-0.00615	0.08739	0.14535	-0.17317	-0.0651	0.00825	0.02471	-0.05033	0.16626	0.10346	0.02089	0.05011	-0.10082	-0.00431	0.17	0.25506
hsa-miR-106b-5p	MIMAT0000680	7	99691647	-0.01287	-0.00897	-0.23526	0.01284	-0.18512	-0.10413	-0.08079	-0.00052	-0.00123	0.01236	0.24059	-0.04514	0.10116	0.08052	-0.01725	-0.22664	-0.00542	0.0044	0.02263	-0.12852	-0.22066	0.14595	-0.08671	-0.01184	-0.00853	-0.20841	0.12653	0.00625	-0.0049	-0.12408	-0.00615	0.08739	0.14535	-0.17317	-0.0651	0.00825	0.02471	-0.05033	0.16626	0.10346	0.02089	0.05011	-0.10082	-0.00431	0.17	0.25506
hsa-miR-106b-3p	MIMAT0004672	7	99691688	-0.01287	-0.00897	-0.23526	0.01284	-0.18512	-0.10413	-0.08079	-0.00052	-0.00123	0.01236	0.24059	-0.04514	0.10116	0.08052	-0.01725	-0.22664	-0.00542	0.0044	0.02263	-0.12852	-0.22066	0.14595	-0.08671	-0.01184	-0.00853	-0.20841	0.12653	0.00625	-0.0049	-0.12408	-0.00615	0.08739	0.14535	-0.17317	-0.0651	0.00825	0.02471	-0.05033	0.16626	0.10346	0.02089	0.05011	-0.10082	-0.00431	0.17	0.25506
hsa-miR-592	MIMAT0003260	7	126698178	-0.01287	-0.21259	-0.23526	0.01284	-0.18512	-0.10413	-0.08079	-0.00052	-0.00123	0.01236	0.0016	-0.04514	-0.01136	0.08052	-0.01725	0.03914	0.01918	0.0044	0.02263	-0.12852	0.03475	0.14595	0.00071	0.09824	-0.00853	0.1381	-0.01657	0.00625	-0.0049	0.02247	-0.00615	0.08739	-0.02019	0.01299	0.08587	-0.35699	0.11657	-0.05033	-0.02928	-0.06478	0.02089	-0.00149	0.00915	-0.00431	0.17	0.25506
hsa-miR-129-5p	MIMAT0000242	7	127635171	-0.01287	-0.21259	-0.23526	0.01284	-0.18512	-0.10413	-0.08079	-0.00052	-0.00123	0.01236	0.0016	-0.04514	-0.01136	0.08052	-0.01725	0.03914	0.01918	0.0044	0.02263	-0.12852	-0.05401	0.14595	0.00071	0.047	-0.00853	0.1381	-0.01657	0.00625	-0.0049	0.02247	-0.00615	0.08739	-0.02019	-0.06072	0.01648	-0.35699	0.11657	-0.05033	-0.02928	-0.06478	0.02089	-0.00149	0.00915	-0.00431	0.17	0.25506
hsa-miR-129-5p	MIMAT0000242	7	127847935	-0.01287	-0.21259	-0.23526	0.01284	-0.18512	-0.10413	-0.08079	-0.00052	-0.00123	0.01236	0.11909	-0.04514	-0.01136	0.08052	-0.01725	-0.14324	0.01918	0.0044	0.02263	-0.12852	-0.05401	0.14595	0.00071	0.047	-0.00853	0.1381	-0.01657	0.00625	-0.0049	0.02247	-0.00615	0.08739	-0.02019	-0.06072	0.01648	-0.35699	0.11657	-0.05033	-0.02928	0.18834	0.02089	-0.00149	0.00915	-0.00431	0.17	0.25506
hsa-miR-129-1-3p	MIMAT0004548	7	127847978	-0.01287	-0.21259	-0.23526	0.01284	-0.18512	-0.10413	-0.08079	-0.00052	-0.00123	0.01236	0.11909	-0.04514	-0.01136	0.08052	-0.01725	-0.14324	0.01918	0.0044	0.02263	-0.12852	-0.05401	0.14595	0.00071	0.047	-0.00853	0.1381	-0.01657	0.00625	-0.0049	0.02247	-0.00615	0.08739	-0.02019	-0.06072	0.01648	-0.35699	0.11657	-0.05033	-0.02928	0.18834	0.02089	-0.00149	0.00915	-0.00431	0.17	0.25506
hsa-miR-182-5p	MIMAT0000259	7	129410268	-0.01287	-0.00564	-0.23526	0.01284	-0.18512	-0.10413	-0.08079	-0.00052	-0.00123	0.01236	0.11909	-0.04514	-0.01136	0.08052	-0.01725	-0.14324	0.01918	0.0044	0.02263	-0.12852	-0.05401	0.14595	0.00071	0.047	-0.00853	0.1381	-0.01657	-0.10701	-0.0049	0.02247	-0.00615	0.08739	0.14711	-0.06072	0.01648	-0.35699	0.11657	-0.05033	-0.02928	0.18834	0.02089	0.19666	0.00915	-0.00431	0.17	0.25506
hsa-miR-182-3p	MIMAT0000260	7	129410309	-0.01287	-0.00564	-0.23526	0.01284	-0.18512	-0.10413	-0.08079	-0.00052	-0.00123	0.01236	0.11909	-0.04514	-0.01136	0.08052	-0.01725	-0.14324	0.01918	0.0044	0.02263	-0.12852	-0.05401	0.14595	0.00071	0.047	-0.00853	0.1381	-0.01657	-0.10701	-0.0049	0.02247	-0.00615	0.08739	0.14711	-0.06072	0.01648	-0.35699	0.11657	-0.05033	-0.02928	0.18834	0.02089	0.19666	0.00915	-0.00431	0.17	0.25506
hsa-miR-96-5p	MIMAT0000095	7	129414562	-0.01287	-0.00564	-0.23526	0.01284	-0.18512	-0.10413	-0.08079	-0.00052	-0.00123	0.01236	0.11909	-0.04514	-0.01136	0.08052	-0.01725	-0.14324	0.01918	0.0044	0.02263	-0.12852	-0.05401	0.14595	0.00071	0.047	-0.00853	0.1381	-0.01657	-0.10701	-0.0049	0.02247	-0.00615	0.08739	0.14711	-0.06072	0.01648	-0.35699	0.11657	-0.05033	-0.02928	0.18834	0.02089	0.19666	0.00915	-0.00431	0.17	0.25506
hsa-miR-183-5p	MIMAT0000261	7	129414792	-0.01287	-0.00564	-0.23526	0.01284	-0.18512	-0.10413	-0.08079	-0.00052	-0.00123	0.01236	0.11909	-0.04514	-0.01136	0.08052	-0.01725	-0.14324	0.01918	0.0044	0.02263	-0.12852	-0.05401	0.14595	0.00071	0.047	-0.00853	0.1381	-0.01657	-0.10701	-0.0049	0.02247	-0.00615	0.08739	0.14711	-0.06072	0.01648	-0.35699	0.11657	-0.05033	-0.02928	0.18834	0.02089	0.19666	0.00915	-0.00431	0.17	0.25506
hsa-miR-183-3p	MIMAT0004560	7	129414831	-0.01287	-0.00564	-0.23526	0.01284	-0.18512	-0.10413	-0.08079	-0.00052	-0.00123	0.01236	0.11909	-0.04514	-0.01136	0.08052	-0.01725	-0.14324	0.01918	0.0044	0.02263	-0.12852	-0.05401	0.14595	0.00071	0.047	-0.00853	0.1381	-0.01657	-0.10701	-0.0049	0.02247	-0.00615	0.08739	0.14711	-0.06072	0.01648	-0.35699	0.11657	-0.05033	-0.02928	0.18834	0.02089	0.19666	0.00915	-0.00431	0.17	0.25506
hsa-miR-335-5p	MIMAT0000765	7	130135972	-0.01287	-0.00564	-0.23526	0.01284	-0.18512	-0.10413	-0.08079	-0.00052	-0.00123	0.01236	0.11909	-0.04514	-0.01136	0.08052	-0.01725	-0.14324	0.01918	0.0044	0.02263	-0.12852	-0.05401	0.14595	0.00071	0.047	-0.00853	0.1381	-0.01657	-0.10701	-0.0049	0.02247	-0.00615	0.08739	0.14711	-0.06072	0.01648	-0.35699	0.11657	-0.05033	-0.02928	0.18834	0.02089	0.19666	0.00915	-0.00431	0.17	0.25506
hsa-miR-335-3p	MIMAT0004703	7	130136007	-0.01287	-0.00564	-0.23526	0.01284	-0.18512	-0.10413	-0.08079	-0.00052	-0.00123	0.01236	0.11909	-0.04514	-0.01136	0.08052	-0.01725	-0.14324	0.01918	0.0044	0.02263	-0.12852	-0.05401	0.14595	0.00071	0.047	-0.00853	0.1381	-0.01657	-0.10701	-0.0049	0.02247	-0.00615	0.08739	0.14711	-0.06072	0.01648	-0.35699	0.11657	-0.05033	-0.02928	0.18834	0.02089	0.19666	0.00915	-0.00431	0.17	0.25506
hsa-miR-29a-5p	MIMAT0004503	7	130561530	-0.01287	-0.00564	-0.23526	0.01284	-0.18512	-0.10413	-0.08079	-0.00052	-0.00123	0.01236	0.11909	-0.04514	-0.01136	0.08052	-0.01725	-0.14324	0.01918	0.0044	0.02263	-0.12852	-0.05401	0.14595	0.00071	0.047	-0.00853	0.1381	-0.01657	-0.10701	-0.0049	0.02247	-0.00615	0.08739	0.14711	-0.06072	0.01648	0.01145	0.11657	-0.05033	-0.02928	0.18834	0.02089	0.19666	0.00915	-0.00431	0.17	0.25506
hsa-miR-29a-3p	MIMAT0000086	7	130561568	-0.01287	-0.00564	-0.23526	0.01284	-0.18512	-0.10413	-0.08079	-0.00052	-0.00123	0.01236	0.11909	-0.04514	-0.01136	0.08052	-0.01725	-0.14324	0.01918	0.0044	0.02263	-0.12852	-0.05401	0.14595	0.00071	0.047	-0.00853	0.1381	-0.01657	-0.10701	-0.0049	0.02247	-0.00615	0.08739	0.14711	-0.06072	0.01648	0.01145	0.11657	-0.05033	-0.02928	0.18834	0.02089	0.19666	0.00915	-0.00431	0.17	0.25506
hsa-miR-29b-1-5p	MIMAT0004514	7	130562250	-0.01287	-0.00564	-0.23526	0.01284	-0.18512	-0.10413	-0.08079	-0.00052	-0.00123	0.01236	0.11909	-0.04514	-0.01136	0.08052	-0.01725	-0.14324	0.01918	0.0044	0.02263	-0.12852	-0.05401	0.14595	0.00071	0.047	-0.00853	0.1381	-0.01657	-0.10701	-0.0049	0.02247	-0.00615	0.08739	0.14711	-0.06072	0.01648	0.01145	0.11657	-0.05033	-0.02928	0.18834	0.02089	0.19666	0.00915	-0.00431	0.17	0.25506
hsa-miR-29b-3p	MIMAT0000100	7	130562290	-0.01287	-0.00564	-0.23526	0.01284	-0.18512	-0.10413	-0.08079	-0.00052	-0.00123	0.01236	0.11909	-0.04514	-0.01136	0.08052	-0.01725	-0.14324	0.01918	0.0044	0.02263	-0.12852	-0.05401	0.14595	0.00071	0.047	-0.00853	0.1381	-0.01657	-0.10701	-0.0049	0.02247	-0.00615	0.08739	0.14711	-0.06072	0.01648	0.01145	0.11657	-0.05033	-0.02928	0.18834	0.02089	0.19666	0.00915	-0.00431	0.17	0.25506
hsa-miR-490-3p	MIMAT0002806	7	136238534	-0.01287	-0.22007	-0.23526	0.01284	-0.18512	-0.10413	-0.08079	-0.00052	-0.00123	0.01236	0.11909	-0.04514	-0.01136	0.08052	-0.01725	-0.01131	0.01918	0.0044	0.02263	-0.12852	-0.05401	0.14595	0.00071	0.047	-0.00853	0.10315	-0.01657	-0.10701	-0.0049	0.02247	-0.00615	0.08739	-0.03793	-0.06072	0.01648	0.01145	0.11657	-0.05033	-0.02928	-0.00414	0.02089	0.17798	0.00915	-0.00431	0.17	0.45523
hsa-miR-490-5p	MIMAT0004764	7	136587961	-0.01287	-0.22007	-0.23526	0.01284	-0.18512	-0.10413	-0.08079	-0.00052	-0.00123	0.01236	0.11909	-0.04514	-0.01136	0.08052	-0.01725	-0.01131	0.01918	0.0044	0.02263	-0.12852	-0.05401	0.14595	0.00071	0.047	-0.00853	0.10315	-0.01657	-0.10701	-0.0049	0.02247	-0.00615	0.08739	-0.03793	-0.06072	0.01648	0.01145	0.11657	-0.05033	-0.02928	-0.00414	0.02089	0.17798	0.00915	-0.00431	0.17	0.45523
hsa-miR-490-3p	MIMAT0002806	7	136587994	-0.01287	-0.22007	-0.23526	0.01284	-0.18512	-0.10413	-0.08079	-0.00052	-0.00123	0.01236	0.11909	-0.04514	-0.01136	0.08052	-0.01725	-0.01131	0.01918	0.0044	0.02263	-0.12852	-0.05401	0.14595	0.00071	0.047	-0.00853	0.10315	-0.01657	-0.10701	-0.0049	0.02247	-0.00615	0.08739	-0.03793	-0.06072	0.01648	0.01145	0.11657	-0.05033	-0.02928	-0.00414	0.02089	0.17798	0.00915	-0.00431	0.17	0.45523
hsa-miR-671-5p	MIMAT0003880	7	150935549	-0.01287	-0.15029	-0.23526	0.01284	-0.18512	-0.10413	-0.08079	-0.00052	-0.00123	0.01236	0.01295	-0.04514	-0.01136	0.08052	-0.01725	-0.02559	-0.04838	0.0044	-0.35655	-0.12852	-0.1484	-0.00706	0.00071	0.047	-0.00853	0.10315	-0.01657	-0.10701	-0.0049	-0.06383	-0.00615	0.03085	0.01286	-0.06072	-0.10691	0.01145	0.11657	0.15118	-0.12747	-0.01021	0.02089	0.10244	0.00915	-0.00431	0.17	0.45523
hsa-miR-153	MIMAT0000439	7	157367101	-0.01287	-0.15029	-0.23526	0.01284	-0.18512	-0.10413	-0.08079	-0.00052	-0.00123	0.01236	0.01295	-0.04514	-0.01136	0.08052	-0.01725	-0.03634	-0.04838	0.0044	-0.35655	-0.12852	-0.1484	-0.00706	0.00071	0.047	-0.00853	0.10315	-0.01657	-0.10701	-0.0049	-0.06383	-0.00615	0.03085	0.01286	-0.06072	-0.10691	0.01145	0.11657	0.15118	-0.12747	-0.01021	0.02089	0.10244	0.00915	-0.00431	0.17	0.45523
hsa-miR-595	MIMAT0003263	7	158325490	-0.01287	-0.15029	-0.23526	0.01284	-0.18512	-0.10413	-0.08079	-0.00052	-0.00123	0.01236	0.01295	-0.04514	-0.01136	0.08052	-0.01725	-0.03634	-0.04838	0.0044	-0.35655	-0.12852	-0.1484	-0.16174	0.00071	0.047	-0.00853	0.10315	-0.01657	-0.10701	-0.0049	-0.06383	-0.00615	0.03085	0.01286	-0.06072	-0.10691	0.01145	0.11657	0.15118	-0.12747	-0.01021	0.02089	0.10244	0.00915	-0.00431	0.17	0.45523
hsa-miR-596	MIMAT0003264	8	1765421	-0.01556	-0.24391	-0.00124	0.01838	-0.00349	-0.00601	0.15137	-0.20484	-0.03446	-0.29779	-0.10936	-0.17972	-0.02459	-0.09553	-0.42959	-0.2135	-0.08152	-0.01232	0.13044	0.00393	0.14775	-0.35226	-0.16372	-0.01404	-0.26979	-0.53034	-0.14329	0.28278	-0.23985	-0.05845	-0.34064	0.08242	-0.00549	-0.00649	-0.1729	-0.00281	-0.1528	-0.3281	-0.21084	-0.57469	0.00061	-0.12656	0.28884	-0.07937	0.00779	-0.46998
hsa-miR-598	MIMAT0003266	8	10892797	-0.01556	-0.15268	-0.00124	0.01838	-0.00349	-0.00601	-0.08505	-0.20484	-0.03446	-0.29779	-0.35842	-0.17972	-0.02459	-0.09553	-0.42959	-0.2135	-0.08152	-0.01232	0.13044	0.00393	0.14775	-0.18334	-0.16372	-0.01404	-0.26979	-0.53034	-0.00276	0.0766	-0.23985	-0.05845	-0.34064	0.08242	-0.00549	-0.00649	0.00366	-0.00281	-0.1528	-0.3281	-0.21084	-0.45561	0.00061	-0.12656	0.28884	-0.07937	0.00779	-0.40935
hsa-miR-320a	MIMAT0000510	8	22102543	-0.01556	-0.15268	-0.00124	0.01838	-0.00349	0.01952	-0.08505	-0.20484	-0.12285	-0.29779	-0.14473	-0.17972	-0.02459	-0.19924	-0.42051	-0.2135	-0.08152	-0.01232	-0.17996	0.00393	0.06256	-0.18334	-0.16372	-0.01404	-0.26979	-0.43732	-0.00276	-0.12012	-0.23985	-0.09008	-0.34064	0.08242	0.06513	-0.00649	0.00366	-0.00281	-0.1528	-0.3281	-0.21084	-0.45561	0.00061	-0.12656	-0.41609	-0.07937	0.00779	-0.37631
hsa-miR-486-5p	MIMAT0002177	8	41517983	-0.01556	-0.04563	-0.00124	0.01838	0.24273	0.01952	0.17757	0.3255	-0.00206	-0.29779	0.01731	0.03673	-0.14045	0.33418	-0.02501	-0.2135	0.01802	-0.01232	0.16313	0.00393	0.15629	0.02144	-0.01468	-0.01404	0.17736	-0.42409	-0.00276	-0.03729	-0.23985	0.06033	0.5115	0.08242	0.06513	-0.00649	0.00366	-0.00281	0.54043	0.23005	-0.14187	0.21582	0.00061	0.03576	0.72532	0.4338	0.12412	-0.019
hsa-miR-486-5p	MIMAT0002177	8	41637127	-0.01556	-0.04563	-0.00124	0.01838	0.24273	0.01952	0.17757	0.3255	-0.00206	-0.29779	0.01731	0.03673	-0.14045	0.33418	-0.02501	-0.2135	0.01802	-0.01232	0.16313	0.00393	0.15629	0.02144	-0.01468	-0.01404	0.17736	-0.42409	-0.00276	-0.03729	-0.23985	0.06033	0.5115	0.08242	0.06513	-0.00649	0.00366	-0.00281	0.35597	0.23005	-0.14187	0.21582	0.00061	0.03576	0.72532	0.4338	0.12412	-0.019
hsa-miR-548d-5p	MIMAT0004812	8	124360319	-0.02276	-0.10813	0.01948	0.03061	0.22661	0.04889	0.20115	0.39461	0.31503	0.20399	0.62146	0.11002	0.19972	0.08739	0.2192	0.12929	-0.02011	-0.00434	0.31239	0.00985	0.23928	0.22441	0.16074	0.00225	0.19578	0.6717	0.12954	0.09071	-0.00563	-0.01304	0.64067	0.0994	0.10305	-0.02553	0.16864	0.00315	0.17089	0.75935	-0.11815	0.40085	0.00037	0.06838	0.97724	-0.00241	0.16046	0.02748
hsa-miR-30b-5p	MIMAT0000420	8	135812800	-0.02276	-0.28935	0.01948	0.03061	0.22661	-0.2179	0.20115	0.39461	0.62186	0.20399	0.62146	0.11002	0.19972	0.08739	0.14502	-0.00237	-0.02011	-0.00434	0.31239	0.00985	0.10841	0.1376	0.16074	0.00225	0.19578	0.50879	0.00595	-0.0593	-0.00563	-0.01304	0.64067	0.05536	-0.07955	-0.02553	0.03705	0.00315	0.17089	0.64637	-0.18179	0.21421	0.00037	0.06838	1.03261	-0.08318	0.16046	0.25605
hsa-miR-30b-3p	MIMAT0004589	8	135812838	-0.02276	-0.28935	0.01948	0.03061	0.22661	-0.2179	0.20115	0.39461	0.62186	0.20399	0.62146	0.11002	0.19972	0.08739	0.14502	-0.00237	-0.02011	-0.00434	0.31239	0.00985	0.10841	0.1376	0.16074	0.00225	0.19578	0.50879	0.00595	-0.0593	-0.00563	-0.01304	0.64067	0.05536	-0.07955	-0.02553	0.03705	0.00315	0.17089	0.64637	-0.18179	0.21421	0.00037	0.06838	1.03261	-0.08318	0.16046	0.25605
hsa-miR-30d-5p	MIMAT0000245	8	135817145	-0.02276	-0.28935	0.01948	0.03061	0.22661	-0.2179	0.20115	0.39461	0.62186	0.20399	0.62146	0.11002	0.19972	0.08739	0.14502	-0.00237	-0.02011	-0.00434	0.31239	0.00985	0.10841	0.1376	0.16074	0.00225	0.19578	0.50879	0.00595	-0.0593	-0.00563	-0.01304	0.64067	0.05536	-0.07955	-0.02553	0.03705	0.00315	0.17089	0.64637	-0.18179	0.21421	0.00037	0.06838	1.03261	-0.08318	0.16046	0.25605
hsa-miR-30d-3p	MIMAT0004551	8	135817185	-0.02276	-0.28935	0.01948	0.03061	0.22661	-0.2179	0.20115	0.39461	0.62186	0.20399	0.62146	0.11002	0.19972	0.08739	0.14502	-0.00237	-0.02011	-0.00434	0.31239	0.00985	0.10841	0.1376	0.16074	0.00225	0.19578	0.50879	0.00595	-0.0593	-0.00563	-0.01304	0.64067	0.05536	-0.07955	-0.02553	0.03705	0.00315	0.17089	0.64637	-0.18179	0.21421	0.00037	0.06838	1.03261	-0.08318	0.16046	0.25605
hsa-miR-151a-5p	MIMAT0004697	8	141742693	-0.02276	-0.01677	-0.07589	-0.036	0.22661	-0.2179	0.10389	0.3133	-0.22128	0.10436	0.62146	0.11002	0.06272	0.00948	0.14502	-0.42437	-0.02011	-0.00434	0.31239	0.00985	0.10841	0.1376	0.16074	0.00225	0.19578	0.50879	0.00595	-0.0593	-0.00563	-0.01304	0.64067	0.05536	0.02623	-0.02553	0.03705	0.00315	0.17089	0.75523	-0.18179	0.65903	0.00037	0.06838	-0.36133	-0.0037	0.16046	0.25605
hsa-miR-151a-3p	MIMAT0000757	8	141742729	-0.02276	-0.01677	-0.07589	-0.036	0.22661	-0.2179	0.10389	0.3133	-0.22128	0.10436	0.62146	0.11002	0.06272	0.00948	0.14502	-0.42437	-0.02011	-0.00434	0.31239	0.00985	0.10841	0.1376	0.16074	0.00225	0.19578	0.50879	0.00595	-0.0593	-0.00563	-0.01304	0.64067	0.05536	0.02623	-0.02553	0.03705	0.00315	0.17089	0.75523	-0.18179	0.65903	0.00037	0.06838	-0.36133	-0.0037	0.16046	0.25605
hsa-miR-151a-3p	MIMAT0000757	8	141811911	-0.02276	-0.01677	-0.07589	-0.036	0.22661	-0.2179	0.10389	0.3133	-0.22128	0.10436	0.62146	0.11002	0.06272	0.00948	0.14502	-0.42437	-0.02011	-0.00434	0.31239	0.00985	0.10841	0.1376	0.16074	0.00225	0.19578	0.50879	0.00595	-0.0593	-0.00563	-0.01304	0.64067	0.05536	0.02623	-0.02553	0.03705	0.00315	0.17089	0.75523	-0.18179	0.65903	0.00037	0.06838	-0.36133	-0.0037	0.16046	0.25605
hsa-miR-939-5p	MIMAT0004982	8	145619401	-0.02276	-0.04261	-0.07589	-0.036	0.22661	-0.2179	0.10389	0.3133	0.59591	0.10436	0.62146	0.11002	0.06272	0.00948	0.14502	0.17825	-0.02011	-0.00434	0.56079	0.00985	-0.06542	0.1376	0.16074	0.00225	0.19578	0.50879	0.00595	-0.0593	-0.00563	-0.15511	0.50069	0.05536	0.02623	-0.11074	-0.15097	0.00315	0.17089	0.45847	-0.18179	0.23622	0.00037	0.06838	-0.36133	-0.0037	0.06277	0.25605
hsa-miR-1234-3p	MIMAT0005589	8	145625557	-0.02276	-0.04261	-0.07589	-0.036	0.22661	-0.2179	0.10389	0.3133	0.59591	0.10436	0.62146	0.11002	0.06272	0.00948	0.14502	0.17825	-0.02011	-0.00434	0.56079	0.00985	-0.06542	0.1376	0.16074	0.00225	0.19578	0.50879	0.00595	-0.0593	-0.00563	-0.15511	0.50069	0.05536	0.02623	-0.11074	-0.15097	0.00315	0.17089	0.45847	-0.18179	0.23622	0.00037	0.06838	-0.36133	-0.0037	0.06277	0.25605
hsa-miR-101-3p	MIMAT0000099	9	4850347	-0.01509	0.04178	-0.00305	-0.18834	0.36999	-0.10557	-0.06255	-0.20755	-0.00166	0.011	0.49152	-0.06278	-0.01212	-0.08781	-0.25614	-0.44078	-0.02136	0.00598	0.01111	-0.00185	-0.02273	0.04995	0.01121	0.00079	0.0202	-0.02838	0.09858	-0.10565	-0.20068	0.05145	-0.01424	0.09445	-0.01578	0.02152	0.11114	-0.14852	0.13352	0.00884	0.06511	0.04278	-0.00302	0.11769	1e-05	-0.00753	0.00654	0.37662
hsa-miR-491-5p	MIMAT0002807	9	20716129	-0.01509	-0.02129	-0.00305	0.01624	0.36999	-0.10557	-0.06255	-0.20755	-0.00166	0.011	-0.10765	-0.06278	-0.01212	-0.08781	-0.25614	-0.44078	-0.02136	0.00598	0.01111	-0.00185	-0.02273	0.13311	-0.17394	0.00079	0.0202	-0.03268	0.09858	-0.10565	-0.13419	0.05145	-0.01424	0.09445	-0.01578	0.02152	0.11114	-0.14852	0.13352	0.00884	-0.13894	-0.17876	-0.00302	0.11769	1e-05	-0.00753	0.00654	-0.28274
hsa-miR-491-3p	MIMAT0004765	9	20716159	-0.01509	-0.02129	-0.00305	0.01624	0.36999	-0.10557	-0.06255	-0.20755	-0.00166	0.011	-0.10765	-0.06278	-0.01212	-0.08781	-0.25614	-0.44078	-0.02136	0.00598	0.01111	-0.00185	-0.02273	0.13311	-0.17394	0.00079	0.0202	-0.03268	0.09858	-0.10565	-0.13419	0.05145	-0.01424	0.09445	-0.01578	0.02152	0.11114	-0.14852	0.13352	0.00884	-0.13894	-0.17876	-0.00302	0.11769	1e-05	-0.00753	0.00654	-0.28274
hsa-miR-31-5p	MIMAT0000089	9	21512141	-0.01509	-0.02129	-0.00305	0.01624	0.36999	-0.10557	-0.06255	-0.20755	-0.00166	0.011	-0.10765	-0.06278	-0.01212	-0.08781	-0.25614	-0.44078	-0.02136	0.00598	0.01111	-0.00185	-0.02273	0.13311	-0.17394	0.00079	0.0202	-0.03268	0.09858	-0.10565	-0.13419	0.05145	-0.01424	0.09445	-0.01578	0.02152	0.11114	-0.14852	0.13352	0.00884	-0.13894	-0.17876	-0.00302	0.11769	1e-05	-0.00753	0.00654	-0.28274
hsa-miR-31-3p	MIMAT0004504	9	21512178	-0.01509	-0.02129	-0.00305	0.01624	0.36999	-0.10557	-0.06255	-0.20755	-0.00166	0.011	-0.10765	-0.06278	-0.01212	-0.08781	-0.25614	-0.44078	-0.02136	0.00598	0.01111	-0.00185	-0.02273	0.13311	-0.17394	0.00079	0.0202	-0.03268	0.09858	-0.10565	-0.13419	0.05145	-0.01424	0.09445	-0.01578	0.02152	0.11114	-0.14852	0.13352	0.00884	-0.13894	-0.17876	-0.00302	0.11769	1e-05	-0.00753	0.00654	-0.28274
hsa-miR-204-5p	MIMAT0000265	9	73424944	-0.01156	0.05149	-0.0226	-0.22147	-0.19432	-0.08994	-0.08764	-0.20224	-0.01624	-0.01072	0.0522	-0.15655	0.04295	-0.01996	-0.0258	-0.21952	-0.00522	0.00388	0.00736	-0.00661	-0.06014	0.00387	0.00083	-0.0218	-0.00343	-0.22895	0.09894	0.01095	0.0039	-0.01992	-0.02061	0.08534	0.03453	-0.01029	0.08579	-0.14432	0.12436	-0.00712	-0.12901	-0.06306	-0.00379	-0.02368	0.00431	-0.01547	-0.03581	-0.00201
hsa-miR-7-5p	MIMAT0000252	9	86584708	-0.01156	0.05149	-0.0226	-0.22147	-0.19432	-0.08994	-0.08764	-0.20224	-0.01624	-0.01072	0.0522	-0.07252	-0.11903	-0.01996	-0.0258	-0.21156	-0.00522	0.00388	-0.16426	-0.00661	-0.06014	0.00387	0.00083	-0.0218	-0.00343	-0.22895	0.09894	0.01095	0.0039	-0.01992	-0.02061	0.08534	0.03453	-0.01029	0.08579	-0.14432	0.12436	-0.00712	0.03503	-0.06306	-0.00379	0.1245	0.00431	-0.01547	-0.03581	-0.41661
hsa-miR-7-1-3p	MIMAT0004553	9	86584749	-0.01156	0.05149	-0.0226	-0.22147	-0.19432	-0.08994	-0.08764	-0.20224	-0.01624	-0.01072	0.0522	-0.07252	-0.11903	-0.01996	-0.0258	-0.21156	-0.00522	0.00388	-0.16426	-0.00661	-0.06014	0.00387	0.00083	-0.0218	-0.00343	-0.22895	0.09894	0.01095	0.0039	-0.01992	-0.02061	0.08534	0.03453	-0.01029	0.08579	-0.14432	0.12436	-0.00712	0.03503	-0.06306	-0.00379	0.1245	0.00431	-0.01547	-0.03581	-0.41661
hsa-miR-24-1-5p	MIMAT0000079	9	96888132	-0.01156	0.05149	-0.0226	-0.22147	-0.19432	-0.08994	-0.08764	-0.20224	-0.01624	-0.01072	0.0522	-0.07252	0.02566	-0.01996	-0.0258	-0.21841	-0.00522	0.00388	-0.16426	-0.00661	-0.46825	0.00387	0.00083	-0.0218	-0.00343	-0.0039	0.09894	0.01095	0.0039	-0.12977	-0.02061	0.08534	0.03453	-0.4408	-0.01912	-0.14432	0.12436	-0.00712	0.03503	-0.06306	-0.00379	0.05574	0.00431	0.06202	-0.03581	-0.41661
hsa-let-7a-5p	MIMAT0000062	9	96938247	-0.01156	0.05149	-0.0226	-0.22147	-0.19432	-0.08994	-0.08764	-0.20224	-0.01624	-0.01072	0.0522	-0.07252	0.02566	-0.01996	-0.0258	-0.21841	-0.00522	0.00388	-0.16426	-0.00661	-0.46825	0.00387	0.00083	-0.0218	-0.00343	-0.0039	0.09894	0.01095	0.0039	-0.12977	-0.02061	0.08534	0.03453	-0.4408	-0.01912	-0.14432	0.12436	-0.00712	0.03503	-0.06306	-0.00379	0.05574	0.00431	0.06202	-0.03581	-0.41661
hsa-let-7a-3p	MIMAT0004481	9	96938298	-0.01156	0.05149	-0.0226	-0.22147	-0.19432	-0.08994	-0.08764	-0.20224	-0.01624	-0.01072	0.0522	-0.07252	0.02566	-0.01996	-0.0258	-0.21841	-0.00522	0.00388	-0.16426	-0.00661	-0.46825	0.00387	0.00083	-0.0218	-0.00343	-0.0039	0.09894	0.01095	0.0039	-0.12977	-0.02061	0.08534	0.03453	-0.4408	-0.01912	-0.14432	0.12436	-0.00712	0.03503	-0.06306	-0.00379	0.05574	0.00431	0.06202	-0.03581	-0.41661
hsa-let-7f-5p	MIMAT0000067	9	96938636	-0.01156	0.05149	-0.0226	-0.22147	-0.19432	-0.08994	-0.08764	-0.20224	-0.01624	-0.01072	0.0522	-0.07252	0.02566	-0.01996	-0.0258	-0.21841	-0.00522	0.00388	-0.16426	-0.00661	-0.46825	0.00387	0.00083	-0.0218	-0.00343	-0.0039	0.09894	0.01095	0.0039	-0.12977	-0.02061	0.08534	0.03453	-0.4408	-0.01912	-0.14432	0.12436	-0.00712	0.03503	-0.06306	-0.00379	0.05574	0.00431	0.06202	-0.03581	-0.41661
hsa-let-7f-1-3p	MIMAT0004486	9	96938697	-0.01156	0.05149	-0.0226	-0.22147	-0.19432	-0.08994	-0.08764	-0.20224	-0.01624	-0.01072	0.0522	-0.07252	0.02566	-0.01996	-0.0258	-0.21841	-0.00522	0.00388	-0.16426	-0.00661	-0.46825	0.00387	0.00083	-0.0218	-0.00343	-0.0039	0.09894	0.01095	0.0039	-0.12977	-0.02061	0.08534	0.03453	-0.4408	-0.01912	-0.14432	0.12436	-0.00712	0.03503	-0.06306	-0.00379	0.05574	0.00431	0.06202	-0.03581	-0.41661
hsa-let-7d-5p	MIMAT0000065	9	96941128	-0.01156	0.05149	-0.0226	-0.22147	-0.19432	-0.08994	-0.08764	-0.20224	-0.01624	-0.01072	0.0522	-0.07252	0.02566	-0.01996	-0.0258	-0.21841	-0.00522	0.00388	-0.16426	-0.00661	-0.46825	0.00387	0.00083	-0.0218	-0.00343	-0.0039	0.09894	0.01095	0.0039	-0.12977	-0.02061	0.08534	0.03453	-0.4408	-0.01912	-0.14432	0.12436	-0.00712	0.03503	-0.06306	-0.00379	0.05574	0.00431	0.06202	-0.03581	-0.41661
hsa-let-7d-3p	MIMAT0004484	9	96941185	-0.01156	0.05149	-0.0226	-0.22147	-0.19432	-0.08994	-0.08764	-0.20224	-0.01624	-0.01072	0.0522	-0.07252	0.02566	-0.01996	-0.0258	-0.21841	-0.00522	0.00388	-0.16426	-0.00661	-0.46825	0.00387	0.00083	-0.0218	-0.00343	-0.0039	0.09894	0.01095	0.0039	-0.12977	-0.02061	0.08534	0.03453	-0.4408	-0.01912	-0.14432	0.12436	-0.00712	0.03503	-0.06306	-0.00379	0.05574	0.00431	0.06202	-0.03581	-0.41661
hsa-miR-23b-5p	MIMAT0004587	9	97847515	-0.01156	0.05149	-0.0226	-0.22147	-0.19432	-0.08994	-0.08764	-0.20224	-0.01624	-0.01072	0.0522	-0.07252	0.02566	-0.01996	-0.0258	-0.21841	-0.00522	0.00388	-0.16426	-0.00661	-0.46825	0.00387	0.00083	-0.0218	-0.00343	-0.0039	0.09894	0.01095	0.0039	-0.12977	-0.02061	0.08534	0.03453	-0.4408	-0.01912	-0.14432	0.12436	-0.00712	0.03503	-0.06306	-0.00379	0.05574	0.00431	0.06202	-0.03581	-0.41661
hsa-miR-23b-3p	MIMAT0000418	9	97847552	-0.01156	0.05149	-0.0226	-0.22147	-0.19432	-0.08994	-0.08764	-0.20224	-0.01624	-0.01072	0.0522	-0.07252	0.02566	-0.01996	-0.0258	-0.21841	-0.00522	0.00388	-0.16426	-0.00661	-0.46825	0.00387	0.00083	-0.0218	-0.00343	-0.0039	0.09894	0.01095	0.0039	-0.12977	-0.02061	0.08534	0.03453	-0.4408	-0.01912	-0.14432	0.12436	-0.00712	0.03503	-0.06306	-0.00379	0.05574	0.00431	0.06202	-0.03581	-0.41661
hsa-miR-27b-3p	MIMAT0000419	9	97847792	-0.01156	0.05149	-0.0226	-0.22147	-0.19432	-0.08994	-0.08764	-0.20224	-0.01624	-0.01072	0.0522	-0.07252	0.02566	-0.01996	-0.0258	-0.21841	-0.00522	0.00388	-0.16426	-0.00661	-0.46825	0.00387	0.00083	-0.0218	-0.00343	-0.0039	0.09894	0.01095	0.0039	-0.12977	-0.02061	0.08534	0.03453	-0.4408	-0.01912	-0.14432	0.12436	-0.00712	0.03503	-0.06306	-0.00379	0.05574	0.00431	0.06202	-0.03581	-0.41661
hsa-miR-24-1-5p	MIMAT0000079	9	97848311	-0.01156	0.05149	-0.0226	-0.22147	-0.19432	-0.08994	-0.08764	-0.20224	-0.01624	-0.01072	0.0522	-0.07252	0.02566	-0.01996	-0.0258	-0.21841	-0.00522	0.00388	-0.16426	-0.00661	-0.46825	0.00387	0.00083	-0.0218	-0.00343	-0.0039	0.09894	0.01095	0.0039	-0.12977	-0.02061	0.08534	0.03453	-0.4408	-0.01912	-0.14432	0.12436	-0.00712	0.03503	-0.06306	-0.00379	0.05574	0.00431	0.06202	-0.03581	-0.41661
hsa-miR-24-3p	MIMAT0000080	9	97848350	-0.01156	0.05149	-0.0226	-0.22147	-0.19432	-0.08994	-0.08764	-0.20224	-0.01624	-0.01072	0.0522	-0.07252	0.02566	-0.01996	-0.0258	-0.21841	-0.00522	0.00388	-0.16426	-0.00661	-0.46825	0.00387	0.00083	-0.0218	-0.00343	-0.0039	0.09894	0.01095	0.0039	-0.12977	-0.02061	0.08534	0.03453	-0.4408	-0.01912	-0.14432	0.12436	-0.00712	0.03503	-0.06306	-0.00379	0.05574	0.00431	0.06202	-0.03581	-0.41661
hsa-miR-32-5p	MIMAT0000090	9	111808535	-0.01156	0.05149	-0.0226	-0.22147	-0.19432	-0.08994	-0.08764	-0.20224	-0.01624	-0.01072	-0.0352	-0.07252	0.10402	-0.01996	-0.0258	-0.21841	-0.00522	0.00388	-0.16426	-0.00661	-0.46825	0.00387	0.00083	-0.0218	-0.00343	-0.0039	0.09894	0.01095	0.0039	0.02761	-0.02061	0.08534	0.03453	-0.4408	0.08933	-0.14432	0.12436	-0.00712	0.03503	-0.06306	-0.00379	0.05574	0.00431	0.06202	-0.03581	-0.41661
hsa-miR-32-3p	MIMAT0004505	9	111808576	-0.01156	0.05149	-0.0226	-0.22147	-0.19432	-0.08994	-0.08764	-0.20224	-0.01624	-0.01072	-0.0352	-0.07252	0.10402	-0.01996	-0.0258	-0.21841	-0.00522	0.00388	-0.16426	-0.00661	-0.46825	0.00387	0.00083	-0.0218	-0.00343	-0.0039	0.09894	0.01095	0.0039	0.02761	-0.02061	0.08534	0.03453	-0.4408	0.08933	-0.14432	0.12436	-0.00712	0.03503	-0.06306	-0.00379	0.05574	0.00431	0.06202	-0.03581	-0.41661
hsa-miR-455-5p	MIMAT0003150	9	116011554	-0.01156	0.28061	-0.0226	-0.22147	-0.19432	-0.08994	-0.08764	-0.20224	-0.01624	-0.01072	0.37274	-0.07252	0.10402	-0.01996	-0.0258	-0.32266	-0.00522	0.00388	-0.16426	-0.00661	-0.46825	0.00387	0.00083	-0.0218	-0.00343	-0.0039	0.23158	0.01095	0.0039	0.02761	-0.02061	0.08534	0.19248	-0.4408	-0.0231	-0.14432	0.12436	-0.00712	0.03503	0.1203	-0.00379	-0.02754	0.00431	0.06202	-0.03581	-0.41661
hsa-miR-455-5p	MIMAT0003150	9	116971733	-0.01156	-0.06912	-0.0226	-0.22147	-0.19432	-0.08994	-0.08764	-0.06927	-0.01624	-0.01072	0.37274	-0.07252	0.10402	-0.01996	-0.0258	-0.14386	-0.00522	0.00388	-0.16426	-0.00661	-0.46825	-0.07922	0.14909	-0.0218	-0.00343	-0.0039	-0.0109	0.01095	0.0039	-0.20734	-0.02061	0.08534	-0.10256	-0.4408	-0.0231	-0.14432	0.12436	-0.00712	0.03503	-0.19681	-0.00379	-0.02754	0.00431	0.21302	-0.03581	-0.41661
hsa-miR-455-3p	MIMAT0004784	9	116971773	-0.01156	-0.06912	-0.0226	-0.22147	-0.19432	-0.08994	-0.08764	-0.06927	-0.01624	-0.01072	0.37274	-0.07252	0.10402	-0.01996	-0.0258	-0.14386	-0.00522	0.00388	-0.16426	-0.00661	-0.46825	-0.07922	0.14909	-0.0218	-0.00343	-0.0039	-0.0109	0.01095	0.0039	-0.20734	-0.02061	0.08534	-0.10256	-0.4408	-0.0231	-0.14432	0.12436	-0.00712	0.03503	-0.19681	-0.00379	-0.02754	0.00431	0.21302	-0.03581	-0.41661
hsa-miR-601	MIMAT0003269	9	126164840	-0.01156	0.13718	-0.10305	-0.22147	-0.19432	-0.08994	-0.08764	-0.22187	-0.01624	-0.01072	0.24301	-0.07252	0.10402	-0.01996	-0.0258	-0.24385	-0.00522	0.00388	-0.16426	-0.00661	0.03569	-0.19373	0.06597	-0.0218	-0.00343	-0.0039	0.1006	0.01095	0.0039	-0.03194	-0.06284	0.08534	0.09774	-0.4408	-0.0231	-0.14432	0.0803	-0.04762	0.03503	0.0259	-0.00379	0.06038	0.00431	0.21302	-0.03581	-0.41661
hsa-miR-181a-5p	MIMAT0000256	9	127454768	-0.01156	0.13718	-0.10305	-0.22147	-0.19432	-0.08994	-0.08764	-0.22187	-0.01624	-0.01072	0.24301	-0.07252	0.10402	-0.01996	-0.0258	-0.24385	-0.00522	0.00388	-0.16426	-0.00661	0.03569	-0.19373	0.06597	-0.0218	-0.00343	-0.0039	0.1006	0.01095	0.0039	-0.03194	-0.06284	0.08534	0.09774	-0.12473	-0.0231	-0.14432	0.0803	-0.04762	0.03503	0.0259	-0.00379	0.06038	-0.08505	-0.08282	-0.03581	-0.41661
hsa-miR-181a-2-3p	MIMAT0004558	9	127454806	-0.01156	0.13718	-0.10305	-0.22147	-0.19432	-0.08994	-0.08764	-0.22187	-0.01624	-0.01072	0.24301	-0.07252	0.10402	-0.01996	-0.0258	-0.24385	-0.00522	0.00388	-0.16426	-0.00661	0.03569	-0.19373	0.06597	-0.0218	-0.00343	-0.0039	0.1006	0.01095	0.0039	-0.03194	-0.06284	0.08534	0.09774	-0.12473	-0.0231	-0.14432	0.0803	-0.04762	0.03503	0.0259	-0.00379	0.06038	-0.08505	-0.08282	-0.03581	-0.41661
hsa-miR-181b-5p	MIMAT0000257	9	127456014	-0.01156	0.13718	-0.10305	-0.22147	-0.19432	-0.08994	-0.08764	-0.22187	-0.01624	-0.01072	0.24301	-0.07252	0.10402	-0.01996	-0.0258	-0.24385	-0.00522	0.00388	-0.16426	-0.00661	0.03569	-0.19373	0.06597	-0.0218	-0.00343	-0.0039	0.1006	0.01095	0.0039	-0.03194	-0.06284	0.08534	0.09774	-0.12473	-0.0231	-0.14432	0.0803	-0.04762	0.03503	0.0259	-0.00379	0.06038	-0.08505	-0.08282	-0.03581	-0.41661
hsa-miR-199b-5p	MIMAT0000263	9	130046868	-0.01156	0.13718	-0.10305	-0.22147	-0.19432	-0.08994	-0.08764	-0.22187	-0.01624	-0.01072	0.11209	-0.07252	-0.10906	-0.01996	-0.0258	-0.36128	-0.00522	0.00388	-0.16426	-0.00661	0.03569	-0.19373	0.06597	-0.0218	-0.00343	-0.0039	0.1006	-0.0426	0.0039	-0.03194	-0.06284	0.08534	0.09774	-0.12473	-0.0231	-0.14432	0.0803	-0.04762	0.03503	0.0259	-0.00379	0.06038	-0.08505	0.12105	-0.03581	-0.41661
hsa-miR-219-5p	MIMAT0000276	9	130194756	-0.01156	0.13718	-0.10305	-0.22147	-0.19432	-0.08994	-0.08764	-0.22187	-0.01624	-0.01072	0.11209	-0.07252	-0.10906	-0.01996	-0.0258	-0.36128	-0.00522	0.00388	-0.16426	-0.00661	0.03569	-0.19373	0.06597	-0.0218	-0.00343	-0.0039	0.1006	-0.0426	0.0039	-0.18362	-0.06284	0.08534	0.09774	-0.12473	-0.0231	-0.14432	0.0803	-0.04762	0.03503	0.0259	-0.00379	0.06038	-0.08505	0.12105	-0.03581	-0.41661
hsa-miR-199b-5p	MIMAT0000263	9	131007047	-0.01156	0.13718	-0.10305	-0.22147	-0.19432	-0.08994	-0.08764	-0.22187	-0.01624	-0.01072	0.11209	-0.07252	-0.10906	-0.01996	-0.0258	-0.36128	-0.00522	0.00388	-0.16426	-0.00661	-0.11143	0.04043	0.06597	-0.07032	-0.00343	-0.0039	0.1006	-0.0426	0.0039	-0.18362	-0.06284	0.08534	0.09774	-0.12473	-0.0231	-0.14432	0.0803	-0.04762	-0.03253	0.0259	-0.00379	0.06038	-0.08505	0.12105	-0.03581	-0.41661
hsa-miR-199a-5p	MIMAT0000231	9	131007085	-0.01156	0.13718	-0.10305	-0.22147	-0.19432	-0.08994	-0.08764	-0.22187	-0.01624	-0.01072	0.11209	-0.07252	-0.10906	-0.01996	-0.0258	-0.36128	-0.00522	0.00388	-0.16426	-0.00661	-0.11143	0.04043	0.06597	-0.07032	-0.00343	-0.0039	0.1006	-0.0426	0.0039	-0.18362	-0.06284	0.08534	0.09774	-0.12473	-0.0231	-0.14432	0.0803	-0.04762	-0.03253	0.0259	-0.00379	0.06038	-0.08505	0.12105	-0.03581	-0.41661
hsa-miR-219-5p	MIMAT0000276	9	131154935	-0.01156	0.13718	-0.10305	-0.22147	-0.19432	-0.08994	-0.08764	-0.22187	-0.01624	-0.01072	0.11209	-0.07252	-0.10906	-0.01996	-0.0258	-0.36128	-0.00522	0.00388	-0.16426	-0.00661	-0.11143	0.04043	0.06597	-0.07032	-0.00343	-0.0039	0.1006	-0.0426	0.0039	-0.18362	-0.06284	0.08534	0.09774	-0.12473	-0.0231	-0.14432	0.0803	-0.04762	-0.03253	0.0259	-0.00379	0.06038	-0.08505	-0.08459	-0.03581	0.01977
hsa-miR-126-5p	MIMAT0000444	9	139565069	-0.01156	0.01432	-0.10305	-0.22147	-0.19432	-0.08994	-0.08764	-0.10453	-0.01624	-0.05644	-0.01997	-0.07252	-0.10906	-0.01996	-0.0258	-0.2305	-0.00522	0.00388	-0.16426	-0.00661	-0.11143	-0.07591	0.06597	-0.07032	-0.00343	-0.0039	-0.01474	-0.0426	0.0039	-0.18362	-0.06284	0.08534	-0.00396	-0.12473	-0.15987	-0.14432	0.0803	-0.04762	-0.03253	-0.19789	-0.00379	0.06038	-0.0016	-0.08459	-0.03581	0.01977
hsa-miR-126-3p	MIMAT0000445	9	139565111	-0.01156	0.01432	-0.10305	-0.22147	-0.19432	-0.08994	-0.08764	-0.10453	-0.01624	-0.05644	-0.01997	-0.07252	-0.10906	-0.01996	-0.0258	-0.2305	-0.00522	0.00388	-0.16426	-0.00661	-0.11143	-0.07591	0.06597	-0.07032	-0.00343	-0.0039	-0.01474	-0.0426	0.0039	-0.18362	-0.06284	0.08534	-0.00396	-0.12473	-0.15987	-0.14432	0.0803	-0.04762	-0.03253	-0.19789	-0.00379	0.06038	-0.0016	-0.08459	-0.03581	0.01977
hsa-miR-602	MIMAT0003270	9	140732895	-0.01156	0.01432	-0.10305	-0.22147	-0.19432	-0.08994	-0.08764	-0.10453	-0.01624	-0.05644	-0.01997	-0.07252	-0.10906	-0.01996	-0.0258	-0.2305	-0.00522	0.00388	-0.16426	-0.00661	-0.11143	-0.07591	0.06597	-0.07032	-0.00343	-0.0039	-0.01474	-0.0426	0.0039	-0.18362	-0.06284	0.08534	-0.00396	-0.12473	-0.15987	-0.14432	0.0803	-0.04762	-0.03253	-0.19789	-0.00379	0.06038	-0.0016	-0.08459	-0.03581	0.01977
hsa-miR-605	MIMAT0003273	10	53059355	-0.03916	-0.21536	0.02406	-0.05071	0.0588	-0.13644	-0.0252	-0.00077	-0.00551	0.00048	-0.36276	-0.11262	-0.00212	-0.0034	-0.28149	0.69817	-0.03529	0.00082	-0.16335	-0.03162	0.02795	-0.20609	0.027	-0.0217	0.00268	-0.09416	-0.0837	-0.08711	0.00065	0.13369	-0.01532	-0.02349	-0.04006	0.05775	0.14685	-0.0276	-0.21142	-0.00187	-0.16211	-0.01628	0.00207	-0.05702	0.03078	0.0059	-0.14928	0.01768
hsa-miR-107	MIMAT0000104	10	91352575	-0.00801	-0.21315	-0.03207	0.02545	-0.18782	-0.21558	-0.0252	-0.00077	-0.00551	0.00048	-0.11104	-0.11262	-0.00212	0.07023	-0.18598	-0.18457	-0.03529	0.00082	-0.16335	-0.03162	-0.08235	-0.47737	-0.1711	-0.10059	0.00268	-0.10176	-0.00697	-0.08711	0.00065	0.12134	-0.01532	-0.01565	-0.02766	0.00808	0.09858	-0.0276	-0.18528	-0.00187	-0.14466	-0.04419	0.00207	-0.01961	0.01025	0.0059	-0.14928	0.0021
hsa-miR-146b-5p	MIMAT0002809	10	104186270	-0.00801	0.08215	-0.03207	-0.20703	-0.18782	-0.21558	-0.0252	-0.00077	-0.00551	0.00048	-0.01564	-0.11262	-0.00212	0.07023	-0.18598	0.29849	-0.03529	0.00082	-0.02934	-0.03162	-0.08235	-0.13584	-0.01929	-0.10059	0.00268	-0.01849	-0.00697	-0.08711	0.00065	0.0024	-0.01532	-0.01565	0.11638	-0.09213	0.00175	-0.0276	-0.18528	-0.00187	-0.14466	0.22603	0.00207	-0.07707	0.01025	0.0059	-0.14928	-0.43087
hsa-miR-146b-5p	MIMAT0002809	10	104196280	-0.00801	0.08215	-0.03207	-0.20703	-0.18782	-0.21558	-0.0252	-0.00077	-0.00551	0.00048	-0.01564	-0.11262	-0.00212	0.07023	-0.18598	0.29849	-0.03529	0.00082	-0.02934	-0.03162	-0.08235	-0.13584	-0.01929	-0.10059	0.00268	-0.01849	-0.00697	-0.08711	0.00065	0.0024	-0.01532	-0.01565	0.11638	-0.09213	0.00175	-0.0276	-0.18528	-0.00187	-0.14466	0.22603	0.00207	-0.07707	0.01025	0.0059	-0.14928	-0.43087
hsa-miR-936	MIMAT0004979	10	105807882	-0.00801	-0.17715	-0.03207	-0.20703	-0.18782	-0.21558	-0.0252	-0.00077	-0.00551	0.00048	-0.1628	-0.11262	-0.00212	0.07023	-0.2381	0.5009	-0.03529	0.00082	-0.02934	-0.03162	-0.08235	-0.18721	-0.01929	-0.10059	0.00268	-0.01849	-0.00697	-0.08711	0.00065	0.0024	-0.01532	-0.01565	0.02463	-0.01751	0.00175	-0.0276	-0.18528	-0.00187	-0.14466	-0.00376	0.00207	-0.07707	0.01025	0.0059	-0.14928	-0.43087
hsa-miR-202-3p	MIMAT0002811	10	135061097	-0.06838	-0.23487	-0.03207	-0.20703	-0.18782	-0.21558	-0.0252	-0.00077	-0.00551	0.00048	-0.1628	-0.11262	-0.00212	0.07023	-0.2381	-0.00279	-0.03529	0.00082	-0.02934	-0.03162	-0.20138	-0.30561	0.04086	-0.10059	0.00268	-0.01849	-0.10774	-0.08711	0.00065	-0.13858	-0.01532	-0.01565	-0.0856	-0.09961	-0.20705	-0.0276	-0.12642	-0.06769	-0.21493	-0.19769	0.00207	-0.13559	0.01025	0.0059	-0.14928	-0.36811
hsa-miR-210	MIMAT0000267	11	568175	-0.03291	-0.13534	-0.01131	0.00313	-0.19213	-0.02433	-0.01911	0.229	-0.2326	-0.06099	-0.20666	-0.05856	-0.08726	-0.03286	-0.21918	-0.44678	-0.11427	0.01183	-0.0326	-0.12193	-0.29163	-0.09448	-0.02315	-0.10018	0.00362	0.00806	-0.07895	-0.10222	0.00486	-0.19226	-0.32101	-0.02814	0.11222	-0.26289	-0.21336	0.01391	-0.12921	-0.32874	-0.16022	-0.1326	0.00413	-0.13564	-0.33819	-0.00082	-0.1645	-0.33928
hsa-miR-483-5p	MIMAT0004761	11	2155392	-0.03291	-0.13534	-0.01131	0.00313	-0.19213	-0.02433	-0.01911	0.229	-0.2326	-0.06099	-0.20666	-0.05856	-0.08726	-0.03286	-0.21918	-0.44678	-0.11427	0.01183	-0.0326	-0.12193	-0.29163	-0.09448	-0.02315	-0.10018	0.00362	0.00806	-0.07895	-0.10222	0.00486	-0.19226	-0.32101	-0.02814	-0.0513	-0.26289	-0.21336	0.01391	-0.12921	-0.36696	-0.16022	-0.1326	0.00413	-0.13564	-0.33819	-0.00082	-0.1645	-0.00246
hsa-miR-483-3p	MIMAT0002173	11	2155431	-0.03291	-0.13534	-0.01131	0.00313	-0.19213	-0.02433	-0.01911	0.229	-0.2326	-0.06099	-0.20666	-0.05856	-0.08726	-0.03286	-0.21918	-0.44678	-0.11427	0.01183	-0.0326	-0.12193	-0.29163	-0.09448	-0.02315	-0.10018	0.00362	0.00806	-0.07895	-0.10222	0.00486	-0.19226	-0.32101	-0.02814	-0.0513	-0.26289	-0.21336	0.01391	-0.12921	-0.36696	-0.16022	-0.1326	0.00413	-0.13564	-0.33819	-0.00082	-0.1645	-0.00246
hsa-miR-610	MIMAT0003278	11	28078381	-0.03291	-0.25359	-0.01131	0.00313	-0.19213	-0.02433	-0.01911	0.31567	-0.00159	0.00792	-0.24594	-0.00714	-0.08726	-0.12068	0.13549	-0.17838	0.0043	0.01183	0.02782	-0.12193	0.15784	-0.09448	-0.02315	-0.10018	0.00362	0.00806	-0.04402	-0.10222	0.00486	-0.01603	-0.00287	-0.02814	-0.04463	-0.17826	0.03839	0.01391	-0.18074	-0.00213	-0.16022	-0.17984	0.00413	-0.05901	-0.00862	-0.00082	0.03902	-0.00246
hsa-miR-129-5p	MIMAT0000242	11	43559540	-0.03291	-0.19907	-0.01131	0.00313	0.01367	-0.02433	-0.01911	-0.23751	-0.21835	0.00792	-0.06585	-0.00714	-0.08726	-0.02462	-0.2506	0.00319	0.0043	0.01183	0.02782	-0.12193	-0.13056	-0.09448	-0.02315	-0.10018	0.00362	0.00806	-0.04402	-0.10222	0.00486	-0.01603	-0.00287	-0.02814	-0.02904	-0.17826	0.03839	0.01391	-0.18074	-0.00213	-0.16022	-0.13409	0.00413	0.01613	-0.57754	-0.00082	0.03902	-0.00246
hsa-miR-129-5p	MIMAT0000242	11	43602964	-0.03291	-0.19907	-0.01131	0.00313	0.01367	-0.02433	-0.01911	-0.23751	-0.21835	0.00792	-0.06585	-0.00714	-0.08726	-0.02462	-0.2506	0.00319	0.0043	0.01183	0.02782	-0.12193	-0.13056	-0.09448	-0.02315	-0.10018	0.00362	0.00806	-0.04402	-0.10222	0.00486	-0.01603	-0.00287	-0.02814	-0.02904	-0.17826	0.03839	0.01391	-0.18074	-0.00213	-0.16022	-0.13409	0.00413	0.01613	-0.57754	-0.00082	0.03902	-0.00246
hsa-miR-129-2-3p	MIMAT0004605	11	43603005	-0.03291	-0.19907	-0.01131	0.00313	0.01367	-0.02433	-0.01911	-0.23751	-0.21835	0.00792	-0.06585	-0.00714	-0.08726	-0.02462	-0.2506	0.00319	0.0043	0.01183	0.02782	-0.12193	-0.13056	-0.09448	-0.02315	-0.10018	0.00362	0.00806	-0.04402	-0.10222	0.00486	-0.01603	-0.00287	-0.02814	-0.02904	-0.17826	0.03839	0.01391	-0.18074	-0.00213	-0.16022	-0.13409	0.00413	0.01613	-0.57754	-0.00082	0.03902	-0.00246
hsa-miR-130a-3p	MIMAT0000425	11	57408729	-0.01883	-0.21974	0.00715	-0.04307	-0.03063	-0.02716	-0.057	-0.18358	-0.22261	0.01915	-0.14492	-0.02211	-0.07246	-0.02955	-0.06487	0.00573	-0.06554	0.00542	0.1078	-0.11371	-0.06823	-0.07362	0.24126	-0.12171	0.00114	-0.00214	-0.02274	-0.11622	0.00125	0.00232	-0.01528	-0.01637	-0.00495	-0.16601	0.02841	0.00097	0.15526	-0.03931	-0.1605	-0.11599	0.00534	0.00598	-0.39997	-0.00119	0.08235	0.0216
hsa-miR-1237-3p	MIMAT0005592	11	64136167	-0.01883	-0.04366	-0.11011	-0.04307	-0.03063	-0.02716	-0.057	-0.18358	-0.22261	-0.05106	-0.03297	-0.02211	-0.07246	-0.02955	-0.06487	-0.1722	-0.06554	0.00542	0.1078	-0.11371	-0.23141	-0.07362	0.084	-0.12171	0.00114	-0.16017	-0.02274	-0.11622	0.00125	-0.16157	-0.01528	-0.01637	0.08143	-0.29814	-0.07681	0.00097	0.09205	-0.03931	-0.1605	-0.01293	0.00534	0.00598	0.23108	-0.00119	-0.09907	0.0216
hsa-miR-192-5p	MIMAT0000222	11	64658652	-0.01883	-0.04366	-0.11011	-0.04307	-0.03063	-0.02716	-0.057	-0.18358	0.00295	-0.05106	-0.03297	-0.02211	-0.07246	-0.02955	-0.06487	-0.1722	-0.06554	0.00542	0.1078	-0.11371	-0.23141	-0.07362	0.084	-0.12171	0.00114	-0.16017	-0.02274	-0.11622	0.00125	-0.16157	-0.01528	-0.01637	0.08143	-0.29814	-0.07681	0.00097	0.09205	-0.03931	-0.1605	-0.01293	0.00534	0.00598	0.23108	-0.00119	-0.09907	0.0216
hsa-miR-194-5p	MIMAT0000460	11	64658862	-0.01883	-0.04366	-0.11011	-0.04307	-0.03063	-0.02716	-0.057	-0.18358	0.00295	-0.05106	-0.03297	-0.02211	-0.07246	-0.02955	-0.06487	-0.1722	-0.06554	0.00542	0.1078	-0.11371	-0.23141	-0.07362	0.084	-0.12171	0.00114	-0.16017	-0.02274	-0.11622	0.00125	-0.16157	-0.01528	-0.01637	0.08143	-0.29814	-0.07681	0.00097	0.09205	-0.03931	-0.1605	-0.01293	0.00534	0.00598	0.23108	-0.00119	-0.09907	0.0216
hsa-miR-194-3p	MIMAT0004671	11	64658898	-0.01883	-0.04366	-0.11011	-0.04307	-0.03063	-0.02716	-0.057	-0.18358	0.00295	-0.05106	-0.03297	-0.02211	-0.07246	-0.02955	-0.06487	-0.1722	-0.06554	0.00542	0.1078	-0.11371	-0.23141	-0.07362	0.084	-0.12171	0.00114	-0.16017	-0.02274	-0.11622	0.00125	-0.16157	-0.01528	-0.01637	0.08143	-0.29814	-0.07681	0.00097	0.09205	-0.03931	-0.1605	-0.01293	0.00534	0.00598	0.23108	-0.00119	-0.09907	0.0216
hsa-miR-612	MIMAT0003280	11	65211953	-0.01883	-0.04366	-0.11011	0.07575	-0.03063	-0.02716	-0.057	-0.18358	0.00295	-0.05106	-0.03297	-0.02211	-0.07246	0.10231	-0.06487	-0.1722	-0.06554	0.00542	0.1078	-0.11371	-0.23141	-0.07362	0.084	-0.12171	0.00114	-0.16017	-0.02274	-0.11622	0.00125	-0.16157	-0.01528	-0.01637	0.08143	-0.29814	-0.07681	0.00097	0.09205	-0.03931	-0.1605	-0.01293	0.00534	0.00598	0.23108	-0.00119	-0.09907	0.0216
hsa-miR-139-5p	MIMAT0000250	11	72326134	-0.01883	-0.12744	-0.11011	-0.21856	-0.03063	-0.02716	-0.057	0.27474	0.16906	-0.05106	-0.03297	-0.02211	-0.00181	-0.04203	-0.2896	-0.08738	-0.06554	0.00542	0.1078	-0.11371	-0.2316	0.08007	0.084	-0.12171	0.00114	-0.16245	-0.02274	0.02104	0.00125	-0.16157	-0.01528	-0.01637	0.08143	0.34465	-0.07681	0.00097	0.09205	0.22338	-0.1605	-0.01293	0.00534	-0.12389	-0.42809	-0.00119	-0.15083	0.0216
hsa-miR-139-3p	MIMAT0004552	11	72326171	-0.01883	-0.12744	-0.11011	-0.21856	-0.03063	-0.02716	-0.057	0.27474	0.16906	-0.05106	-0.03297	-0.02211	-0.00181	-0.04203	-0.2896	-0.08738	-0.06554	0.00542	0.1078	-0.11371	-0.2316	0.08007	0.084	-0.12171	0.00114	-0.16245	-0.02274	0.02104	0.00125	-0.16157	-0.01528	-0.01637	0.08143	0.34465	-0.07681	0.00097	0.09205	0.22338	-0.1605	-0.01293	0.00534	-0.12389	-0.42809	-0.00119	-0.15083	0.0216
hsa-miR-326	MIMAT0000756	11	75046214	-0.01883	-0.12744	0.02531	-0.21856	-0.03063	-0.02716	-0.057	0.27474	0.16906	-0.05106	-0.03297	-0.02211	-0.00181	0.43638	-0.2896	-0.08738	-0.06554	0.00542	0.1078	-0.11371	0.32466	0.08007	-0.15425	-0.12171	0.00114	-0.17158	-0.02274	0.02104	0.00125	-0.00526	-0.01528	-0.01637	0.08143	-0.17403	-0.07681	0.00097	0.09205	0.22338	-0.1605	-0.01293	0.00534	-0.12389	-0.42809	-0.00119	-0.15083	0.0216
hsa-miR-708-5p	MIMAT0004926	11	79113098	-0.01883	-0.22939	0.02531	-0.21856	-0.03063	-0.02716	0.01324	-0.18138	-0.23481	0.00845	-0.03297	-0.02211	-0.00181	-0.0169	-0.2896	0.02045	0.00119	0.00542	0.1078	-0.11371	0.32466	0.08007	-0.15425	-0.06322	0.00114	-0.21155	-0.02274	-0.10599	0.00125	0.23958	-0.01528	-0.01637	-0.02205	-0.17403	0.11095	0.00097	0.18841	-0.32585	-0.1605	-0.12806	0.00534	-0.12389	-0.00303	-0.00119	-0.15083	0.0216
hsa-miR-34b-5p	MIMAT0000685	11	110888887	-0.01883	-0.11414	-0.23052	-0.21856	0.0349	-0.21967	0.01324	-0.18693	-0.23481	0.00845	-0.12381	-0.15696	-0.12309	-0.0169	-0.21245	-0.03178	0.00119	0.00542	-0.16848	-0.11371	-0.4755	-0.09599	-0.15425	-0.09107	-0.22885	-0.16933	0.06118	-0.10599	0.00125	0.07852	-0.01528	-0.01637	0.13057	-0.17403	0.11095	0.00097	-0.20846	-0.32585	-0.1605	-0.02778	0.00534	-0.12389	-0.49264	-0.07464	-0.15083	-0.49237
hsa-miR-34c-5p	MIMAT0000686	11	110889389	-0.01883	-0.11414	-0.23052	-0.21856	0.0349	-0.21967	0.01324	-0.18693	-0.23481	0.00845	-0.12381	-0.15696	-0.12309	-0.0169	-0.21245	-0.03178	0.00119	0.00542	-0.16848	-0.11371	-0.4755	-0.09599	-0.15425	-0.09107	-0.22885	-0.16933	0.06118	-0.10599	0.00125	0.07852	-0.01528	-0.01637	0.13057	-0.17403	0.11095	0.00097	-0.20846	-0.32585	-0.1605	-0.02778	0.00534	-0.12389	-0.49264	-0.07464	-0.15083	-0.49237
hsa-miR-34b-5p	MIMAT0000685	11	111383677	-0.01883	-0.11414	-0.23052	-0.21856	-0.02276	-0.21967	0.01324	-0.18693	-0.23481	0.00845	-0.12381	-0.15696	-0.12309	-0.0169	-0.21245	-0.03178	-0.04236	0.00542	-0.16848	-0.11371	-0.4755	-0.09599	-0.15425	-0.09107	-0.22885	-0.16933	0.06118	-0.10599	0.00125	0.07852	-0.01528	-0.01637	0.13057	-0.21814	0.11095	0.00097	-0.20846	-0.32585	-0.1605	-0.02778	0.00534	-0.12389	-0.49264	-0.07464	-0.15083	-0.49237
hsa-miR-34b-3p	MIMAT0004676	11	111383719	-0.01883	-0.11414	-0.23052	-0.21856	-0.02276	-0.21967	0.01324	-0.18693	-0.23481	0.00845	-0.12381	-0.15696	-0.12309	-0.0169	-0.21245	-0.03178	-0.04236	0.00542	-0.16848	-0.11371	-0.4755	-0.09599	-0.15425	-0.09107	-0.22885	-0.16933	0.06118	-0.10599	0.00125	0.07852	-0.01528	-0.01637	0.13057	-0.21814	0.11095	0.00097	-0.20846	-0.32585	-0.1605	-0.02778	0.00534	-0.12389	-0.49264	-0.07464	-0.15083	-0.49237
hsa-miR-34c-5p	MIMAT0000686	11	111384179	-0.01883	-0.11414	-0.23052	-0.21856	-0.02276	-0.21967	0.01324	-0.18693	-0.23481	0.00845	-0.12381	-0.15696	-0.12309	-0.0169	-0.21245	-0.03178	-0.04236	0.00542	-0.16848	-0.11371	-0.4755	-0.09599	-0.15425	-0.09107	-0.22885	-0.16933	0.06118	-0.10599	0.00125	0.07852	-0.01528	-0.01637	0.13057	-0.21814	0.11095	0.00097	-0.20846	-0.32585	-0.1605	-0.02778	0.00534	-0.12389	-0.49264	-0.07464	-0.15083	-0.49237
hsa-miR-34c-3p	MIMAT0004677	11	111384222	-0.01883	-0.11414	-0.23052	-0.21856	-0.02276	-0.21967	0.01324	-0.18693	-0.23481	0.00845	-0.12381	-0.15696	-0.12309	-0.0169	-0.21245	-0.03178	-0.04236	0.00542	-0.16848	-0.11371	-0.4755	-0.09599	-0.15425	-0.09107	-0.22885	-0.16933	0.06118	-0.10599	0.00125	0.07852	-0.01528	-0.01637	0.13057	-0.21814	0.11095	0.00097	-0.20846	-0.32585	-0.1605	-0.02778	0.00534	-0.12389	-0.49264	-0.07464	-0.15083	-0.49237
hsa-miR-125b-5p	MIMAT0000423	11	121970500	-0.01883	-0.24621	-0.23052	-0.21856	-0.02276	-0.21967	-0.03685	-0.18693	-0.23481	0.00845	-0.12381	-0.15696	-0.12309	-0.0169	-0.21245	-0.0121	-0.04236	0.00542	-0.16848	-0.11371	-0.4755	0.0085	-0.15425	-0.09107	-0.22885	-0.16933	-0.07726	-0.10599	0.00125	-0.08717	-0.01528	-0.01637	-0.00103	-0.21814	-0.07455	0.00097	-0.13285	-0.32585	-0.1605	-0.13582	0.00534	-0.12389	-0.39123	-0.07464	0.02185	-0.36359
hsa-miR-125b-1-3p	MIMAT0004592	11	121970540	-0.01883	-0.24621	-0.23052	-0.21856	-0.02276	-0.21967	-0.03685	-0.18693	-0.23481	0.00845	-0.12381	-0.15696	-0.12309	-0.0169	-0.21245	-0.0121	-0.04236	0.00542	-0.16848	-0.11371	-0.4755	0.0085	-0.15425	-0.09107	-0.22885	-0.16933	-0.07726	-0.10599	0.00125	-0.08717	-0.01528	-0.01637	-0.00103	-0.21814	-0.07455	0.00097	-0.13285	-0.32585	-0.1605	-0.13582	0.00534	-0.12389	-0.39123	-0.07464	0.02185	-0.36359
hsa-let-7a-5p	MIMAT0000062	11	122017255	-0.01883	-0.24621	-0.23052	-0.21856	-0.02276	-0.21967	-0.03685	-0.18693	-0.23481	0.00845	-0.12381	-0.15696	-0.12309	-0.0169	-0.21245	-0.0121	-0.04236	0.00542	-0.16848	-0.11371	-0.4755	0.0085	-0.15425	-0.09107	-0.22885	-0.16933	-0.07726	-0.10599	0.00125	-0.08717	-0.01528	-0.01637	-0.00103	-0.21814	-0.07455	0.00097	-0.13285	-0.32585	-0.1605	-0.13582	0.00534	-0.12389	-0.39123	-0.07464	0.02185	-0.36359
hsa-let-7e-3p	MIMAT0004485	11	122017300	-0.01883	-0.24621	-0.23052	-0.21856	-0.02276	-0.21967	-0.03685	-0.18693	-0.23481	0.00845	-0.12381	-0.15696	-0.12309	-0.0169	-0.21245	-0.0121	-0.04236	0.00542	-0.16848	-0.11371	-0.4755	0.0085	-0.15425	-0.09107	-0.22885	-0.16933	-0.07726	-0.10599	0.00125	-0.08717	-0.01528	-0.01637	-0.00103	-0.21814	-0.07455	0.00097	-0.13285	-0.32585	-0.1605	-0.13582	0.00534	-0.12389	-0.39123	-0.07464	0.02185	-0.36359
hsa-miR-100-5p	MIMAT0000098	11	122022970	-0.01883	-0.24621	-0.23052	-0.21856	-0.02276	-0.21967	-0.03685	-0.18693	-0.23481	0.00845	-0.12381	-0.15696	-0.12309	-0.0169	-0.21245	-0.0121	-0.04236	0.00542	-0.16848	-0.11371	-0.4755	0.0085	-0.15425	-0.09107	-0.22885	-0.16933	-0.07726	-0.10599	0.00125	-0.08717	-0.01528	-0.01637	-0.00103	-0.21814	-0.07455	0.00097	-0.13285	-0.32585	-0.1605	-0.13582	0.00534	-0.12389	-0.39123	-0.07464	0.02185	-0.36359
hsa-miR-200c-5p	MIMAT0004657	12	7072875	-0.0219	0.11294	-0.0391	0.00684	-0.16192	0.0322	0.05368	0.06105	-0.0066	0.01021	0.17148	0.02847	-0.15592	-0.00282	-0.01424	-0.09477	-0.03059	0.00201	0.13539	0.00729	-0.17378	-0.14295	0.00749	-0.0856	-0.00166	0.01125	0.00882	-0.09769	7e-05	-0.10481	-0.02978	0.00463	0.08333	0.06978	-0.07406	0.01166	0.13494	0.01537	-0.15918	0.14827	0.00649	0.05236	0.02898	-0.07322	0.13866	0.49714
hsa-miR-200c-3p	MIMAT0000617	12	7072915	-0.0219	0.11294	-0.0391	0.00684	-0.16192	0.0322	0.05368	0.06105	-0.0066	0.01021	0.17148	0.02847	-0.15592	-0.00282	-0.01424	-0.09477	-0.03059	0.00201	0.13539	0.00729	-0.17378	-0.14295	0.00749	-0.0856	-0.00166	0.01125	0.00882	-0.09769	7e-05	-0.10481	-0.02978	0.00463	0.08333	0.06978	-0.07406	0.01166	0.13494	0.01537	-0.15918	0.14827	0.00649	0.05236	0.02898	-0.07322	0.13866	0.49714
hsa-miR-141-5p	MIMAT0004598	12	7073284	-0.0219	0.11294	-0.0391	0.00684	-0.16192	0.0322	0.05368	0.06105	-0.0066	0.01021	0.17148	0.02847	-0.15592	-0.00282	-0.01424	-0.09477	-0.03059	0.00201	0.13539	0.00729	-0.17378	-0.14295	0.00749	-0.0856	-0.00166	0.01125	0.00882	-0.09769	7e-05	-0.10481	-0.02978	0.00463	0.08333	0.06978	-0.07406	0.01166	0.13494	0.01537	-0.15918	0.14827	0.00649	0.05236	0.02898	-0.07322	0.13866	0.49714
hsa-miR-141-3p	MIMAT0000432	12	7073324	-0.0219	0.11294	-0.0391	0.00684	-0.16192	0.0322	0.05368	0.06105	-0.0066	0.01021	0.17148	0.02847	-0.15592	-0.00282	-0.01424	-0.09477	-0.03059	0.00201	0.13539	0.00729	-0.17378	-0.14295	0.00749	-0.0856	-0.00166	0.01125	0.00882	-0.09769	7e-05	-0.10481	-0.02978	0.00463	0.08333	0.06978	-0.07406	0.01166	0.13494	0.01537	-0.15918	0.14827	0.00649	0.05236	0.02898	-0.07322	0.13866	0.49714
hsa-miR-196a-5p	MIMAT0000226	12	54385549	-0.0039	0.07534	-0.05254	0.02425	-0.17389	0.03723	0.04894	0.08769	0.00683	0.02117	-0.08889	0.0225	-0.00658	0.00201	-0.15885	-0.09781	0.05146	-0.00541	-0.16463	0.00062	-0.15598	-0.12319	-0.01306	-0.09334	-0.01195	0.00018	0.01498	-0.01315	-0.00936	-0.05479	-0.00966	0.01183	0.08862	0.06484	-0.00398	0.00858	0.13104	-0.00233	-0.19723	0.14324	-0.00613	0.01946	0.00509	0.00415	0.12978	-0.00068
hsa-miR-615-3p	MIMAT0003283	12	54427803	-0.0039	0.07534	-0.05254	0.02425	-0.17389	0.03723	0.04894	0.08769	0.00683	0.02117	-0.08889	0.0225	-0.00658	0.00201	-0.15885	-0.09781	0.05146	-0.00541	-0.16463	0.00062	-0.15598	-0.12319	-0.01306	-0.09334	-0.01195	0.00018	0.01498	-0.01315	-0.00936	-0.05479	-0.00966	0.01183	0.08862	0.06484	-0.00398	0.00858	0.13104	-0.00233	-0.19723	0.14324	-0.00613	0.01946	0.00509	0.00415	0.12978	-0.00068
hsa-miR-148b-3p	MIMAT0000759	12	54731066	-0.0039	0.07534	-0.05254	0.02425	-0.17389	0.03723	0.04894	0.08769	0.00683	0.02117	-0.08889	0.0225	-0.00658	0.00201	-0.15885	-0.09781	0.05146	-0.00541	-0.16463	0.00062	-0.15598	-0.12319	-0.01306	-0.09334	-0.01195	0.00018	0.01498	-0.01315	-0.00936	-0.05479	-0.00966	0.01183	0.08862	0.06484	-0.00398	0.00858	0.13104	-0.00233	0.02849	0.14324	-0.00613	0.01946	0.00509	0.00415	0.12978	-0.00068
hsa-miR-1228-5p	MIMAT0005582	12	57588299	-0.0039	0.07534	-0.05254	0.02425	-0.17389	0.03723	0.04894	0.08769	0.00683	0.02117	-0.08889	0.0225	-0.00658	0.00201	-0.15885	-0.09781	0.05146	-0.00541	-0.16463	0.00062	-0.15598	-0.12319	-0.17907	-0.09334	-0.01195	0.14703	0.01498	-0.01315	-0.00936	-0.05479	0.19895	0.01183	0.08862	0.06484	-0.00398	0.00858	0.13104	-0.00233	0.02849	0.14324	-0.00613	0.01946	0.00509	0.00415	0.12978	-0.00068
hsa-miR-1228-3p	MIMAT0005583	12	57588350	-0.0039	0.07534	-0.05254	0.02425	-0.17389	0.03723	0.04894	0.08769	0.00683	0.02117	-0.08889	0.0225	-0.00658	0.00201	-0.15885	-0.09781	0.05146	-0.00541	-0.16463	0.00062	-0.15598	-0.12319	-0.17907	-0.09334	-0.01195	0.14703	0.01498	-0.01315	-0.00936	-0.05479	0.19895	0.01183	0.08862	0.06484	-0.00398	0.00858	0.13104	-0.00233	0.02849	0.14324	-0.00613	0.01946	0.00509	0.00415	0.12978	-0.00068
hsa-miR-616-3p	MIMAT0004805	12	57913022	-0.0039	0.07534	-0.05254	0.02425	-0.17389	0.03723	0.04894	0.08769	0.00683	0.02117	-0.08889	0.0225	-0.00658	0.00201	-0.15885	-0.09781	0.05146	-0.00541	-0.16463	0.00062	-0.15598	-0.12319	-0.17907	-0.09334	-0.01195	0.14703	0.01498	-0.01315	-0.00936	-0.05479	0.19895	0.01183	0.08862	0.06484	-0.00398	0.00858	0.13104	-0.00233	0.02849	0.14324	-0.00613	0.01946	0.00509	0.00415	0.12978	-0.00068
hsa-miR-26a-5p	MIMAT0000082	12	58218426	-0.0039	0.07534	-0.05254	0.02425	-0.17389	0.03723	0.04894	0.18527	0.00683	0.02117	-0.21238	0.0225	-0.00658	0.00201	-0.15885	-0.09781	0.05146	-0.00541	-0.16463	0.00062	-0.15598	-0.12319	-0.17907	-0.09334	-0.01195	0.14703	0.01498	-0.01315	-0.00936	-0.05479	0.19895	0.01183	0.08862	0.06484	-0.00398	0.00858	0.13104	-0.00233	0.02849	0.05175	-0.00613	0.01946	0.00509	0.00415	0.12978	-0.00068
hsa-let-7i-5p	MIMAT0000415	12	62997474	-0.0039	0.07534	0.03211	0.02425	-0.17389	0.03723	0.04894	0.18527	0.00683	0.02117	-0.21238	0.06775	-0.00658	0.00201	-0.45689	0.10416	0.11881	-0.00541	-0.16463	0.00062	0.01272	-0.22656	-0.17907	-0.09334	-0.01195	-0.05865	0.01498	-0.01315	-0.00936	0.13034	0.26653	0.01183	0.08862	0.20431	0.16448	0.00858	0.13104	-0.00233	0.02849	0.05175	-0.00613	0.01946	0.00509	0.00415	0.12978	-0.07773
hsa-let-7i-3p	MIMAT0004585	12	62997536	-0.0039	0.07534	0.03211	0.02425	-0.17389	0.03723	0.04894	0.18527	0.00683	0.02117	-0.21238	0.06775	-0.00658	0.00201	-0.45689	0.10416	0.11881	-0.00541	-0.16463	0.00062	0.01272	-0.22656	-0.17907	-0.09334	-0.01195	-0.05865	0.01498	-0.01315	-0.00936	0.13034	0.26653	0.01183	0.08862	0.20431	0.16448	0.00858	0.13104	-0.00233	0.02849	0.05175	-0.00613	0.01946	0.00509	0.00415	0.12978	-0.07773
hsa-miR-548c-3p	MIMAT0003285	12	63302619	-0.0039	0.07534	0.03211	0.02425	-0.17389	0.03723	0.04894	0.18527	0.00683	0.02117	-0.21238	0.06775	-0.00658	0.00201	-0.45689	0.10416	0.11881	-0.00541	-0.16463	0.00062	0.01272	-0.22656	-0.17907	-0.09334	-0.01195	-0.05865	0.01498	-0.01315	-0.00936	0.13034	0.26653	0.01183	0.08862	0.20431	0.16448	0.00858	0.13104	-0.00233	0.02849	0.05175	-0.00613	0.01946	0.00509	0.00415	0.12978	-0.07773
hsa-miR-548c-5p	MIMAT0004806	12	65016317	-0.0039	0.07534	0.03211	0.02425	-0.17389	0.03723	0.04894	0.18527	0.00683	0.02117	-0.21238	0.06775	-0.00658	0.00201	-0.45689	0.10416	0.11881	-0.00541	-0.16463	0.00062	0.01272	-0.22656	-0.17907	-0.09334	-0.01195	0.36573	0.01498	-0.01315	-0.00936	0.13034	0.26653	0.01183	0.08862	0.20431	0.16448	0.00858	0.13104	-0.00233	0.02849	0.05175	-0.00613	0.01946	0.00509	0.00415	0.12978	-0.07773
hsa-miR-548c-3p	MIMAT0003285	12	65016352	-0.0039	0.07534	0.03211	0.02425	-0.17389	0.03723	0.04894	0.18527	0.00683	0.02117	-0.21238	0.06775	-0.00658	0.00201	-0.45689	0.10416	0.11881	-0.00541	-0.16463	0.00062	0.01272	-0.22656	-0.17907	-0.09334	-0.01195	0.36573	0.01498	-0.01315	-0.00936	0.13034	0.26653	0.01183	0.08862	0.20431	0.16448	0.00858	0.13104	-0.00233	0.02849	0.05175	-0.00613	0.01946	0.00509	0.00415	0.12978	-0.07773
hsa-miR-617	MIMAT0003286	12	81226348	-0.0039	0.02722	0.03211	0.02425	-0.17389	-0.00608	0.04894	0.18527	0.00683	0.02117	-0.21238	0.06775	-0.00658	0.00201	-0.2006	0.29017	0.11881	-0.00541	0.19478	0.00062	0.01272	-0.22656	-0.01773	0.01165	-0.01195	0.13892	0.01498	-0.01315	-0.00936	0.13034	0.26653	0.01183	-0.03229	0.20431	0.16448	0.00858	0.13104	-0.00233	0.02849	-0.30296	-0.00613	0.01946	0.00509	0.00415	0.12978	-0.07773
hsa-miR-331-3p	MIMAT0000760	12	94226389	-0.0039	0.20378	0.03211	0.02425	-0.17389	-0.00608	0.00275	0.10159	0.00683	0.02117	-0.13054	0.06775	-0.00658	0.00201	-0.10644	0.29017	0.11881	-0.00541	0.19478	0.00062	0.01272	-0.15923	-0.01773	0.01165	-0.01195	-0.03496	0.01498	0.06599	-0.00936	0.13034	0.26653	0.01183	-0.40703	0.14811	0.16448	0.00858	0.13104	-0.00233	0.02849	-0.04205	-0.00613	0.01946	0.00509	0.00415	0.12978	-0.07773
hsa-miR-492	MIMAT0002812	12	95228208	-0.0039	0.20378	0.03211	0.02425	-0.17389	-0.00608	0.00275	0.10159	0.00683	0.02117	-0.13054	0.06775	-0.00658	0.00201	-0.10644	0.29017	0.11881	-0.00541	0.19478	0.00062	0.01272	-0.15923	-0.01773	0.01165	-0.01195	-0.03496	0.01498	0.06599	-0.00936	0.13034	0.26653	0.01183	-0.22687	0.14811	0.16448	0.00858	0.13104	-0.00233	0.02849	-0.04205	-0.00613	0.01946	0.00509	0.00415	0.12978	-0.07773
hsa-miR-331-5p	MIMAT0004700	12	95702233	-0.0039	0.20378	0.03211	0.02425	-0.17389	-0.00608	0.00275	0.10159	0.00683	0.02117	-0.13054	0.06775	-0.00658	0.00201	-0.10644	0.29017	0.11881	-0.00541	0.19478	0.00062	0.01272	-0.15923	-0.01773	0.01165	-0.01195	-0.03496	0.01498	0.06599	-0.00936	0.13034	0.26653	0.01183	-0.22687	0.14811	0.16448	0.00858	0.13104	-0.00233	0.02849	-0.04205	-0.00613	0.01946	0.00509	0.00415	0.12978	-0.4916
hsa-miR-331-3p	MIMAT0000760	12	95702258	-0.0039	0.20378	0.03211	0.02425	-0.17389	-0.00608	0.00275	0.10159	0.00683	0.02117	-0.13054	0.06775	-0.00658	0.00201	-0.10644	0.29017	0.11881	-0.00541	0.19478	0.00062	0.01272	-0.15923	-0.01773	0.01165	-0.01195	-0.03496	0.01498	0.06599	-0.00936	0.13034	0.26653	0.01183	-0.22687	0.14811	0.16448	0.00858	0.13104	-0.00233	0.02849	-0.04205	-0.00613	0.01946	0.00509	0.00415	0.12978	-0.4916
hsa-miR-135a-5p	MIMAT0000428	12	97957612	-0.0039	0.08099	0.03211	0.02425	-0.17389	-0.00608	0.00275	0.10159	0.00683	0.02117	-0.13054	0.06775	-0.00658	0.00201	-0.10644	-0.04974	0.11881	-0.00541	0.19478	0.00062	0.01272	-0.15923	-0.01773	0.18998	-0.01195	0.00805	0.01498	0.06599	-0.00936	0.13034	0.26653	0.01183	0.07466	0.14811	0.16448	0.00858	0.13104	-0.00233	0.02849	-0.21057	-0.00613	0.01946	0.00509	0.00415	0.12978	-0.4916
hsa-miR-16-5p	MIMAT0000069	13	50623143	-0.00752	0.34371	0.01495	0.02882	-0.40628	-0.20324	0.02897	-0.204	-0.24264	0.01942	0.09026	-0.11191	-0.13837	-0.2135	-0.2591	-0.2133	0.00728	0.00606	-0.37692	-0.12618	0.02828	-0.20105	-0.16983	-0.09359	-0.17194	0.11852	0.01593	-0.09694	0.00096	0.0185	-0.33585	-0.00568	0.05306	0.20945	0.1058	0.01594	-0.22722	-0.34014	0.00234	0.01768	-0.00376	0.01326	-0.01033	0.00469	-0.02132	-0.48765
hsa-miR-15a-5p	MIMAT0000068	13	50623289	-0.00752	0.34371	0.01495	0.02882	-0.40628	-0.20324	0.02897	-0.204	-0.24264	0.01942	0.09026	-0.11191	-0.13837	-0.2135	-0.2591	-0.2133	0.00728	0.00606	-0.37692	-0.12618	0.02828	-0.20105	-0.16983	-0.09359	-0.17194	0.11852	0.01593	-0.09694	0.00096	0.0185	-0.33585	-0.00568	0.05306	0.20945	0.1058	0.01594	-0.22722	-0.34014	0.00234	0.01768	-0.00376	0.01326	-0.01033	0.00469	-0.02132	-0.48765
hsa-miR-15a-3p	MIMAT0004488	13	50623326	-0.00752	0.34371	0.01495	0.02882	-0.40628	-0.20324	0.02897	-0.204	-0.24264	0.01942	0.09026	-0.11191	-0.13837	-0.2135	-0.2591	-0.2133	0.00728	0.00606	-0.37692	-0.12618	0.02828	-0.20105	-0.16983	-0.09359	-0.17194	0.11852	0.01593	-0.09694	0.00096	0.0185	-0.33585	-0.00568	0.05306	0.20945	0.1058	0.01594	-0.22722	-0.34014	0.00234	0.01768	-0.00376	0.01326	-0.01033	0.00469	-0.02132	-0.48765
hsa-miR-622	MIMAT0003291	13	90883501	-0.00752	0.04042	0.01495	0.02882	-0.40628	-0.20324	0.02897	-0.204	-0.24264	0.01942	0.43618	-0.11191	0.01884	-0.08872	-0.2591	0.00408	0.00728	0.00606	-0.37692	-0.12618	0.02828	-0.01196	-0.16983	-0.09359	-0.17194	0.11852	0.01593	-0.09694	0.00096	0.0185	-0.33585	-0.00568	-0.01334	0.20945	0.1058	0.01594	-0.22722	-0.00898	0.00234	-0.27023	-0.00376	0.15232	-0.01033	0.00469	-0.02132	0.24265
hsa-miR-17-5p	MIMAT0000070	13	92002880	-0.00752	0.04042	0.01495	0.02882	-0.40628	-0.20324	0.02897	-0.204	-0.24264	0.01942	0.43618	-0.11191	0.01884	-0.08872	-0.2591	0.00408	0.00728	0.00606	-0.37692	-0.12618	0.02828	-0.01196	-0.16983	-0.09359	-0.17194	0.11852	0.01593	-0.09694	0.00096	0.0185	-0.33585	-0.00568	-0.01334	0.15081	0.1058	0.01594	-0.22722	-0.00898	0.00234	-0.27023	-0.00376	0.15232	-0.01033	0.00469	-0.02132	0.24265
hsa-miR-17-3p	MIMAT0000071	13	92002917	-0.00752	0.04042	0.01495	0.02882	-0.40628	-0.20324	0.02897	-0.204	-0.24264	0.01942	0.43618	-0.11191	0.01884	-0.08872	-0.2591	0.00408	0.00728	0.00606	-0.37692	-0.12618	0.02828	-0.01196	-0.16983	-0.09359	-0.17194	0.11852	0.01593	-0.09694	0.00096	0.0185	-0.33585	-0.00568	-0.01334	0.15081	0.1058	0.01594	-0.22722	-0.00898	0.00234	-0.27023	-0.00376	0.15232	-0.01033	0.00469	-0.02132	0.24265
hsa-miR-18a-5p	MIMAT0000072	13	92003017	-0.00752	0.04042	0.01495	0.02882	-0.40628	-0.20324	0.02897	-0.204	-0.24264	0.01942	0.43618	-0.11191	0.01884	-0.08872	-0.2591	0.00408	0.00728	0.00606	-0.37692	-0.12618	0.02828	-0.01196	-0.16983	-0.09359	-0.17194	0.11852	0.01593	-0.09694	0.00096	0.0185	-0.33585	-0.00568	-0.01334	0.15081	0.1058	0.01594	-0.22722	-0.00898	0.00234	-0.27023	-0.00376	0.15232	-0.01033	0.00469	-0.02132	0.24265
hsa-miR-19a-3p	MIMAT0000073	13	92003196	-0.00752	0.04042	0.01495	0.02882	-0.40628	-0.20324	0.02897	-0.204	-0.24264	0.01942	0.43618	-0.11191	0.01884	-0.08872	-0.2591	0.00408	0.00728	0.00606	-0.37692	-0.12618	0.02828	-0.01196	-0.16983	-0.09359	-0.17194	0.11852	0.01593	-0.09694	0.00096	0.0185	-0.33585	-0.00568	-0.01334	0.15081	0.1058	0.01594	-0.22722	-0.00898	0.00234	-0.27023	-0.00376	0.15232	-0.01033	0.00469	-0.02132	0.24265
hsa-miR-20a-5p	MIMAT0000075	13	92003331	-0.00752	0.04042	0.01495	0.02882	-0.40628	-0.20324	0.02897	-0.204	-0.24264	0.01942	0.43618	-0.11191	0.01884	-0.08872	-0.2591	0.00408	0.00728	0.00606	-0.37692	-0.12618	0.02828	-0.01196	-0.16983	-0.09359	-0.17194	0.11852	0.01593	-0.09694	0.00096	0.0185	-0.33585	-0.00568	-0.01334	0.15081	0.1058	0.01594	-0.22722	-0.00898	0.00234	-0.27023	-0.00376	0.15232	-0.01033	0.00469	-0.02132	0.24265
hsa-miR-20a-3p	MIMAT0004493	13	92003365	-0.00752	0.04042	0.01495	0.02882	-0.40628	-0.20324	0.02897	-0.204	-0.24264	0.01942	0.43618	-0.11191	0.01884	-0.08872	-0.2591	0.00408	0.00728	0.00606	-0.37692	-0.12618	0.02828	-0.01196	-0.16983	-0.09359	-0.17194	0.11852	0.01593	-0.09694	0.00096	0.0185	-0.33585	-0.00568	-0.01334	0.15081	0.1058	0.01594	-0.22722	-0.00898	0.00234	-0.27023	-0.00376	0.15232	-0.01033	0.00469	-0.02132	0.24265
hsa-miR-19b-1-5p	MIMAT0004491	13	92003471	-0.00752	0.04042	0.01495	0.02882	-0.40628	-0.20324	0.02897	-0.204	-0.24264	0.01942	0.43618	-0.11191	0.01884	-0.08872	-0.2591	0.00408	0.00728	0.00606	-0.37692	-0.12618	0.02828	-0.01196	-0.16983	-0.09359	-0.17194	0.11852	0.01593	-0.09694	0.00096	0.0185	-0.33585	-0.00568	-0.01334	0.15081	0.1058	0.01594	-0.22722	-0.00898	0.00234	-0.27023	-0.00376	0.15232	-0.01033	0.00469	-0.02132	0.24265
hsa-miR-19b-3p	MIMAT0000074	13	92003502	-0.00752	0.04042	0.01495	0.02882	-0.40628	-0.20324	0.02897	-0.204	-0.24264	0.01942	0.43618	-0.11191	0.01884	-0.08872	-0.2591	0.00408	0.00728	0.00606	-0.37692	-0.12618	0.02828	-0.01196	-0.16983	-0.09359	-0.17194	0.11852	0.01593	-0.09694	0.00096	0.0185	-0.33585	-0.00568	-0.01334	0.15081	0.1058	0.01594	-0.22722	-0.00898	0.00234	-0.27023	-0.00376	0.15232	-0.01033	0.00469	-0.02132	0.24265
hsa-miR-92a-1-5p	MIMAT0004507	13	92003587	-0.00752	0.04042	0.01495	0.02882	-0.40628	-0.20324	0.02897	-0.204	-0.24264	0.01942	0.43618	-0.11191	0.01884	-0.08872	-0.2591	0.00408	0.00728	0.00606	-0.37692	-0.12618	0.02828	-0.01196	-0.16983	-0.09359	-0.17194	0.11852	0.01593	-0.09694	0.00096	0.0185	-0.33585	-0.00568	-0.01334	0.15081	0.1058	0.01594	-0.22722	-0.00898	0.00234	-0.27023	-0.00376	0.15232	-0.01033	0.00469	-0.02132	0.24265
hsa-miR-92a-3p	MIMAT0000092	13	92003622	-0.00752	0.04042	0.01495	0.02882	-0.40628	-0.20324	0.02897	-0.204	-0.24264	0.01942	0.43618	-0.11191	0.01884	-0.08872	-0.2591	0.00408	0.00728	0.00606	-0.37692	-0.12618	0.02828	-0.01196	-0.16983	-0.09359	-0.17194	0.11852	0.01593	-0.09694	0.00096	0.0185	-0.33585	-0.00568	-0.01334	0.15081	0.1058	0.01594	-0.22722	-0.00898	0.00234	-0.27023	-0.00376	0.15232	-0.01033	0.00469	-0.02132	0.24265
hsa-miR-623	MIMAT0003292	13	100008411	-0.00752	0.19063	0.01495	0.02882	-0.40628	-0.20324	0.02897	-0.204	-0.24264	0.01942	0.43618	-0.11191	0.01884	-0.08872	-0.2591	0.00408	0.00728	0.00606	0.16374	-0.12618	-0.04601	0.1173	-0.16983	-0.09359	-0.17194	0.11852	0.01593	-0.09694	0.00096	0.0185	-0.33585	-0.00568	0.09367	0.15081	0.03043	0.01594	-0.22722	-0.00898	0.00234	-0.09979	-0.00376	0.25078	-0.01033	0.00469	-0.02132	0.24265
hsa-miR-624-5p	MIMAT0003293	14	30553639	0.00753	-0.2257	-0.00705	0.02096	-0.17299	0.01697	0.01449	-0.04857	0.0074	0.00243	-0.21838	0.0197	-0.13159	7e-05	-0.03955	0.01535	-0.0113	-0.00099	-0.15972	-0.11424	-0.00652	-0.01224	0.00037	0.06337	0.01763	-0.00039	-0.00838	0.06224	-0.00044	0.07611	0.00495	-0.00961	-0.18905	0.00391	0.08147	0.0098	-0.22649	0.01186	0.02166	0.03804	-0.00581	0.01841	-0.01322	-0.00499	-0.00219	-0.009
hsa-miR-624-5p	MIMAT0003293	14	31483888	0.00753	0.1751	-0.00705	0.02096	-0.17299	0.01697	0.01449	-0.04857	0.0074	0.00243	-0.21838	0.0197	-0.13159	7e-05	-0.03955	0.01535	-0.0113	-0.00099	-0.15972	-0.11424	-0.00652	-0.01224	0.00037	0.06337	0.01763	-0.00039	-0.00838	0.34503	-0.00044	0.07611	0.00495	-0.00961	-0.18905	0.00391	0.08147	0.0098	-0.22649	0.01186	0.02166	0.2924	-0.00581	0.01841	-0.01322	-0.00499	-0.00219	-0.009
hsa-miR-625-5p	MIMAT0003294	14	65937838	0.00753	0.02153	-0.00705	0.02096	-0.17299	0.01697	0.01449	-0.20836	0.0074	0.00243	-0.1395	0.02591	-0.13159	7e-05	-0.01109	-0.04561	-0.0113	-0.00099	-0.15972	-0.11424	-0.00652	0.16561	-0.01313	0.06337	-0.25347	-0.00039	0.02212	0.02544	-0.00044	-0.0026	-0.02764	0.01735	-0.13371	-0.03298	0.01001	0.0098	-0.18387	-0.33328	-0.16121	-0.03443	-0.00581	-0.0991	-0.01322	-0.0842	-0.00219	-0.009
hsa-miR-625-3p	MIMAT0004808	14	65937878	0.00753	0.02153	-0.00705	0.02096	-0.17299	0.01697	0.01449	-0.20836	0.0074	0.00243	-0.1395	0.02591	-0.13159	7e-05	-0.01109	-0.04561	-0.0113	-0.00099	-0.15972	-0.11424	-0.00652	0.16561	-0.01313	0.06337	-0.25347	-0.00039	0.02212	0.02544	-0.00044	-0.0026	-0.02764	0.01735	-0.13371	-0.03298	0.01001	0.0098	-0.18387	-0.33328	-0.16121	-0.03443	-0.00581	-0.0991	-0.01322	-0.0842	-0.00219	-0.009
hsa-miR-493-5p	MIMAT0002813	14	100405167	0.00753	-0.21739	-0.00705	0.02096	-0.17299	0.01697	0.01449	-0.20836	0.0074	0.00243	-0.22779	-0.09588	-0.11016	7e-05	0.0585	0.00284	-0.0113	-0.00099	-0.15972	-0.11424	-0.15801	-0.16303	0.04616	-0.03962	-0.00706	-0.00039	-0.0433	0.12207	-0.00044	-0.07463	-0.02764	0.01735	-0.1976	-0.09863	-0.09592	0.0098	-0.11427	-0.33328	-0.04153	-0.13201	-0.00581	-0.0991	-0.01322	-0.0842	-0.00219	-0.40196
hsa-miR-127-3p	MIMAT0000446	14	100419130	0.00753	-0.21739	-0.00705	0.02096	-0.17299	0.01697	0.01449	-0.20836	0.0074	0.00243	-0.22779	-0.09588	-0.11016	7e-05	0.0585	0.00284	-0.0113	-0.00099	-0.15972	-0.11424	-0.15801	-0.16303	0.04616	-0.03962	-0.00706	-0.00039	-0.0433	0.12207	-0.00044	-0.07463	-0.02764	0.01735	-0.1976	-0.09863	-0.09592	0.0098	-0.11427	-0.33328	-0.04153	-0.13201	-0.00581	-0.0991	-0.01322	-0.0842	-0.00219	-0.40196
hsa-miR-323a-3p	MIMAT0000755	14	100561874	0.00753	-0.21739	-0.00705	0.02096	-0.17299	0.01697	0.01449	-0.20836	0.0074	0.00243	-0.22779	-0.09588	-0.11016	7e-05	0.0585	0.00284	-0.0113	-0.00099	-0.15972	-0.11424	-0.15801	-0.16303	0.04616	-0.03962	-0.00706	-0.00039	-0.0433	0.12207	-0.00044	-0.07463	-0.02764	0.01735	-0.1976	-0.09863	-0.09592	0.0098	-0.11427	-0.33328	-0.04153	-0.13201	-0.00581	-0.0991	-0.01322	-0.0842	-0.00219	-0.40196
hsa-miR-342-5p	MIMAT0004694	14	100576014	0.00753	-0.21739	-0.00705	0.02096	-0.17299	0.01697	0.01449	-0.20836	0.0074	0.00243	-0.22779	-0.09588	-0.11016	7e-05	0.0585	0.00284	-0.0113	-0.00099	-0.15972	-0.11424	-0.15801	-0.16303	0.04616	-0.03962	-0.00706	-0.00039	-0.0433	0.12207	-0.00044	-0.07463	-0.02764	0.01735	-0.1976	-0.09863	-0.09592	0.0098	-0.11427	-0.33328	-0.04153	-0.13201	-0.00581	-0.0991	-0.01322	-0.0842	-0.00219	-0.40196
hsa-miR-342-3p	MIMAT0000753	14	100576061	0.00753	-0.21739	-0.00705	0.02096	-0.17299	0.01697	0.01449	-0.20836	0.0074	0.00243	-0.22779	-0.09588	-0.11016	7e-05	0.0585	0.00284	-0.0113	-0.00099	-0.15972	-0.11424	-0.15801	-0.16303	0.04616	-0.03962	-0.00706	-0.00039	-0.0433	0.12207	-0.00044	-0.07463	-0.02764	0.01735	-0.1976	-0.09863	-0.09592	0.0098	-0.11427	-0.33328	-0.04153	-0.13201	-0.00581	-0.0991	-0.01322	-0.0842	-0.00219	-0.40196
hsa-miR-654-5p	MIMAT0003330	14	100576327	0.00753	-0.21739	-0.00705	0.02096	-0.17299	0.01697	0.01449	-0.20836	0.0074	0.00243	-0.22779	-0.09588	-0.11016	7e-05	0.0585	0.00284	-0.0113	-0.00099	-0.15972	-0.11424	-0.15801	-0.16303	0.04616	-0.03962	-0.00706	-0.00039	-0.0433	0.12207	-0.00044	-0.07463	-0.02764	0.01735	-0.1976	-0.09863	-0.09592	0.0098	-0.11427	-0.33328	-0.04153	-0.13201	-0.00581	-0.0991	-0.01322	-0.0842	-0.00219	-0.40196
hsa-miR-409-3p	MIMAT0001639	14	100601442	0.00753	-0.21739	-0.00705	0.02096	-0.17299	0.01697	0.01449	-0.20836	0.0074	0.00243	-0.22779	-0.09588	-0.11016	7e-05	0.0585	0.00284	-0.0113	-0.00099	-0.15972	-0.11424	-0.15801	-0.16303	0.04616	-0.03962	-0.00706	-0.00039	-0.0433	0.12207	-0.00044	-0.07463	-0.02764	0.01735	-0.1976	-0.09863	-0.09592	0.0098	-0.11427	-0.33328	-0.04153	-0.13201	-0.00581	-0.0991	-0.01322	-0.0842	-0.00219	-0.40196
hsa-miR-345-5p	MIMAT0000772	14	100774225	0.00753	-0.21739	-0.00705	0.02096	-0.17299	0.01697	0.01449	-0.20836	0.0074	0.00243	-0.22779	-0.09588	-0.11016	7e-05	0.0585	0.00284	-0.0113	-0.00099	-0.15972	-0.11424	-0.15801	-0.16303	0.04616	-0.03962	-0.00706	-0.00039	-0.0433	0.12207	-0.00044	-0.07463	-0.02764	0.01735	-0.1976	-0.09863	-0.09592	0.0098	-0.11427	-0.33328	-0.04153	-0.13201	-0.00581	-0.0991	-0.01322	-0.0842	-0.00219	-0.40196
hsa-miR-770-5p	MIMAT0003948	14	101318755	0.00753	-0.21739	-0.00705	0.02096	-0.17299	0.01697	0.01449	-0.20836	0.0074	0.00243	-0.22779	-0.09588	-0.11016	7e-05	0.0585	0.00284	-0.0113	-0.00099	-0.15972	-0.11424	-0.15801	-0.16303	0.04616	-0.03962	-0.00706	-0.00039	-0.0433	0.12207	-0.00044	-0.07463	-0.02764	0.01735	-0.1976	-0.09863	-0.09592	0.0098	-0.11427	-0.33328	-0.04153	-0.13201	-0.00581	-0.0991	-0.01322	-0.0842	-0.00219	-0.40196
hsa-miR-493-5p	MIMAT0002813	14	101335414	0.00753	-0.21739	-0.00705	0.02096	-0.17299	0.01697	0.01449	-0.20836	0.0074	0.00243	-0.22779	-0.09588	-0.11016	7e-05	0.0585	0.00284	-0.0113	-0.00099	-0.15972	-0.11424	-0.15801	-0.16303	0.04616	-0.03962	-0.25822	-0.00039	-0.0433	0.12207	-0.00044	-0.07463	-0.02764	0.01735	-0.1976	-0.09863	-0.09592	0.0098	-0.11427	-0.33328	-0.04153	-0.13201	-0.00581	-0.0991	-0.01322	-0.0842	-0.00219	-0.40196
hsa-miR-493-3p	MIMAT0003161	14	101335464	0.00753	-0.21739	-0.00705	0.02096	-0.17299	0.01697	0.01449	-0.20836	0.0074	0.00243	-0.22779	-0.09588	-0.11016	7e-05	0.0585	0.00284	-0.0113	-0.00099	-0.15972	-0.11424	-0.15801	-0.16303	0.04616	-0.03962	-0.25822	-0.00039	-0.0433	0.12207	-0.00044	-0.07463	-0.02764	0.01735	-0.1976	-0.09863	-0.09592	0.0098	-0.11427	-0.33328	-0.04153	-0.13201	-0.00581	-0.0991	-0.01322	-0.0842	-0.00219	-0.40196
hsa-miR-337-5p	MIMAT0004695	14	101340857	0.00753	-0.21739	-0.00705	0.02096	-0.17299	0.01697	0.01449	-0.20836	0.0074	0.00243	-0.22779	-0.09588	-0.11016	7e-05	0.0585	0.00284	-0.0113	-0.00099	-0.15972	-0.11424	-0.15801	-0.16303	0.04616	-0.03962	-0.25822	-0.00039	-0.0433	0.12207	-0.00044	-0.07463	-0.02764	0.01735	-0.1976	-0.09863	-0.09592	0.0098	-0.11427	-0.33328	-0.04153	-0.13201	-0.00581	-0.0991	-0.01322	-0.0842	-0.00219	-0.40196
hsa-miR-337-3p	MIMAT0000754	14	101340892	0.00753	-0.21739	-0.00705	0.02096	-0.17299	0.01697	0.01449	-0.20836	0.0074	0.00243	-0.22779	-0.09588	-0.11016	7e-05	0.0585	0.00284	-0.0113	-0.00099	-0.15972	-0.11424	-0.15801	-0.16303	0.04616	-0.03962	-0.25822	-0.00039	-0.0433	0.12207	-0.00044	-0.07463	-0.02764	0.01735	-0.1976	-0.09863	-0.09592	0.0098	-0.11427	-0.33328	-0.04153	-0.13201	-0.00581	-0.0991	-0.01322	-0.0842	-0.00219	-0.40196
hsa-miR-665	MIMAT0004952	14	101341422	0.00753	-0.21739	-0.00705	0.02096	-0.17299	0.01697	0.01449	-0.20836	0.0074	0.00243	-0.22779	-0.09588	-0.11016	7e-05	0.0585	0.00284	-0.0113	-0.00099	-0.15972	-0.11424	-0.15801	-0.16303	0.04616	-0.03962	-0.25822	-0.00039	-0.0433	0.12207	-0.00044	-0.07463	-0.02764	0.01735	-0.1976	-0.09863	-0.09592	0.0098	-0.11427	-0.33328	-0.04153	-0.13201	-0.00581	-0.0991	-0.01322	-0.0842	-0.00219	-0.40196
hsa-miR-431-5p	MIMAT0001625	14	101347370	0.00753	-0.21739	-0.00705	0.02096	-0.17299	0.01697	0.01449	-0.20836	0.0074	0.00243	-0.22779	-0.09588	-0.11016	7e-05	0.0585	0.00284	-0.0113	-0.00099	-0.15972	-0.11424	-0.15801	-0.16303	0.04616	-0.03962	-0.25822	-0.00039	-0.0433	0.12207	-0.00044	-0.07463	-0.02764	0.01735	-0.1976	-0.09863	-0.09592	0.0098	-0.11427	-0.33328	-0.04153	-0.13201	-0.00581	-0.0991	-0.01322	-0.0842	-0.00219	-0.40196
hsa-miR-431-3p	MIMAT0004757	14	101347415	0.00753	-0.21739	-0.00705	0.02096	-0.17299	0.01697	0.01449	-0.20836	0.0074	0.00243	-0.22779	-0.09588	-0.11016	7e-05	0.0585	0.00284	-0.0113	-0.00099	-0.15972	-0.11424	-0.15801	-0.16303	0.04616	-0.03962	-0.25822	-0.00039	-0.0433	0.12207	-0.00044	-0.07463	-0.02764	0.01735	-0.1976	-0.09863	-0.09592	0.0098	-0.11427	-0.33328	-0.04153	-0.13201	-0.00581	-0.0991	-0.01322	-0.0842	-0.00219	-0.40196
hsa-miR-433	MIMAT0001627	14	101348295	0.00753	-0.21739	-0.00705	0.02096	-0.17299	0.01697	0.01449	-0.20836	0.0074	0.00243	-0.22779	-0.09588	-0.11016	7e-05	0.0585	0.00284	-0.0113	-0.00099	-0.15972	-0.11424	-0.15801	-0.16303	0.04616	-0.03962	-0.25822	-0.00039	-0.0433	0.12207	-0.00044	-0.07463	-0.02764	0.01735	-0.1976	-0.09863	-0.09592	0.0098	-0.11427	-0.33328	-0.04153	-0.13201	-0.00581	-0.0991	-0.01322	-0.0842	-0.00219	-0.40196
hsa-miR-127-5p	MIMAT0004604	14	101349349	0.00753	-0.21739	-0.00705	0.02096	-0.17299	0.01697	0.01449	-0.20836	0.0074	0.00243	-0.22779	-0.09588	-0.11016	7e-05	0.0585	0.00284	-0.0113	-0.00099	-0.15972	-0.11424	-0.15801	-0.16303	0.04616	-0.03962	-0.25822	-0.00039	-0.0433	0.12207	-0.00044	-0.07463	-0.02764	0.01735	-0.1976	-0.09863	-0.09592	0.0098	-0.11427	-0.33328	-0.04153	-0.13201	-0.00581	-0.0991	-0.01322	-0.0842	-0.00219	-0.40196
hsa-miR-127-3p	MIMAT0000446	14	101349377	0.00753	-0.21739	-0.00705	0.02096	-0.17299	0.01697	0.01449	-0.20836	0.0074	0.00243	-0.22779	-0.09588	-0.11016	7e-05	0.0585	0.00284	-0.0113	-0.00099	-0.15972	-0.11424	-0.15801	-0.16303	0.04616	-0.03962	-0.25822	-0.00039	-0.0433	0.12207	-0.00044	-0.07463	-0.02764	0.01735	-0.1976	-0.09863	-0.09592	0.0098	-0.11427	-0.33328	-0.04153	-0.13201	-0.00581	-0.0991	-0.01322	-0.0842	-0.00219	-0.40196
hsa-miR-432-5p	MIMAT0002814	14	101350839	0.00753	-0.21739	-0.00705	0.02096	-0.17299	0.01697	0.01449	-0.20836	0.0074	0.00243	-0.22779	-0.09588	-0.11016	7e-05	0.0585	0.00284	-0.0113	-0.00099	-0.15972	-0.11424	-0.15801	-0.16303	0.04616	-0.03962	-0.25822	-0.00039	-0.0433	0.12207	-0.00044	-0.07463	-0.02764	0.01735	-0.1976	-0.09863	-0.09592	0.0098	-0.11427	-0.33328	-0.04153	-0.13201	-0.00581	-0.0991	-0.01322	-0.0842	-0.00219	-0.40196
hsa-miR-136-5p	MIMAT0000448	14	101351055	0.00753	-0.21739	-0.00705	0.02096	-0.17299	0.01697	0.01449	-0.20836	0.0074	0.00243	-0.22779	-0.09588	-0.11016	7e-05	0.0585	0.00284	-0.0113	-0.00099	-0.15972	-0.11424	-0.15801	-0.16303	0.04616	-0.03962	-0.25822	-0.00039	-0.0433	0.12207	-0.00044	-0.07463	-0.02764	0.01735	-0.1976	-0.09863	-0.09592	0.0098	-0.11427	-0.33328	-0.04153	-0.13201	-0.00581	-0.0991	-0.01322	-0.0842	-0.00219	-0.40196
hsa-miR-136-3p	MIMAT0004606	14	101351090	0.00753	-0.21739	-0.00705	0.02096	-0.17299	0.01697	0.01449	-0.20836	0.0074	0.00243	-0.22779	-0.09588	-0.11016	7e-05	0.0585	0.00284	-0.0113	-0.00099	-0.15972	-0.11424	-0.15801	-0.16303	0.04616	-0.03962	-0.25822	-0.00039	-0.0433	0.12207	-0.00044	-0.07463	-0.02764	0.01735	-0.1976	-0.09863	-0.09592	0.0098	-0.11427	-0.33328	-0.04153	-0.13201	-0.00581	-0.0991	-0.01322	-0.0842	-0.00219	-0.40196
hsa-miR-370	MIMAT0000722	14	101377533	0.00753	-0.21739	-0.00705	0.02096	-0.17299	0.01697	0.01449	-0.20836	0.0074	0.00243	-0.22779	-0.09588	-0.11016	7e-05	0.0585	0.00284	-0.0113	-0.00099	-0.15972	-0.11424	-0.15801	-0.16303	0.04616	-0.03962	-0.25822	-0.00039	-0.0433	0.12207	-0.00044	-0.07463	-0.02764	0.01735	-0.1976	-0.09863	-0.09592	0.0098	-0.11427	-0.33328	-0.04153	-0.13201	-0.00581	-0.0991	-0.01322	-0.0842	-0.00219	-0.40196
hsa-miR-379-5p	MIMAT0000733	14	101488415	0.00753	-0.21739	-0.00705	0.02096	-0.17299	0.01697	0.01449	-0.20836	0.0074	0.00243	-0.22779	-0.09588	-0.11016	7e-05	0.0585	0.00284	-0.0113	-0.00099	-0.15972	-0.11424	-0.15801	-0.16303	0.04616	-0.03962	-0.25822	-0.00039	-0.0433	0.12207	-0.00044	-0.07463	-0.02764	0.01735	-0.1976	-0.09863	-0.09592	0.0098	-0.11427	-0.33328	-0.04153	-0.13201	-0.00581	-0.0991	-0.01322	-0.0842	-0.00219	-0.40196
hsa-miR-411-5p	MIMAT0003329	14	101489681	0.00753	-0.21739	-0.00705	0.02096	-0.17299	0.01697	0.01449	-0.20836	0.0074	0.00243	-0.22779	-0.09588	-0.11016	7e-05	0.0585	0.00284	-0.0113	-0.00099	-0.15972	-0.11424	-0.15801	-0.16303	0.04616	-0.03962	-0.25822	-0.00039	-0.0433	0.12207	-0.00044	-0.07463	-0.02764	0.01735	-0.1976	-0.09863	-0.09592	0.0098	-0.11427	-0.33328	-0.04153	-0.13201	-0.00581	-0.0991	-0.01322	-0.0842	-0.00219	-0.40196
hsa-miR-299-5p	MIMAT0002890	14	101490140	0.00753	-0.21739	-0.00705	0.02096	-0.17299	0.01697	0.01449	-0.20836	0.0074	0.00243	-0.22779	-0.09588	-0.11016	7e-05	0.0585	0.00284	-0.0113	-0.00099	-0.15972	-0.11424	-0.15801	-0.16303	0.04616	-0.03962	-0.25822	-0.00039	-0.0433	0.12207	-0.00044	-0.07463	-0.02764	0.01735	-0.1976	-0.09863	-0.09592	0.0098	-0.11427	-0.33328	-0.04153	-0.13201	-0.00581	-0.0991	-0.01322	-0.0842	-0.00219	-0.40196
hsa-miR-299-3p	MIMAT0000687	14	101490174	0.00753	-0.21739	-0.00705	0.02096	-0.17299	0.01697	0.01449	-0.20836	0.0074	0.00243	-0.22779	-0.09588	-0.11016	7e-05	0.0585	0.00284	-0.0113	-0.00099	-0.15972	-0.11424	-0.15801	-0.16303	0.04616	-0.03962	-0.25822	-0.00039	-0.0433	0.12207	-0.00044	-0.07463	-0.02764	0.01735	-0.1976	-0.09863	-0.09592	0.0098	-0.11427	-0.33328	-0.04153	-0.13201	-0.00581	-0.0991	-0.01322	-0.0842	-0.00219	-0.40196
hsa-miR-323a-3p	MIMAT0000755	14	101492121	0.00753	-0.21739	-0.00705	0.02096	-0.17299	0.01697	0.01449	-0.20836	0.0074	0.00243	-0.22779	-0.09588	-0.11016	7e-05	0.0585	0.00284	-0.0113	-0.00099	-0.15972	-0.11424	-0.15801	-0.16303	0.04616	-0.03962	-0.25822	-0.00039	-0.0433	0.12207	-0.00044	-0.07463	-0.02764	0.01735	-0.1976	-0.09863	-0.09592	0.0098	-0.11427	-0.33328	-0.04153	-0.13201	-0.00581	-0.0991	-0.01322	-0.0842	-0.00219	-0.40196
hsa-miR-758-3p	MIMAT0003879	14	101492414	0.00753	-0.21739	-0.00705	0.02096	-0.17299	0.01697	0.01449	-0.20836	0.0074	0.00243	-0.22779	-0.09588	-0.11016	7e-05	0.0585	0.00284	-0.0113	-0.00099	-0.15972	-0.11424	-0.15801	-0.16303	0.04616	-0.03962	-0.25822	-0.00039	-0.0433	0.12207	-0.00044	-0.07463	-0.02764	0.01735	-0.1976	-0.09863	-0.09592	0.0098	-0.11427	-0.33328	-0.04153	-0.13201	-0.00581	-0.0991	-0.01322	-0.0842	-0.00219	-0.40196
hsa-miR-329	MIMAT0001629	14	101493173	0.00753	-0.21739	-0.00705	0.02096	-0.17299	0.01697	0.01449	-0.20836	0.0074	0.00243	-0.22779	-0.09588	-0.11016	7e-05	0.0585	0.00284	-0.0113	-0.00099	-0.15972	-0.11424	-0.15801	-0.16303	0.04616	-0.03962	-0.25822	-0.00039	-0.0433	0.12207	-0.00044	-0.07463	-0.02764	0.01735	-0.1976	-0.09863	-0.09592	0.0098	-0.11427	-0.33328	-0.04153	-0.13201	-0.00581	-0.0991	-0.01322	-0.0842	-0.00219	-0.40196
hsa-miR-329	MIMAT0001629	14	101493490	0.00753	-0.21739	-0.00705	0.02096	-0.17299	0.01697	0.01449	-0.20836	0.0074	0.00243	-0.22779	-0.09588	-0.11016	7e-05	0.0585	0.00284	-0.0113	-0.00099	-0.15972	-0.11424	-0.15801	-0.16303	0.04616	-0.03962	-0.25822	-0.00039	-0.0433	0.12207	-0.00044	-0.07463	-0.02764	0.01735	-0.1976	-0.09863	-0.09592	0.0098	-0.11427	-0.33328	-0.04153	-0.13201	-0.00581	-0.0991	-0.01322	-0.0842	-0.00219	-0.40196
[truncated: 252 more rows]
[truncated: 43 more columns]

## Sheet: Methylation beta value_patients
miRNA	MIMAT id	Chromosome	Startposition (hg 19)	micma003	micma014	micma015	micma017	micma018	micma019	micma020	micma022	micma023	micma024	micma031	micma034	micma042	micma044	micma053	micma057	micma064	micma065	micma067	micma068	micma069	micma071	micma079	micma080	micma083	micma085	micma086	micma088	micma089	micma091	micma098	micma101	micma106	micma112	micma119	micma122	micma139	micma144	micma146	micma148	micma163	micma185	micma201	micma209	micma220	micma221
[truncated: 575 more rows]
[truncated: 43 more columns]

[truncated: 4 more sheets: Methylation beta value_normals, 450k Methylation probes used, 450k Methylation data, Methylation probe annotation]
