# Supplementary material for: Individual and combined effects of DNA methylation and copy number alterations on miRNA expression in breast tumors
Source: Genome Biol. 2013 Nov 20;14(11):R126. doi: 10.1186/gb-2013-14-11-r126 (PMC4053776; doi:10.1186/gb-2013-14-11-r126)
Supplement: Additional file 11 — Replication cohort data (69 miRNAs × 123 patients). The miRNA copy number, methylation and expression data analyzed for the replication cohort are provided in different sheets. [file gb-2013-14-11-r126-S11.xlsx]

## Sheet: miRNA expression
miRNA	MIMAT	Chromosome	Startposition (hg 18)	609	4345	522	3087	3151	4367	3891	4049	4275	3388	4005	3718	4305	3071	3279	3348	3345	4192	4002	4324	1251	3095	3814	3111	3195	3973	3969	3720	3232	4152	3861	3397	3328	1247	3959	650	3251	1408	356	246	1443	320	258	544	457	185
hsa-let-7e-3p	MIMAT0004485	19	56887911	-7.30594	-5.07053	-6.15483	-5.81525	-10.0904	-10.8304	-7.49878	-5.69939	-11.3464	-11.5929	-11.5783	-9.39209	-6.60634	-6.90841	-10.5213	-9.76526	-11.0385	-6.3671	-11.2042	-7.63103	-9.11315	-7.25127	-8.52461	-12.5876	-6.40431	-11.1347	-9.98089	-6.16862	-11.8096	-6.25706	-6.33563	-9.98015	-9.74104	-5.59812	-5.52225	-10.9083	-10.0644	-11.3341	-7.06527	-6.88374	-6.69706	-10.1511	-6.34604	-7.0221	-10.839	-6.08599
hsa-miR-141-5p	MIMAT0004598	12	6943545	-5.09	-4.93304	-10.5656	-5.44165	-10.0904	-10.8304	-12.5012	-3.62848	-11.3464	-5.04539	-11.5783	-9.39209	-4.55909	-6.12309	-10.5213	-9.76526	-11.0385	-4.49791	-4.76904	-6.45301	-9.11315	-5.46889	-8.52461	-4.06711	-6.06728	-4.80758	-9.98089	-3.16993	-4.66499	-3.86903	-4.02703	-9.98015	-9.74104	-11.5161	-4.43142	-10.9083	-6.028	-5.2527	-3.95315	-5.0812	-3.67231	-5.32759	-4.41175	-4.36711	-3.53406	-4.98125
hsa-miR-148a-5p	MIMAT0004549	7	25956090	-7.41475	-11.4423	-4.77757	-11.0018	-10.0904	-10.8304	-12.5012	-12.0174	-6.589	-11.5929	-6.96641	-9.39209	-6.9581	-12.4135	-10.5213	-9.76526	-6.77098	-7.85279	-11.2042	-12.8493	-9.11315	-4.31819	-8.52461	-12.5876	-7.58644	-6.4158	-9.98089	-7.37823	-5.15285	-7.18781	-6.94277	-9.98015	-9.74104	-11.5161	-6.0474	-10.9083	-10.0644	-11.3341	-11.8609	-10.729	-12.095	-10.1511	-6.83279	-11.5189	-10.839	-7.65518
hsa-miR-15b-3p	MIMAT0004586	3	161605131	-11.5405	-11.4423	-6.48067	-11.0018	-10.0904	-10.8304	-12.5012	-7.19634	-11.3464	-11.5929	-11.5783	-9.39209	-8.40446	-7.49602	-10.5213	-9.76526	-11.0385	-6.95783	-11.2042	-12.8493	-9.11315	-7.05925	-8.52461	-12.5876	-12.6295	-11.1347	-9.98089	-6.48686	-6.02536	-7.59981	-10.8442	-9.98015	-9.74104	-7.02673	-11.0406	-10.9083	-10.0644	-11.3341	-7.57519	-6.29589	-7.04805	-10.1511	-10.9534	-7.14378	-10.839	-11.4071
hsa-miR-17-3p	MIMAT0000071	13	90800918	-2.6398	-1.96251	-2.12668	-2.0458	-2.96884	-2.53153	-2.7399	-2.5157	-2.48146	-2.45603	-3.23503	-1.64062	-2.71949	-3.31931	-1.95473	-2.9022	-2.48037	-3.31715	-3.09441	-3.17507	-1.37743	-2.5736	-0.322524	-2.61137	-2.72482	-2.67099	-0.951104	-2.61023	-2.6177	-2.86545	-1.99772	-1.62711	-3.3923	-2.61447	-2.77523	-1.86292	-2.93388	-1.69238	-2.43903	-1.84922	-2.09007	-1.89269	-2.6722	-1.66851	-0.429664	-2.53886
hsa-miR-182-3p	MIMAT0000260	7	129197545	-11.5405	-11.4423	-10.5656	-11.0018	-10.0904	-10.8304	-12.5012	-5.73294	-11.3464	-11.5929	-11.5783	-5.63316	-7.6539	-12.4135	-5.77229	-9.76526	-6.62852	-7.93283	-11.2042	-12.8493	-9.11315	-6.21551	-8.52461	-7.05396	-8.24489	-11.1347	-4.65902	-6.83312	-6.58547	-7.20048	-7.09542	-9.98015	-9.74104	-5.11015	-5.67494	-10.9083	-10.0644	-5.98481	-7.37357	-5.56664	-7.50998	-10.1511	-6.23891	-11.5189	-4.84096	-11.4071
hsa-miR-200c-5p	MIMAT0004657	12	6943136	-11.5405	-6.72932	-10.5656	-11.0018	-10.0904	-10.8304	-12.5012	-12.0174	-11.3464	-6.42979	-11.5783	-9.39209	-5.77836	-12.4135	-10.5213	-9.76526	-11.0385	-7.94668	-11.2042	-12.8493	-9.11315	-12.287	-8.52461	-5.95395	-7.43885	-11.1347	-9.98089	-5.04615	-11.8096	-6.2974	-10.8442	-9.98015	-9.74104	-11.5161	-11.0406	-10.9083	-10.0644	-11.3341	-7.36184	-10.729	-12.095	-10.1511	-10.9534	-6.84279	-10.839	-11.4071
hsa-miR-20a-3p	MIMAT0004493	13	90801366	-4.02367	-4.6829	-5.31345	-4.64888	-10.0904	-10.8304	-4.91008	-3.41594	-11.3464	-5.25195	-5.045	-3.92778	-4.18193	-5.14121	-3.15034	-9.76526	-5.764	-4.43381	-5.00111	-4.27807	-3.86319	-5.15217	-3.25844	-4.96765	-4.4962	-4.69253	-9.98089	-4.45643	-5.15635	-3.75061	-3.16492	-9.98015	-9.74104	-5.09538	-4.66529	-3.44818	-5.04504	-3.59277	-3.34667	-4.55384	-3.24119	-3.68985	-4.46473	-3.88962	-1.57221	-3.37155
hsa-miR-21-3p	MIMAT0004494	17	55273462	-1.65838	-0.00098	-0.247246	-1.13754	-1.65017	-0.307928	-3.40288	-2.12474	0.0394716	-2.28743	-2.43128	-0.725887	-1.56108	-1.93277	-2.94057	-2.39472	-0.0722594	-2.62973	-1.54701	-4.06301	-0.450952	-1.30239	-1.37726	-0.872189	-2.60403	-2.52256	3.02807	-1.53475	-2.07352	-2.23498	-2.07118	-1.60144	-0.522893	-0.202185	-1.17972	-2.79814	-2.1028	-0.385467	-1.43418	-0.729842	-1.42262	0.184053	-1.3613	-1.9378	-1.42277	-2.24276
hsa-miR-29c-5p	MIMAT0004673	1	206041856	-2.34599	-0.658468	-2.15206	-1.56752	-1.79188	-0.665313	-1.95261	-0.606681	-1.41588	-0.804331	-2.57773	-2.93727	-2.1245	-0.648555	-2.43051	-2.61344	-2.76774	-1.71557	-2.64396	-1.91156	-1.82436	-2.19412	-8.52461	-1.03975	-1.92848	-1.22055	-0.0686407	-2.0589	-3.49325	-1.27646	-1.0925	-1.4157	-0.939969	-1.62981	-1.30165	-3.08807	-2.11557	-2.65637	-1.81481	-2.49678	-0.924187	-2.11869	-1.12428	-2.37924	-3.92139	-2.68046
hsa-miR-30b-3p	MIMAT0004589	8	135882020	-4.06688	-4.76033	-4.76795	-5.17892	-5.2695	-5.22351	-4.22388	-4.0792	-2.63949	-5.14581	-5.70223	-9.39209	-4.5979	-4.44948	-5.20649	-4.8951	-4.86783	-5.15731	-5.98931	-4.63653	-9.11315	-5.48389	-8.52461	-5.42265	-4.62433	-5.39542	-4.14227	-4.79941	-5.52228	-5.93552	-5.279	-9.98015	-4.6051	-4.58685	-5.27868	-5.19132	-5.00231	-5.07675	-5.50838	-5.30084	-5.25225	-10.1511	-5.50022	-5.85645	-4.87523	-5.41525
hsa-miR-30d-3p	MIMAT0004551	8	135886367	-11.5405	-5.20908	-5.23763	-5.28522	-10.0904	-10.8304	-6.04088	-4.79258	-6.44547	-6.53917	-11.5783	-9.39209	-5.19122	-6.88909	-10.5213	-9.76526	-6.70679	-6.79931	-11.2042	-7.7392	-9.11315	-7.58782	-8.52461	-7.33562	-6.62978	-6.8305	-9.98089	-4.784	-7.62619	-6.77009	-6.27267	-9.98015	-9.74104	-4.67657	-6.62389	-5.18133	-10.0644	-11.3341	-6.9045	-10.729	-6.89794	-10.1511	-10.9534	-7.38243	-10.839	-6.46756
hsa-miR-9-3p	MIMAT0000442	15	87712310	-6.42572	-3.99558	-10.5656	-11.0018	-10.0904	-10.8304	-12.5012	-12.0174	-11.3464	-11.5929	-11.5783	-9.39209	-5.49435	-12.4135	-2.98434	-9.76526	-11.0385	-11.8308	-11.2042	-12.8493	-9.11315	-6.96286	-3.06288	-12.5876	-7.04757	-11.1347	-9.98089	-13.2335	-11.8096	-12.8732	-10.8442	-9.98015	-9.74104	-11.5161	-11.0406	-10.9083	-10.0644	-11.3341	-11.8609	-10.729	-4.84963	-10.1511	-10.9534	-11.5189	0.903759	-3.50134
hsa-miR-93-3p	MIMAT0004509	7	99529397	-11.5405	-6.81669	-10.5656	-11.0018	-10.0904	-10.8304	-12.5012	-12.0174	-11.3464	-11.5929	-11.5783	-9.39209	-8.89759	-12.4135	-10.5213	-9.76526	-11.0385	-7.94392	-11.2042	-12.8493	-9.11315	-7.79791	-8.52461	-12.5876	-12.6295	-11.1347	-9.98089	-7.05755	-7.08881	-12.8732	-10.8442	-9.98015	-9.74104	-11.5161	-11.0406	-10.9083	-10.0644	-11.3341	-7.64736	-10.729	-7.47502	-10.1511	-10.9534	-11.5189	-10.839	-11.4071
hsa-let-7e-5p	MIMAT0000066	19	56887863	1.02606	1.60265	1.91238	0.90652	0.901723	0.977062	-0.332534	2.33934	-1.18034	-0.305431	0.271265	0.928749	0.644842	1.4924	0.239731	0.99535	-0.0846238	1.04193	1.0812	0.451835	0.0466461	0.743156	-0.116777	1.52565	0.0737228	1.21205	-0.507543	1.96268	-0.729361	1.48321	1.55939	-0.797838	1.6081	1.52481	1.49121	1.087	1.56922	0.297638	1.8664	1.40083	1.64181	1.82585	2.14425	0.958661	1.10116	1.52991
hsa-miR-106b-5p	MIMAT0000680	7	99529583	0.236362	2.01553	1.55767	0.937359	0.329658	1.00325	0.0769491	1.63463	0.998059	1.31174	0.466234	1.45977	0.968843	0.284206	0.780508	0.423466	1.15707	1.00107	0.436926	0.23111	1.01463	1.2871	1.60537	1.73416	0.948667	0.934458	2.48883	2.79355	1.78194	1.04246	0.972902	1.63781	-0.131595	1.17116	1.08439	0.928577	0.0846691	1.14097	1.16925	1.76538	1.90532	0.926318	0.89401	1.00274	2.37145	0.504088
hsa-miR-125a-5p	MIMAT0000443	19	56888340	-0.633718	0.5084	-0.0129581	-1.08029	-1.20318	-0.553914	-1.65	0.166636	-2.7403	-1.93029	-1.59713	-0.772013	-1.76674	0.225811	-1.11305	-0.671276	-1.31223	-0.845749	-0.698883	-1.19767	-1.93666	-1.54169	-1.78667	-0.630445	-1.88207	-1.1773	-2.57314	-0.225795	-3.04897	-0.0231447	-0.313196	-3.11363	-0.302279	-0.898644	-0.382335	-0.721584	-0.111622	-1.89066	0.30039	-0.47657	-0.150715	-0.236135	0.251763	-0.703328	-0.373074	-0.879989
hsa-miR-127-3p	MIMAT0000446	14	100419130	-3.04915	-3.11034	-1.84996	-1.45789	-1.1024	-1.15895	-2.49768	-3.58127	-0.60673	-1.96435	-2.49175	-2.79937	-2.32961	-2.76391	-3.07248	-1.96753	-2.00919	-2.58749	-3.13013	-2.95317	-1.38261	-1.3646	-8.52461	-2.28063	-1.84839	-2.31597	-0.823792	-2.22364	-3.55704	-2.69791	-2.51514	-1.22134	-1.03535	-1.53661	-1.85399	-1.45176	-2.50401	-1.74744	-2.69707	-2.79142	-2.75511	-1.91929	-0.846362	-2.48382	-2.20165	-1.41567
hsa-miR-130b-3p	MIMAT0000691	22	20337648	-3.23727	-2.07617	-2.04081	-3.49752	-3.2149	-3.16582	-3.32764	-3.07806	-1.4062	-1.99941	-2.88906	-2.68618	-2.31549	-2.8468	-3.46578	-2.62642	-2.38297	-3.6193	-2.52935	-4.36355	-2.59292	-2.55862	-2.75542	-2.66438	-3.1682	-3.57773	0.306715	-1.49777	-2.49699	-3.52745	-3.92649	-1.90053	-2.6971	-1.63444	-3.49469	-2.89281	-4.48522	-1.88212	-3.43476	-2.06733	-1.99636	-3.34815	-3.04272	-2.64837	-1.65612	-4.06576
hsa-miR-135b-5p	MIMAT0000758	1	203684090	-2.01247	-11.4423	-3.58686	-6.07284	-10.0904	-10.8304	-4.30129	-12.0174	-11.3464	-5.77599	-3.94879	-9.39209	-3.99203	-12.4135	-1.42926	-4.05256	-4.82029	-5.78098	-1.21452	-5.24968	-9.11315	-5.08896	-0.214911	-6.38623	-4.5181	-4.88791	-9.98089	-7.23439	-4.50871	-5.26478	-2.61644	-9.98015	-9.74104	-11.5161	-3.96679	0.0430303	-10.0644	-3.32802	-3.03863	-10.729	-3.10111	-10.1511	-1.04124	-4.54624	1.82278	-3.12889
hsa-miR-141-3p	MIMAT0000432	12	6943585	2.11482	4.43501	2.98398	3.64638	1.65987	3.1651	1.36116	4.40841	4.33733	4.26151	0.139618	0.855444	2.79996	1.57988	1.4812	1.95501	2.03499	3.15288	2.42683	1.71337	3.38035	2.37427	3.81112	4.04804	2.47785	3.29101	5.48912	4.30193	3.05453	3.13304	3.57937	5.10978	2.98787	2.59345	3.51701	1.56703	2.33396	2.74856	3.20481	3.47172	3.21162	2.99969	2.88745	3.10621	3.33984	2.57316
hsa-miR-142-3p	MIMAT0000434	17	53763665	2.30587	2.3262	1.86998	2.02563	2.28532	1.89847	0.279234	1.59227	0.0264864	0.336795	3.68523	3.81234	2.67463	2.1274	2.27718	1.52737	1.85732	1.82609	3.05646	0.98467	4.86234	2.38868	5.03272	1.79286	1.45199	2.31978	1.5797	2.50096	4.34266	2.34678	2.12666	0.67518	1.34265	0.377869	1.85428	2.78365	2.80365	5.11878	3.1193	2.04499	2.42381	2.74731	1.32448	3.01692	0.402643	2.08976
hsa-miR-142-5p	MIMAT0000433	17	53763627	-1.27121	-0.941053	-0.90074	-0.704964	-0.697508	-1.25558	-2.73677	-2.1299	-1.77699	-2.89725	0.131597	0.304109	-0.934632	-1.54901	-1.19327	-2.12716	-0.586855	-1.58135	-0.410832	-2.58511	2.14146	-1.32092	1.60162	-1.53788	-1.68251	-1.25166	0.280211	-1.38447	1.26084	-1.4987	-1.5494	-1.21392	-2.14608	-2.46316	-1.52851	-0.804737	-0.97076	1.96479	-0.585109	-1.06603	-1.55545	-1.05064	-2.40454	-0.271272	-3.84167	-1.66725
hsa-miR-145-5p	MIMAT0000437	5	148790424	1.54694	0.893561	2.66382	3.89169	2.80909	2.84143	2.96966	0.441147	3.25009	2.17629	2.55192	0.779688	2.31217	2.33003	3.65236	3.05786	1.29006	1.87541	1.61868	2.7518	1.91798	2.09685	-0.682602	1.20864	2.55683	3.32414	1.22373	1.42007	0.831866	2.00925	3.42624	2.24994	2.8151	3.17886	2.44197	2.36244	2.62336	2.13761	2.24207	2.19041	2.04818	2.1876	2.22219	1.61271	0.878098	2.79344
hsa-miR-148a-3p	MIMAT0000243	7	25956128	2.24298	0.614626	0.0518289	0.914545	0.491486	2.26107	0.3373	1.60817	-0.733357	-0.00563049	2.03914	1.66054	1.9274	1.25093	0.9765	1.41638	1.3412	1.68831	0.734405	1.15283	1.6579	3.44079	2.28462	0.784594	1.05996	2.92726	-1.42024	2.33291	2.49973	2.2393	2.21572	0.117816	2.73131	1.2396	3.33173	2.37565	2.61281	1.62896	1.63505	-0.178285	1.96895	0.907706	2.90912	0.983286	2.19476	2.03764
hsa-miR-148b-3p	MIMAT0000759	12	53017333	-1.32482	-0.163973	-0.823215	-1.74634	-1.39898	-0.830179	-2.58008	-0.177466	-3.00335	-2.15618	-1.25549	-1.74372	-1.06572	-1.58515	-1.57143	-1.61709	-2.35427	-0.647097	-0.947461	-2.02295	-1.6699	-0.915469	-1.84461	-0.920175	-2.38766	-1.05081	-3.40358	-0.0935736	-2.01124	-1.11775	-1.05528	-1.56731	-0.451413	-1.95367	-0.951536	-1.53217	-1.4048	-1.46008	-0.921446	-1.0835	-0.665523	-0.517623	-0.662968	-1.21962	-0.841479	-1.15578
hsa-miR-150-5p	MIMAT0000451	19	54695890	0.835362	-0.343969	-3.69347	-0.449663	0.313652	-3.14573	-0.00934887	-3.54138	-2.00743	-2.62073	1.60012	0.706511	0.670563	0.0265198	0.779576	-0.01759	-2.35832	-1.0815	0.330346	-0.586255	1.68423	0.268067	0.690414	-2.38765	-0.639941	-0.424149	-2.78788	-1.99222	1.13372	-0.733119	-1.27438	-2.02226	-1.67314	-3.28546	-1.38377	1.02837	-0.912928	1.48261	-0.0598869	-1.67212	-1.38059	0.539383	-1.9457	0.978282	-10.839	-0.539385
hsa-miR-151a-3p	MIMAT0000757	8	141811911	-2.41967	0.47797	-1.17908	-1.13328	-1.71895	-1.19866	-1.49197	-1.0575	-0.26421	-0.622918	-2.49438	-1.68504	-1.08475	-1.56372	-2.56507	-1.718	-1.41578	-2.38722	-1.7896	-1.90627	-1.56213	-1.56174	-1.16216	-1.09571	-1.44943	-1.86914	0.488725	-0.591097	-2.12764	-1.64782	-1.77202	-0.931615	-1.23729	-0.669927	-2.06996	-1.63417	-2.72958	-1.7603	-1.92122	-1.58293	-1.42759	-1.37578	-1.85378	-2.22581	-0.696962	-2.37874
hsa-miR-151a-5p	MIMAT0004697	8	141811875	-0.228155	1.36553	0.0861411	0.13892	0.0641818	0.0585284	-0.164697	1.33372	-1.56775	-0.537273	-0.250255	0.841283	0.40263	0.199125	-0.299973	0.483582	-0.607539	-0.0113926	0.202624	0.29428	-0.481489	-0.104284	0.184275	0.501779	-0.240594	0.433477	-1.58926	1.25737	-0.300456	0.555281	0.216155	-0.77347	0.533794	0.533238	0.184813	0.519314	-0.306589	-0.150627	0.448434	0.0744796	0.59497	0.692727	0.460318	-0.290701	0.813753	0.505634
hsa-miR-15b-5p	MIMAT0000417	3	161605092	0.940123	1.4593	1.45133	0.55293	0.886159	1.55062	0.217738	2.73194	-0.705412	0.571001	1.34038	2.89172	1.12276	1.71568	1.1541	1.17193	1.07379	1.98365	1.56313	0.25813	0.933372	0.587995	1.54365	0.889234	-0.121969	1.65146	0.737971	2.35951	2.12669	1.094	1.76139	0.627356	1.20626	0.705508	0.987936	0.713258	1.27974	1.0427	1.59302	1.6341	2.03965	1.54919	1.96331	1.67123	1.78296	1.44856
hsa-miR-16-5p	MIMAT0000069	3	161605240	2.20451	2.01931	2.44737	2.22464	1.85524	2.97508	1.59337	3.06489	-1.20218	1.09762	2.52092	3.20044	2.10015	3.08207	1.74113	1.20964	1.69907	3.15834	2.98573	2.16144	1.87736	1.76202	2.32556	2.77605	1.46925	2.78766	-0.283779	3.27421	2.98719	3.17481	2.56466	1.21633	1.96666	2.05198	2.29787	2.3229	2.09048	2.73648	2.97369	2.46652	3.64185	2.36983	3.08555	2.69225	2.43873	2.42685
hsa-miR-16-2-3p	MIMAT0004518	3	161605283	-5.91274	-6.228	-4.814	-5.86653	-10.0904	-4.89244	-6.72428	-5.11427	-11.3464	-6.46924	-5.21298	-3.60273	-6.43983	-5.47867	-5.66653	-9.76526	-6.05252	-5.14196	-5.25162	-6.17584	-5.00751	-6.53567	-4.44707	-5.747	-7.02812	-5.54646	-9.98089	-5.01344	-4.84984	-5.41009	-5.40992	-9.98015	-5.61727	-5.50661	-5.733	-5.97336	-5.58549	-5.19395	-5.0474	-5.04978	-4.87535	-5.65918	-5.05469	-5.49519	-4.1732	-5.71064
hsa-miR-17-5p	MIMAT0000070	13	90800881	-0.798305	0.00392246	-0.50933	-0.831999	-1.3767	-0.953235	-0.729339	-0.0667734	-2.32542	-1.22887	-0.801667	-0.266207	-0.471258	-1.1135	0.548176	-1.38421	-0.683082	-0.808219	-0.817978	-1.13536	-0.307578	-0.988799	0.970571	-0.601522	-0.853998	-0.925389	-1.56443	-0.0639172	0.0213346	-1.02631	-0.756386	-1.33081	-2.14599	-0.203359	-0.97961	0.310277	-1.90705	0.122305	-0.48258	0.159701	-0.249993	-0.110363	-1.18331	0.17052	1.70911	-0.850487
hsa-miR-186-5p	MIMAT0000456	1	71305937	-1.44128	-1.14548	-1.54376	-0.910718	-1.43817	-1.41091	-0.868826	-1.86754	-0.463789	-0.80494	-1.07167	-1.40382	-1.36358	-1.37569	-1.47183	-1.49862	-1.4289	-1.96274	-1.54055	-1.37642	-0.714633	-0.683959	-0.454002	-1.39803	-1.15445	-1.48817	-0.213266	-1.4973	-0.766077	-1.39997	-1.17039	-0.232141	-1.633	-0.985273	-1.36827	-1.35026	-1.69313	-0.428175	-1.00359	-1.56314	-1.23011	-1.47043	-1.40889	-1.26133	-0.472205	-1.78728
hsa-miR-18a-5p	MIMAT0000072	13	90801018	-4.24869	-5.34307	-3.79613	-4.54394	-10.0904	-5.35686	-5.99769	-4.42928	-11.3464	-11.5929	-4.12223	-4.11983	-3.63272	-4.28594	-2.00074	-9.76526	-2.95537	-4.812	-3.74423	-4.99719	-9.11315	-4.28061	-0.829958	-4.21066	-4.79166	-4.69851	-4.63281	-3.23687	-3.61986	-4.886	-5.53871	-9.98015	-9.74104	-2.88572	-5.6753	-2.34743	-10.0644	-2.37248	-3.96998	-2.64444	-3.85247	-4.01869	-5.17042	-3.26479	-2.29642	-4.77009
hsa-miR-190b	MIMAT0004929	1	152432795	-7.29503	-6.65755	-6.48795	-11.0018	-10.0904	-6.03683	-12.5012	-5.82417	-11.3464	-11.5929	-11.5783	-9.39209	-13.4527	-12.4135	-10.5213	-9.76526	-11.0385	-5.66049	-6.2	-7.69351	-9.11315	-12.287	-8.52461	-5.72501	-12.6295	-7.12745	-9.98089	-6.23091	-11.8096	-4.75759	-6.94318	-9.98015	-9.74104	-11.5161	-11.0406	-10.9083	-10.0644	-11.3341	-6.01062	-10.729	-4.12599	-10.1511	-4.41922	-5.9892	-10.839	-7.39308
hsa-miR-193b-3p	MIMAT0002819	16	14305383	-2.97842	-0.00817203	-0.221303	-0.50755	-1.46636	0.700492	-1.06646	0.787	1.16254	0.0643024	-0.86727	-0.298503	-0.757798	0.36258	-1.84906	-1.30075	0.0730643	-0.284302	-1.53388	0.0594177	-0.314071	0.320909	-1.94372	0.312699	-0.637656	0.514802	2.14237	0.179944	-0.394486	0.702754	-0.859456	-0.802464	0.358243	-0.0892868	0.380851	-0.818113	0.076654	-0.399845	-0.0339794	0.00644255	0.744656	-0.489687	0.486588	-2.06764	-1.71318	-1.90327
hsa-miR-199a-5p	MIMAT0000231	1	170380388	1.12482	1.30026	2.62266	3.12156	2.80067	3.58797	1.62427	1.15668	2.59432	1.72069	2.27661	0.852152	1.76049	2.13588	1.24942	3.08885	2.42579	2.46062	2.24402	1.85439	1.47179	3.13533	-0.884603	2.10793	2.58777	2.88861	1.15545	2.56318	0.660951	2.539	2.18013	2.49137	3.32081	3.10102	3.46174	2.32873	2.34316	2.39416	2.5223	1.95814	2.44603	2.77835	3.84289	1.54797	0.0268598	3.22295
hsa-miR-19a-3p	MIMAT0000073	13	90801197	-0.376288	-0.526595	0.10644	0.334868	-0.334766	-0.0882258	-0.650556	0.152716	-1.07925	-0.217855	-0.258102	0.513411	-0.0400009	-0.892686	0.74715	-1.36673	0.234415	-0.548692	0.163006	-0.389319	0.806049	-0.966529	2.36139	-0.407131	-0.423975	-0.102284	0.182794	0.00454998	0.0856285	-1.03468	0.316761	-0.405802	-1.16454	0.343235	-0.400583	0.969277	-0.760167	1.4886	0.0670738	0.829833	-0.127782	0.305608	-0.331937	0.669067	1.56201	-0.00916672
hsa-miR-19b-3p	MIMAT0000074	13	90801503	1.49282	2.11484	2.13942	2.61572	1.8036	2.13415	2.12079	2.22063	1.47778	2.22235	1.75868	2.18363	1.91663	1.15512	2.73435	1.10413	1.95724	1.66828	1.78997	1.57737	2.68862	1.17703	3.32958	1.70824	2.11751	2.09556	2.60554	1.91002	2.37333	1.26183	2.3932	2.1139	1.26301	2.27093	1.95383	2.72725	1.22054	2.86997	2.1396	2.52306	1.67213	2.24391	1.76517	2.73447	3.62784	2.05456
hsa-miR-19b-1-5p	MIMAT0004491	13	90801472	-11.5405	-6.47486	-10.5656	-6.45898	-10.0904	-10.8304	-6.48733	-6.04979	-11.3464	-6.09067	-11.5783	-9.39209	-5.99145	-7.06618	-5.90996	-9.76526	-11.0385	-7.4074	-7.39152	-7.01017	-9.11315	-6.77964	-8.52461	-7.19925	-6.09576	-6.69104	-9.98089	-6.48589	-6.98688	-6.06494	-6.61175	-9.98015	-9.74104	-11.5161	-6.73939	-6.09964	-10.0644	-6.32847	-6.76667	-6.89894	-5.42251	-10.1511	-6.74116	-6.46464	-5.55648	-6.56116
hsa-miR-200c-3p	MIMAT0000617	12	6943176	2.647	3.30349	1.4114	1.9824	0.335256	0.946286	1.3489	3.39658	2.28086	2.60813	0.726161	0.523015	2.74334	1.69233	2.03242	2.1925	1.03922	2.31006	1.86532	1.12879	2.11315	2.38714	3.39126	3.06321	1.53574	2.06068	2.80005	3.71258	2.28273	2.98545	2.83017	2.81375	2.43058	2.04683	1.59083	0.603355	1.72802	1.33991	2.78839	2.59387	2.54328	2.87524	2.49784	2.54699	3.23797	1.75648
hsa-miR-205-5p	MIMAT0000266	1	207672142	1.88425	-0.691268	1.15077	2.89745	1.98485	-0.214982	3.569	0.96097	2.92815	3.86678	-2.03094	1.89411	3.10906	-0.966838	3.493	2.55056	0.770448	-0.596208	-4.32266	1.69579	1.57842	0.490883	0.635442	-0.038621	3.04153	1.45691	1.02385	-1.52899	1.54516	1.59406	2.45069	1.25506	2.38623	1.66296	2.09022	1.09268	0.0224214	1.58127	1.35145	-4.17247	1.0429	-0.160131	2.98595	3.03033	0.14692	3.25672
hsa-miR-20a-5p	MIMAT0000075	13	90801332	0.0156508	0.505445	0.104344	-0.0122433	-0.650528	-0.276364	0.0373936	0.972983	-2.50097	-0.498368	0.00827408	0.721584	0.274926	-0.302688	1.21376	-0.815417	-0.522034	0.0967541	0.211087	-0.0148554	0.268986	-0.374568	1.65725	0.174924	-0.0513592	-0.0106997	-1.35589	0.611538	0.159128	0.15676	0.367747	-1.36384	-1.31989	0.0373087	-0.0137877	1.18091	-0.757974	0.993636	0.746212	0.695763	0.592484	0.824578	-0.385419	0.772161	2.41039	0.385813
hsa-miR-219-5p	MIMAT0000276	6	33283610	-11.5405	-11.4423	-10.5656	-11.0018	-10.0904	-10.8304	-12.5012	-4.97455	-11.3464	-11.5929	-11.5783	-9.39209	-6.535	-12.4135	-10.5213	-9.76526	-11.0385	-6.61984	-11.2042	-12.8493	-9.11315	-12.287	-8.52461	-12.5876	-12.6295	-11.1347	-9.98089	-4.75488	-5.43204	-12.8732	-10.8442	-9.98015	-9.74104	-11.5161	-11.0406	-10.9083	-10.0644	-11.3341	-5.36703	-10.729	-12.095	-10.1511	-10.9534	-11.5189	-10.839	-5.12454
hsa-miR-26a-5p	MIMAT0000082	12	56504693	2.83837	4.10708	3.71591	4.287	3.77215	4.18722	4.08644	3.69806	3.34804	4.18574	3.29518	2.81018	3.37265	3.35848	3.71096	3.43295	3.26733	3.03521	3.10439	3.67514	3.71342	3.79054	1.98784	3.70338	3.88157	3.96971	2.65306	3.10263	2.55368	3.70917	4.13386	3.79448	4.09776	3.84825	3.89444	3.02962	3.20384	3.75715	3.88705	2.91841	3.6638	3.58473	3.4245	3.21728	3.53197	3.57766
hsa-miR-29b-2-5p	MIMAT0004515	1	206042442	-11.5405	-11.4423	-10.5656	-11.0018	-10.0904	-10.8304	-12.5012	-12.0174	-11.3464	-11.5929	-11.5783	-9.39209	-9.0295	-6.29695	-10.5213	-9.76526	-11.0385	-7.6486	-11.2042	-7.67555	-9.11315	-7.73374	-8.52461	-7.33845	-12.6295	-11.1347	-9.98089	-13.2335	-11.8096	-7.0311	-10.8442	-9.98015	-9.74104	-11.5161	-11.0406	-10.9083	-10.0644	-11.3341	-6.81192	-10.729	-5.65283	-10.1511	-6.38738	-11.5189	-10.839	-11.4071
hsa-miR-29c-3p	MIMAT0000681	1	206041894	2.26973	3.7215	2.59548	3.44414	2.88581	4.641	3.18488	4.48034	2.34775	4.33963	2.77248	2.47038	2.93546	3.94193	2.79343	1.90344	2.24661	3.44748	2.35052	3.37262	2.88354	2.36007	1.89729	3.85988	3.2704	3.95914	3.95453	2.84669	2.02719	3.85354	3.87892	2.36975	3.33246	2.83923	3.77706	2.42575	2.53967	2.96314	3.46644	2.29628	3.90482	2.31996	3.65844	2.50534	0.684481	2.54178
hsa-miR-301a-3p	MIMAT0000688	17	54583351	-2.42338	0.216247	-0.415391	-2.5138	-2.35384	-2.35133	-5.24538	-1.90566	-5.06832	-2.81675	-2.50395	-1.16167	-2.07561	-1.11512	-3.40081	-4.80935	-2.70413	-1.17467	-1.49971	-2.98484	-0.0527163	-2.07079	-1.74754	-1.55855	-2.88002	-2.8139	-4.4501	0.00150204	-1.29934	-2.83715	-2.39446	-2.24759	-2.54108	-1.57497	-3.04972	-3.06247	-2.33804	-1.15309	-1.75977	-0.0629602	-1.83454	0.0739484	-1.84362	-2.76932	-1.35118	-2.63415
hsa-miR-30b-5p	MIMAT0000420	8	135881982	1.66819	1.66563	1.59461	1.83872	1.32936	1.40169	1.41205	3.1964	-1.84736	-0.0720615	1.18045	2.28152	2.06082	1.50631	2.43752	1.92703	0.357828	1.82396	1.72243	1.01855	1.2682	0.315157	1.59126	0.8465	0.566133	2.24793	-3.11638	1.9443	1.12047	1.3668	2.87562	-0.0575638	2.41512	1.59098	2.43073	2.86634	2.03909	1.25345	2.62882	1.25525	1.34503	2.15233	2.30322	1.65209	2.13537	2.55033
hsa-miR-30c-5p	MIMAT0000244	6	72143412	1.91951	-0.449489	0.665965	1.62338	0.945837	1.35766	0.330966	2.03116	-0.93202	0.344562	1.08251	1.0016	0.680634	1.42291	2.54817	1.49063	-0.0060358	1.66057	0.762215	0.80797	0.828039	0.424069	1.22726	-0.261976	0.0473928	1.89964	-2.31041	-0.249938	1.36449	1.08565	2.58914	0.505606	2.23748	0.185225	2.05696	1.82459	2.45171	0.700726	2.42749	0.330221	0.853141	1.47574	2.64517	1.42495	0.730398	2.40233
hsa-miR-30c-2-3p	MIMAT0004550	6	72143451	-3.55348	-4.8177	-5.32408	-3.61602	-5.37004	-4.47926	-3.28	-3.53165	-1.25119	-3.10126	-5.65222	-9.39209	-4.26989	-3.51343	-4.42252	-5.03778	-5.19483	-4.06514	-11.2042	-3.66464	-9.11315	-5.86793	-8.52461	-4.73792	-3.82401	-4.89532	-3.84708	-6.06699	-5.59125	-4.18857	-3.88343	-3.41981	-4.58	-6.12868	-5.29286	-5.37927	-4.01618	-5.4216	-4.25588	-5.50739	-4.31294	-10.1511	-4.60487	-5.14634	-10.839	-4.11571
hsa-miR-30d-5p	MIMAT0000245	8	135886327	0.538691	3.46622	2.10697	2.25979	1.29915	1.34662	2.1645	2.57995	2.66089	2.43065	0.24564	1.01899	1.80335	1.59057	1.21006	1.56236	1.09119	0.78338	0.848223	0.946838	2.02767	1.02601	0.898353	1.37002	1.74982	1.19691	2.47721	2.17927	0.39257	0.806673	1.72238	2.83938	1.89633	2.25111	1.06877	1.81752	0.884504	0.948636	1.40981	1.29096	1.14258	1.03759	1.0376	0.824197	1.53222	0.789763
hsa-miR-30e-5p	MIMAT0000692	1	40992637	-0.389798	0.483925	0.269469	0.983065	0.0738745	0.925102	-0.0542545	1.04243	0.711402	0.679288	0.0504675	-0.279745	0.404138	0.505611	-0.0920334	-0.405578	0.530978	0.164393	-0.00104761	0.307777	1.07373	0.913839	-0.023334	0.18918	0.526168	0.710372	0.979487	0.225047	0.798997	0.272484	0.809632	1.22159	0.436783	-0.0622349	0.910205	0.323479	0.107317	0.74445	0.964145	-0.0721421	0.257489	-0.104394	0.726604	0.237118	-0.0964546	0.396758
hsa-miR-320a	MIMAT0000510	8	22158488	-0.911605	-0.288033	-0.791804	-0.615802	-0.421712	-0.427715	0.114738	0.138211	1.58602	0.199884	-1.0964	-1.00157	-0.696389	-0.382046	-1.40104	-1.0752	-0.51529	-0.893434	-1.13864	-0.111486	-1.4818	-0.105688	-0.577775	-0.208271	0.148918	-0.963993	1.21441	-0.857499	-1.71084	-0.579789	-1.63193	0.0540137	-0.714193	-0.775875	-1.3221	-1.56342	-0.667975	-1.3014	-1.24862	-0.713418	0.502455	-1.74099	-1.38196	-0.93156	-1.45068	-1.19205
hsa-miR-326	MIMAT0000756	11	74723862	-4.9405	-6.31443	-10.5656	-6.27766	-5.98923	-5.98502	-6.52351	-5.46662	-5.84295	-5.7319	-5.75952	-9.39209	-6.34396	-4.65612	-6.37767	-9.76526	-6.55405	-7.2144	-6.11515	-6.02513	-9.11315	-5.89105	-8.52461	-5.53741	-6.32151	-6.23939	-4.83678	-4.80705	-6.79502	-5.84592	-6.13256	-9.98015	-9.74104	-5.68431	-6.23283	-10.9083	-10.0644	-6.31643	-5.81973	-5.31783	-5.51023	-10.1511	-10.9534	-6.48713	-10.839	-6.81269
hsa-miR-342-3p	MIMAT0000753	14	99645814	0.178169	2.91791	2.27123	0.585341	1.29074	2.48517	0.855114	3.83752	2.77212	2.32704	0.726124	0.654194	1.03912	1.80819	1.09443	1.02924	0.472726	2.7963	0.809724	0.840272	1.19318	0.773315	0.405581	2.93359	1.34783	2.37081	1.462	3.23525	0.343828	2.32824	1.63374	1.09587	2.00811	-0.15368	1.2291	-0.130435	2.37442	0.633357	1.51734	2.07159	1.99201	1.54499	2.25126	2.20962	-1.11945	1.63614
hsa-miR-423-3p	MIMAT0001340	17	25468288	-4.0096	-5.29951	-4.69394	-4.45981	-4.62544	-4.64654	-5.71802	-5.50036	-3.969	-4.83646	-5.31408	-9.39209	-6.02466	-5.17063	-5.21176	-4.08208	-4.46467	-5.30629	-5.19482	-6.11979	-3.78251	-5.69825	-8.52461	-6.33567	-5.4063	-5.06653	-4.34655	-6.19588	-5.20492	-6.48819	-4.85758	-3.71289	-5.6203	-5.22326	-5.40807	-6.45985	-5.89334	-5.1333	-5.63126	-5.09899	-5.24461	-4.21615	-4.65361	-4.81677	-6.27372	-5.25907
hsa-miR-423-5p	MIMAT0004748	17	25468248	-1.425	-2.3428	-2.07388	-1.86538	-1.98365	-2.23052	-2.05192	-2.9025	-0.517586	-2.06215	-2.88062	-2.63099	-3.16737	-2.00847	-2.44504	-1.84968	-1.62343	-2.7181	-2.86788	-2.60043	-0.397761	-1.98859	-2.95256	-2.77873	-2.55022	-2.56996	-0.40104	-3.222	-2.62105	-3.62453	-2.80107	-0.703133	-1.98013	-2.0307	-2.80306	-3.19245	-3.09648	-2.4866	-2.96242	-2.5594	-2.27515	-1.94225	-2.55453	-2.50989	-2.70487	-2.80355
hsa-miR-454-3p	MIMAT0003885	17	54569986	-3.25183	-4.78872	-4.00764	-5.60143	-10.0904	-4.35186	-12.5012	-2.9969	-11.3464	-11.5929	-4.05625	-2.9372	-4.16265	-2.80101	-5.18077	-9.76526	-5.99432	-3.41097	-2.83251	-4.35203	-3.40846	-3.92958	-8.52461	-3.67694	-5.70735	-4.90815	-9.98089	-1.92322	-3.65192	-3.40625	-4.5666	-9.98015	-9.74104	-3.75556	-4.65312	-5.14422	-4.34817	-3.45768	-3.28478	-2.75251	-3.14306	-2.09802	-3.25538	-4.08135	-3.6476	-4.53882
hsa-miR-484	MIMAT0002174	16	15644666	-2.97738	-2.70449	-1.87508	-2.86523	-2.73507	-1.11239	-4.3244	-2.06763	-2.58077	-3.05438	-3.26381	-1.89441	-3.80933	-3.06487	-3.34807	-3.32341	-2.59528	-1.69893	-2.94037	-3.83578	-2.24812	-2.72002	-2.07757	-2.22612	-3.60459	-2.74572	-1.20985	-2.20525	-2.56492	-2.60633	-2.44322	-2.08646	-2.07639	-2.58972	-2.15267	-2.92952	-1.74158	-2.69886	-2.7524	-1.43159	-1.69719	-2.48443	-2.00309	-2.81071	-2.72234	-3.45134
hsa-miR-499a-5p	MIMAT0002870	20	33041874	-11.5405	-4.17169	-10.5656	-11.0018	-10.0904	-10.8304	-12.5012	-5.02953	-11.3464	-11.5929	-11.5783	-9.39209	-7.94814	-12.4135	-10.5213	-9.76526	-11.0385	-5.36094	-11.2042	-12.8493	-9.11315	-12.287	-8.52461	-12.5876	-12.6295	-5.15991	-9.98089	-13.2335	-11.8096	-7.32224	-10.8442	-9.98015	-9.74104	-11.5161	-11.0406	-10.9083	-10.0644	-11.3341	-11.8609	-10.729	-12.095	-10.1511	-10.9534	-11.5189	1.67762	-11.4071
hsa-miR-625-5p	MIMAT0003294	14	65007591	-3.42378	-4.89058	-5.21407	-6.0574	-10.0904	-4.72693	-5.59467	-2.60161	-4.60777	-5.75043	-4.32497	-2.79686	-3.869	-3.53502	-5.04406	-3.54569	-11.0385	-3.31239	-3.59112	-4.32512	-9.11315	-4.4293	-8.52461	-3.49462	-5.34202	-4.06206	-4.49163	-3.67066	-3.99125	-2.90163	-3.12992	-9.98015	-9.74104	-4.5096	-5.66098	-5.33096	-10.0644	-3.43349	-3.67305	-4.74093	-3.11358	-4.61564	-3.79574	-3.66902	-10.839	-3.75257
hsa-miR-629-5p	MIMAT0004810	15	68158806	-6.37774	-6.14098	-10.5656	-6.60943	-5.03751	-10.8304	-6.88509	-5.52821	-4.68145	-6.21979	-6.93342	-9.39209	-5.57879	-6.85995	-10.5213	-5.33759	-6.62196	-5.65447	-6.74129	-7.09993	-9.11315	-6.33742	-8.52461	-6.64781	-6.79557	-5.87536	-3.73803	-5.21583	-5.72971	-6.01819	-6.53584	-5.19417	-9.74104	-5.26116	-11.0406	-10.9083	-10.0644	-4.79333	-5.8775	-6.19195	-5.06349	-10.1511	-6.54423	-6.00677	-5.70157	-7.13528
hsa-miR-766-3p	MIMAT0003888	23	118664814	-2.81072	-3.85071	-4.03502	-4.05726	-2.96238	-3.92494	-3.61084	-4.19977	-2.97936	-4.50704	-2.9206	-3.32414	-4.74328	-4.31489	-2.89466	-3.5294	-2.71524	-3.28288	-3.74058	-4.51022	-2.67558	-4.40164	-2.45253	-3.98604	-4.12633	-4.15376	-3.51719	-4.65847	-2.53185	-4.61052	-3.8177	-3.40617	-3.26682	-3.14507	-4.53752	-4.1695	-3.16482	-3.34497	-3.87719	-3.2488	-4.97877	-3.62661	-3.92052	-4.00673	-2.91871	-3.77091
hsa-miR-887	MIMAT0004951	5	15988350	-4.01535	-1.87966	-4.4209	-4.33847	-3.96544	-5.08674	-5.4492	-4.92736	-3.89706	-6.38175	-3.95395	-9.39209	-5.62493	-4.52094	-5.55814	-3.91777	-3.06265	-3.99185	-4.36828	-5.85178	-9.11315	-4.94878	-8.52461	-4.4761	-5.30918	-6.64075	-4.84092	-5.22543	-4.26712	-5.916	-5.96613	-2.8132	-9.74104	-4.09606	-5.29472	-6.8004	-4.08714	-4.07002	-7.15079	-4.35583	-5.54236	-10.1511	-6.49868	-5.39897	-3.21638	-4.58986
hsa-miR-92a-3p	MIMAT0000092	13	90801623	-0.109912	1.22675	0.792067	0.883472	0.335609	0.488884	1.49302	0.620908	1.46456	1.26203	-0.284172	0.576703	0.242893	0.252091	1.08003	0.502787	0.120692	-0.362152	0.00419045	0.568338	1.16228	0.57918	1.38507	0.291617	0.838097	0.00201893	2.62714	0.543387	0.208526	0.201191	0.398453	1.22161	-0.287946	0.459728	-0.167096	0.805351	-0.359397	0.814302	0.263229	0.867756	0.945286	0.598928	-0.0314493	0.690014	2.09253	-0.0266113
hsa-miR-92b-3p	MIMAT0003218	1	153431665	-5.98487	-6.67433	-4.33858	-11.0018	-6.24974	-5.6454	-12.5012	-12.0174	-6.73146	-6.66285	-7.14274	-9.39209	-13.4527	-6.91179	-10.5213	-9.76526	-6.38041	-6.37646	-11.2042	-12.8493	-9.11315	-6.94085	-8.52461	-12.5876	-12.6295	-11.1347	-3.53319	-7.59001	-6.35084	-8.23173	-10.8442	-9.98015	-5.74238	-7.14702	-6.29449	-10.9083	-10.0644	-11.3341	-11.8609	-6.26157	-12.095	-10.1511	-6.66628	-7.58062	-10.839	-11.4071
hsa-miR-93-5p	MIMAT0000093	7	99529359	-0.968885	1.06376	0.402533	-0.355247	-0.980988	-0.276909	-0.962883	0.0591974	-0.304906	-0.30204	-0.85448	-0.183401	-0.635863	-1.00501	0.0154023	-0.622621	0.401651	-0.461764	-1.09446	-1.5152	-0.333736	-0.119572	0.530628	0.0119572	-0.504615	-0.767709	0.843884	1.26345	0.303239	-0.600028	-0.560527	0.661456	-1.46381	0.0266495	-0.38987	-0.514979	-1.51602	-0.575959	-0.511797	0.745043	0.161093	-0.196785	-0.841578	-0.108807	1.22596	-1.00794
[truncated: 77 more columns]

## Sheet: PCF segmented copy number
miRNA	MIMAT	Chromosome	Startposition (hg 18)	609	4345	522	3087	3151	4367	3891	4049	4275	3388	4005	3718	4305	3071	3279	3348	3345	4192	4002	4324	1251	3095	3814	3111	3195	3973	3969	3720	3232	4152	3861	3397	3328	1247	3959	650	3251	1408	356	246	1443	320	258	544	457	185
hsa-let-7e-3p	MIMAT0004485	19	56887911	0.0834	-0.0998	0.3906	0.0881	-0.0994	0.0667	0.1444	0.1222	0.1292	0.0118	-0.0614	-0.1519	0.1874	0.0542	-0.1893	0.2136	0.1199	0.1613	-0.0324	0.1208	0.1153	0.0618	0.0026	0.179	0.1297	-0.0142	0.0717	-0.0562	0.1764	0.0245	0.1031	0.1138	0.1345	0.1438	0.0181	0.0201	0.1197	0.0197	0.1808	0.0615	0.1205	0.2425	0.3572	0.2494	0.0459	0.1019
hsa-let-7e-5p	MIMAT0000066	19	56887863	0.0834	-0.0998	0.3906	0.0881	-0.0994	0.0667	0.1444	0.1222	0.1292	0.0118	-0.0614	-0.1519	0.1874	0.0542	-0.1893	0.2136	0.1199	0.1613	-0.0324	0.1208	0.1153	0.0618	0.0026	0.179	0.1297	-0.0142	0.0717	-0.0562	0.1764	0.0245	0.1031	0.1138	0.1345	0.1438	0.0181	0.0201	0.1197	0.0197	0.1808	0.0615	0.1205	0.2425	0.3572	0.2494	0.0459	0.1019
hsa-miR-106b-5p	MIMAT0000680	7	99529583	0.189	0.4239	0.2179	0.4237	0.0137	0.0886	0.1536	0.1394	0.1517	-0.0082	0.0722	0.282	0.0942	-0.2589	0.4831	0.2219	0.4058	0.2341	-0.0232	0.2047	0.1246	0.1579	0.2274	0.1936	0.0938	0.301	0.2837	0.7915	0.2075	-0.0047	0.0986	0.1212	-0.0701	0.2613	0.4034	0.2166	0.1635	-0.0358	0.2801	0.5999	0.3595	0.4189	0.0963	0.2337	0.1321	0.1076
hsa-miR-125a-5p	MIMAT0000443	19	56888340	0.0834	-0.0998	0.3906	0.0881	-0.0994	0.0667	0.1444	0.1222	0.1292	0.0118	-0.0614	-0.1519	0.1874	0.0542	-0.1893	0.2136	0.1199	0.1613	-0.0324	0.1208	0.1153	0.0618	0.0026	0.179	0.1297	-0.0142	0.0717	-0.0562	0.1764	0.0245	0.1031	0.1138	0.1345	0.1438	0.0181	0.0201	0.1197	0.0197	0.1808	0.0615	0.1205	0.2425	0.3572	0.2494	0.0459	0.1019
hsa-miR-127-3p	MIMAT0000446	14	100419130	-0.0432	0.2321	0.2547	0.0494	-0.1446	0.0121	0.0559	0.4195	0.0563	0.0028	-0.0357	0.3136	-0.0363	0.0605	0.0142	-0.2529	0.1015	0.0679	0.0686	0.0526	0.0629	0.0186	0.0074	0.0859	0	-0.0449	-0.1425	0.3835	-0.029	0.0044	0.0374	0.0464	-0.1418	0.173	-0.0609	0.033	0.066	0.0841	0.154	0.1521	-0.1669	0.1929	0.0455	0.086	-0.711	0.0401
hsa-miR-130b-3p	MIMAT0000691	22	20337648	0.0992	-0.0214	-0.1553	0.0937	-0.1864	-0.2205	0.0966	-0.3128	0.124	-0.0338	-0.0572	-0.2751	0.1118	-0.2878	-0.0082	0.2427	-0.1699	-0.3053	0.0702	0.1302	0.1077	-0.1091	0.1548	-0.3693	-0.1063	-0.0213	0.0458	-0.4356	0.0084	-0.3693	0.0858	0.0941	0.083	0.2683	-0.4064	0.0276	-0.4199	0.1438	-0.1374	-0.0546	0.1001	-0.2137	-0.0093	0.1792	0.1012	0.0851
hsa-miR-135b-5p	MIMAT0000758	1	203684090	0.2548	0.5835	0.7011	0.072	0.3399	0.7784	0.2578	0.477	0.111	0.2939	0.0753	0.7697	0.1516	0.1424	0.2284	0.0282	0.5902	0.6435	0.1703	0.4414	0.3908	0.4852	0.2393	0.5453	0.1014	0.2835	0.094	0.3096	0.108	0.2993	0.3912	0.3381	0.5025	0.5618	0.4106	0.3814	0.4826	0.0219	0.145	0.58	0.2103	0.6857	0.6007	0.3217	0.6375	0.0871
hsa-miR-141-5p	MIMAT0004598	12	6943545	0.0263	0.2325	-0.2048	0.0738	-0.0021	-0.5625	0.0257	0.2023	0.1021	0.044	0.056	-0.593	0.1303	0.0349	0.646	-0.0346	-0.2048	0.106	0.1738	0.0594	0.102	0.0739	0.4293	0.149	0.0042	0.0019	0.1118	0.5769	0.1454	-0.0511	0.094	0.3831	0.2243	-0.0487	0.0133	-0.2194	0.0974	0.1246	0.1244	0.1313	0.1489	0.1827	0.0572	0.1223	0.1036	0.0844
hsa-miR-141-3p	MIMAT0000432	12	6943585	0.0263	0.2325	-0.2048	0.0738	-0.0021	-0.5625	0.0257	0.2023	0.1021	0.044	0.056	-0.593	0.1303	0.0349	0.646	-0.0346	-0.2048	0.106	0.1738	0.0594	0.102	0.0739	0.4293	0.149	0.0042	0.0019	0.1118	0.5769	0.1454	-0.0511	0.094	0.3831	0.2243	-0.0487	0.0133	-0.2194	0.0974	0.1246	0.1244	0.1313	0.1489	0.1827	0.0572	0.1223	0.1036	0.0844
hsa-miR-142-3p	MIMAT0000434	17	53763665	0.0737	1.4923	0.249	0.0542	-0.0432	0.0452	0.0358	-0.268	-0.3396	0.055	-0.0469	0.3476	-0.0575	0.0538	-0.084	0.2245	-0.2284	0.4976	0.4666	0.1054	0.7181	0.0096	-0.0002	0.1067	0.016	-0.0284	-0.1304	-0.0131	0.0395	0.0096	0.0495	0.0716	0.11	0.3968	-0.2069	-0.1909	0.0479	0.0869	0.2599	0.5719	0.1418	0.3466	0.1657	0.1279	0.5776	0.0375
hsa-miR-142-5p	MIMAT0000433	17	53763627	0.0737	1.4923	0.249	0.0542	-0.0432	0.0452	0.0358	-0.268	-0.3396	0.055	-0.0469	0.3476	-0.0575	0.0538	-0.084	0.2245	-0.2284	0.4976	0.4666	0.1054	0.7181	0.0096	-0.0002	0.1067	0.016	-0.0284	-0.1304	-0.0131	0.0395	0.0096	0.0495	0.0716	0.11	0.3968	-0.2069	-0.1909	0.0479	0.0869	0.2599	0.5719	0.1418	0.3466	0.1657	0.1279	0.5776	0.0375
hsa-miR-145-5p	MIMAT0000437	5	148790424	0.2833	0.3096	0.3103	0.3019	0.008	0.0161	0.0396	0.1289	0.0497	0.0353	-0.034	-0.2017	-0.0784	0.289	-0.1368	-0.2886	-0.2926	0.0122	-0.0117	-0.0066	0.0205	-0.0208	-0.0574	0.0793	0.1304	0	-0.1465	0.037	-0.0598	0.007	0.0113	0.0283	0.1215	0.3668	0.026	-0.2113	0.0244	0.0012	0.1193	0.2246	0.0512	-0.1177	0.1482	0.1228	0.0306	0.029
hsa-miR-148a-5p	MIMAT0004549	7	25956090	0.0814	0.2157	-0.0163	0.275	0.0237	0.0278	0.0144	0.0534	0.0006	-0.0007	0.1615	0.0556	0.0239	0.2749	-0.0611	0.2548	0.2552	0.019	-0.0124	-0.0167	-0.0007	0.2433	0.036	0.0304	0.1026	0.2907	0.0145	0.8543	0.0786	-0.0011	-0.0004	-0.0045	0.0748	0.047	0.4324	0.0084	0.0017	0.0212	0	0.285	0.379	0.3037	0.1099	-0.0302	0.013	-0.0003
hsa-miR-148a-3p	MIMAT0000243	7	25956128	0.0814	0.2157	-0.0163	0.275	0.0237	0.0278	0.0144	0.0534	0.0006	-0.0007	0.1615	0.0556	0.0239	0.2749	-0.0611	0.2548	0.2552	0.019	-0.0124	-0.0167	-0.0007	0.2433	0.036	0.0304	0.1026	0.2907	0.0145	0.8543	0.0786	-0.0011	-0.0004	-0.0045	0.0748	0.047	0.4324	0.0084	0.0017	0.0212	0	0.285	0.379	0.3037	0.1099	-0.0302	0.013	-0.0003
hsa-miR-148b-3p	MIMAT0000759	12	53017333	-0.0036	0.4208	0.3922	0.0815	-0.0047	0.0478	0.0483	0.186	0.1033	0.0367	0.038	-0.171	0.2518	-0.0175	0.3071	-0.0256	-0.194	0.1593	0.1109	0.1292	0.0961	0.0248	0.0244	0.1459	-0.0031	-0.0033	0.0858	0.0176	-0.0735	0.0107	0.0811	0.09	0.1921	-0.0367	0.0907	-0.2261	0.1152	-0.0068	0.1999	0.228	0.1405	0.2178	0.0896	0.1597	0.105	0.0689
hsa-miR-150-5p	MIMAT0000451	19	54695890	0.0834	0.2778	0.433	0.2171	-0.0994	0.0667	0.1444	0.1222	0.1292	0.0118	-0.0614	-0.1519	0.1874	0.0542	-0.1893	0.2136	0.1199	0.2461	-0.0324	0.1978	0.1153	0.0618	0.1327	0.179	0.1297	-0.0142	0.4068	-0.0562	0.1764	0.0245	0.1031	0.1138	0.1345	0.3501	0.0181	0.0201	0.25	0.0197	0.3389	0.2726	0.1205	0.2425	0.3572	0.2494	0.1724	0.1019
hsa-miR-151a-3p	MIMAT0000757	8	141811911	0.0199	0.9451	0.6075	0.7479	0.0887	-0.0163	0.2424	0.1067	0.0523	-0.0062	-0.1246	0.3381	0.1612	0.2387	0.4469	0.3237	0.0482	0.0325	0.2312	0	0.0279	-0.1185	0.3713	0.0869	-0.0151	0.0085	-0.1527	0.8305	-0.0071	-0.0022	0.0816	-0.0231	0.2025	0.7781	-0.4228	0.2093	0.0294	0.1536	0.0799	0.0978	0.1513	0.3413	-0.0251	0.0093	0.9224	0.0384
hsa-miR-151a-5p	MIMAT0004697	8	141811875	0.0199	0.9451	0.6075	0.7479	0.0887	-0.0163	0.2424	0.1067	0.0523	-0.0062	-0.1246	0.3381	0.1612	0.2387	0.4469	0.3237	0.0482	0.0325	0.2312	0	0.0279	-0.1185	0.3713	0.0869	-0.0151	0.0085	-0.1527	0.8305	-0.0071	-0.0022	0.0816	-0.0231	0.2025	0.7781	-0.4228	0.2093	0.0294	0.1536	0.0799	0.0978	0.1513	0.3413	-0.0251	0.0093	0.9224	0.0384
hsa-miR-15b-3p	MIMAT0004586	3	161605131	-0.0311	0.0094	0.2009	-0.0543	-0.0014	0	-0.0345	0.0054	-0.0286	-0.0026	0.0611	0.4226	-0.0804	-0.0074	0.1924	-0.3404	0.0153	-0.0401	-0.022	-0.0659	-0.0016	-0.0353	-0.0113	0.0178	-0.0116	0.005	0.1795	0.0308	0.0827	-0.0009	-0.0193	-0.0184	-0.0298	0.011	0.0218	-0.0062	-0.0431	-0.0231	-0.0099	-0.0085	-0.0064	-0.1677	-0.1031	-0.0943	-0.0346	-0.0157
hsa-miR-15b-5p	MIMAT0000417	3	161605092	-0.0311	0.0094	0.2009	-0.0543	-0.0014	0	-0.0345	0.0054	-0.0286	-0.0026	0.0611	0.4226	-0.0804	-0.0074	0.1924	-0.3404	0.0153	-0.0401	-0.022	-0.0659	-0.0016	-0.0353	-0.0113	0.0178	-0.0116	0.005	0.1795	0.0308	0.0827	-0.0009	-0.0193	-0.0184	-0.0298	0.011	0.0218	-0.0062	-0.0431	-0.0231	-0.0099	-0.0085	-0.0064	-0.1677	-0.1031	-0.0943	-0.0346	-0.0157
hsa-miR-16-5p	MIMAT0000069	3	161605240	-0.0311	0.0094	0.2009	-0.0543	-0.0014	0	-0.0345	0.0054	-0.0286	-0.0026	0.0611	0.4226	-0.0804	-0.0074	0.1924	-0.3404	0.0153	-0.0401	-0.022	-0.0659	-0.0016	-0.0353	-0.0113	0.0178	-0.0116	0.005	0.1795	0.0308	0.0827	-0.0009	-0.0193	-0.0184	-0.0298	0.011	0.0218	-0.0062	-0.0431	-0.0231	-0.0099	-0.0085	-0.0064	-0.1677	-0.1031	-0.0943	-0.0346	-0.0157
hsa-miR-16-2-3p	MIMAT0004518	3	161605283	-0.0311	0.0094	0.2009	-0.0543	-0.0014	0	-0.0345	0.0054	-0.0286	-0.0026	0.0611	0.4226	-0.0804	-0.0074	0.1924	-0.3404	0.0153	-0.0401	-0.022	-0.0659	-0.0016	-0.0353	-0.0113	0.0178	-0.0116	0.005	0.1795	0.0308	0.0827	-0.0009	-0.0193	-0.0184	-0.0298	0.011	0.0218	-0.0062	-0.0431	-0.0231	-0.0099	-0.0085	-0.0064	-0.1677	-0.1031	-0.0943	-0.0346	-0.0157
hsa-miR-17-3p	MIMAT0000071	13	90800918	-0.0409	-0.4592	-0.2336	-0.0973	0.0001	-0.004	-0.0767	-0.4988	-0.0274	-0.003	-0.0499	-0.0312	-0.25	-0.1976	0.0602	-0.359	-0.7086	-0.1067	0.3648	-0.1234	0.6927	-0.1764	-0.1494	0	-0.1322	-0.3575	-0.0043	-0.4279	-0.3386	-0.0135	-0.0482	-0.4443	-0.2111	-0.2827	-0.2172	0.1835	-0.0861	0.0228	-0.0973	-0.0953	-0.0209	0	-0.1043	-0.1597	0.4398	-0.0327
hsa-miR-17-5p	MIMAT0000070	13	90800881	-0.0409	-0.4592	-0.2336	-0.0973	0.0001	-0.004	-0.0767	-0.4988	-0.0274	-0.003	-0.0499	-0.0312	-0.25	-0.1976	0.0602	-0.359	-0.7086	-0.1067	0.3648	-0.1234	0.6927	-0.1764	-0.1494	0	-0.1322	-0.3575	-0.0043	-0.4279	-0.3386	-0.0135	-0.0482	-0.4443	-0.2111	-0.2827	-0.2172	0.1835	-0.0861	0.0228	-0.0973	-0.0953	-0.0209	0	-0.1043	-0.1597	0.4398	-0.0327
hsa-miR-182-3p	MIMAT0000260	7	129197545	0.0979	0.0566	0.0245	0.3145	0.0137	0.0353	-0.0617	0.0666	0.035	-0.0082	0.0722	0.091	0.0727	-0.2589	0.7626	0.2219	0.2856	0.065	-0.0232	0.0512	0.0399	0.1149	0.2061	0.0606	0.0938	0.301	0.23	0.3213	0.1209	-0.0047	0.0135	0.0182	-0.2357	0.2829	0.4034	0.0001	0.0249	0.1961	0.2035	0.3515	-0.1215	0.3204	0.0963	0.1498	0.0929	0.015
hsa-miR-186-5p	MIMAT0000456	1	71305937	-0.0019	-0.2155	-0.252	-0.0621	0.0112	-0.6364	-0.1	-0.4673	-0.0327	0.0019	0	-0.0322	-0.0901	-0.0391	0.0927	-0.3877	0	-0.2593	-0.0187	-0.0785	-0.5411	-0.0566	0.0973	-0.5662	-0.0128	-0.3704	-0.204	-0.4314	0.1234	-0.3471	-0.0557	-0.0154	-0.1931	-0.2682	-0.2046	-0.2182	-0.0537	-0.0371	-0.0969	-0.1754	-0.175	-0.2068	-0.0863	-0.1065	-0.0555	-0.0368
hsa-miR-18a-5p	MIMAT0000072	13	90801018	-0.0409	-0.4592	-0.2336	-0.0973	0.0001	-0.004	-0.0767	-0.4988	-0.0274	-0.003	-0.0499	-0.0312	-0.25	-0.1976	0.0602	-0.359	-0.7086	-0.1067	0.3648	-0.1234	0.6927	-0.1764	-0.1494	0	-0.1322	-0.3575	-0.0043	-0.4279	-0.3386	-0.0135	-0.0482	-0.4443	-0.2111	-0.2827	-0.2172	0.1835	-0.0861	0.0228	-0.0973	-0.0953	-0.0209	0	-0.1043	-0.1597	0.4398	-0.0327
hsa-miR-190b	MIMAT0004929	1	152432795	0.2296	0.4505	0.6832	0.0681	0.3399	0.7784	0.2501	0.4499	0.1028	0.2939	0.0753	0.4186	0.1196	0.2047	-0.0076	-0.0195	0.7696	0.7271	0.1828	0.4451	0.3807	0.3108	0.4313	0.4683	0.03	0.2835	0.7781	0.3096	0.1079	0.2993	0.3374	0.3381	0.5735	0.5897	0.2518	0.3988	0.4948	0.0219	0.2555	0.6584	0.2103	0.7238	0.6007	0.4032	0.0656	0.1497
hsa-miR-193b-3p	MIMAT0002819	16	14305383	0.1484	0.126	0.4436	0.061	0.2512	0.2603	0.0913	0.4722	0.063	0.0338	0.0101	0.0877	0.0879	0.0672	-0.0933	0.2233	-0.2166	0.49	0.0577	0.1202	0.0408	0.1685	-0.0356	0.0803	0.1349	0.2942	0.2349	0.5509	0.1991	0.2987	0.0584	0.0782	0.292	-0.1287	0.2346	0.0241	0.4403	0.0206	-0.0518	0.1823	0.418	0.255	0.3111	0.1022	0.0737	0.0777
hsa-miR-199a-5p	MIMAT0000231	1	170380388	0.1309	0.4098	0.5716	-0.0069	0.3399	0.7784	0.1677	0.4015	0.0212	0.2939	0.0753	0.3919	0.013	0.1424	0.2284	0.4596	0.5311	0.5299	0.1828	0.3092	0.3218	0.3108	0.3364	0.4683	0.03	0.2835	0.0431	0.3096	0.0053	0.2993	0.283	0.3381	0.5025	0.4155	0.4106	0.3988	0.414	0.0219	0.0144	0.4227	0.2103	0.5398	0.6007	0.1458	0.0037	0.0871
hsa-miR-19a-3p	MIMAT0000073	13	90801197	-0.0409	-0.4592	-0.2336	-0.0973	0.0001	-0.004	-0.0767	-0.4988	-0.0274	-0.003	-0.0499	-0.0312	-0.25	-0.1976	0.0602	-0.359	-0.7086	-0.1067	0.3648	-0.1234	0.6927	-0.1764	-0.1494	0	-0.1322	-0.3575	-0.0043	-0.4279	-0.3386	-0.0135	-0.0482	-0.4443	-0.2111	-0.2827	-0.2172	0.1835	-0.0861	0.0228	-0.0973	-0.0953	-0.0209	0	-0.1043	-0.1597	0.4398	-0.0327
hsa-miR-19b-3p	MIMAT0000074	13	90801503	-0.0409	-0.4592	-0.2336	-0.0973	0.0001	-0.004	-0.0767	-0.4988	-0.0274	-0.003	-0.0499	-0.0312	-0.25	-0.1976	0.0602	-0.359	-0.7086	-0.1067	0.3648	-0.1234	0.6927	-0.1764	-0.1494	0	-0.1322	-0.3575	-0.0043	-0.4279	-0.3386	-0.0135	-0.0482	-0.4443	-0.2111	-0.2827	-0.2172	0.1835	-0.0861	0.0228	-0.0973	-0.0953	-0.0209	0	-0.1043	-0.1597	0.4398	-0.0327
hsa-miR-19b-1-5p	MIMAT0004491	13	90801472	-0.0409	-0.4592	-0.2336	-0.0973	0.0001	-0.004	-0.0767	-0.4988	-0.0274	-0.003	-0.0499	-0.0312	-0.25	-0.1976	0.0602	-0.359	-0.7086	-0.1067	0.3648	-0.1234	0.6927	-0.1764	-0.1494	0	-0.1322	-0.3575	-0.0043	-0.4279	-0.3386	-0.0135	-0.0482	-0.4443	-0.2111	-0.2827	-0.2172	0.1835	-0.0861	0.0228	-0.0973	-0.0953	-0.0209	0	-0.1043	-0.1597	0.4398	-0.0327
hsa-miR-200c-5p	MIMAT0004657	12	6943136	0.0263	0.2325	-0.2048	0.0738	-0.0021	-0.5625	0.0257	0.2023	0.1021	0.044	0.056	-0.593	0.1303	0.0349	0.646	-0.0346	-0.2048	0.106	0.1738	0.0594	0.102	0.0739	0.4293	0.149	0.0042	0.0019	0.1118	0.5769	0.1454	-0.0511	0.094	0.3831	0.2243	-0.0487	0.0133	-0.2194	0.0974	0.1246	0.1244	0.1313	0.1489	0.1827	0.0572	0.1223	0.1036	0.0844
hsa-miR-200c-3p	MIMAT0000617	12	6943176	0.0263	0.2325	-0.2048	0.0738	-0.0021	-0.5625	0.0257	0.2023	0.1021	0.044	0.056	-0.593	0.1303	0.0349	0.646	-0.0346	-0.2048	0.106	0.1738	0.0594	0.102	0.0739	0.4293	0.149	0.0042	0.0019	0.1118	0.5769	0.1454	-0.0511	0.094	0.3831	0.2243	-0.0487	0.0133	-0.2194	0.0974	0.1246	0.1244	0.1313	0.1489	0.1827	0.0572	0.1223	0.1036	0.0844
hsa-miR-205-5p	MIMAT0000266	1	207672142	0.2548	0.4029	0.5624	-0.0032	0.3399	0.7784	0.1903	0.4021	0.0028	0.2939	0.0753	0.7697	0.054	0.1424	0.2284	0.487	0.2388	0.54	0.1703	0.3323	0.3202	0.4852	0.1524	0.4411	0.1014	0.2835	0.0538	0.3096	0.108	0.2993	0.3266	0.3381	0.5025	0.4175	0.4106	0.3814	0.3324	0.0219	-0.0082	0.4501	0.2103	0.5211	0.6007	0.2033	0.5364	0.0871
hsa-miR-20a-3p	MIMAT0004493	13	90801366	-0.0409	-0.4592	-0.2336	-0.0973	0.0001	-0.004	-0.0767	-0.4988	-0.0274	-0.003	-0.0499	-0.0312	-0.25	-0.1976	0.0602	-0.359	-0.7086	-0.1067	0.3648	-0.1234	0.6927	-0.1764	-0.1494	0	-0.1322	-0.3575	-0.0043	-0.4279	-0.3386	-0.0135	-0.0482	-0.4443	-0.2111	-0.2827	-0.2172	0.1835	-0.0861	0.0228	-0.0973	-0.0953	-0.0209	0	-0.1043	-0.1597	0.4398	-0.0327
hsa-miR-20a-5p	MIMAT0000075	13	90801332	-0.0409	-0.4592	-0.2336	-0.0973	0.0001	-0.004	-0.0767	-0.4988	-0.0274	-0.003	-0.0499	-0.0312	-0.25	-0.1976	0.0602	-0.359	-0.7086	-0.1067	0.3648	-0.1234	0.6927	-0.1764	-0.1494	0	-0.1322	-0.3575	-0.0043	-0.4279	-0.3386	-0.0135	-0.0482	-0.4443	-0.2111	-0.2827	-0.2172	0.1835	-0.0861	0.0228	-0.0973	-0.0953	-0.0209	0	-0.1043	-0.1597	0.4398	-0.0327
hsa-miR-21-3p	MIMAT0004494	17	55273462	0.0725	1.0427	0.249	0.0542	-0.0432	0.0452	0.0358	-0.268	-0.3396	0.055	-0.0469	0.3476	-0.0575	0.0538	-0.084	0.2245	-0.2284	0.4976	0.4666	0.1054	0.6598	0.0096	-0.0002	0.1067	0.016	-0.0284	1.4797	-0.0131	0.0395	0.0096	0.0495	0.0716	0.11	0.3968	-0.3309	-0.1909	0.0479	0.0869	0.2599	0.5719	0.1418	2.2696	0.1657	0.1279	0.5776	0.0375
hsa-miR-219-5p	MIMAT0000276	6	33283610	-0.0274	0.1953	0.2736	0.057	-0.0922	0.0169	0.1387	0	0.3884	-0.0067	0.0902	0.0725	0.03	0.0457	0.1013	0.2381	0.0358	0.1195	0.0812	0.0851	0.0881	0.1328	0.1236	0.0608	0.0081	-0.0334	0.0435	0.3111	0.1292	0.0158	0.0352	0.0197	0.1395	0.1621	-0.4727	0.0271	0.8687	0.0186	0.2896	0.1771	-0.1372	0.1991	-0.0357	0.1429	0.089	0.0162
hsa-miR-26a-5p	MIMAT0000082	12	56504693	-0.0036	0.4208	0.3922	0.0815	-0.0047	-0.0177	0.0483	0.186	0.1033	0.0367	0.038	-0.171	0.2518	-0.0175	0.1628	-0.0256	-0.194	0.1593	0.1109	0.1292	0.0961	0.0248	0.0244	0.1459	-0.0031	-0.0033	0.0858	0.0176	-0.0735	0.0107	0.0811	0.09	0.1921	-0.0142	0.0002	-0.2261	0.1152	-0.0068	0.2323	0.228	0.1405	0.2178	-0.1148	0.1597	0.6622	0.0689
hsa-miR-29b-2-5p	MIMAT0004515	1	206042442	0.2548	0.4029	0.5624	-0.0032	0.3399	0.7784	0.1903	0.4021	0.0028	0.2939	0.0753	0.7697	0.1516	0.1424	0.2284	0.487	0.2388	0.54	0.1703	0.3323	0.3202	0.4852	0.1524	0.4411	0.1014	0.2835	0.8933	0.3096	0.108	0.2993	0.3266	0.3381	0.5025	0.4175	0.4106	0.3814	0.4826	0.0219	-0.0082	0.4501	0.2103	0.5211	0.6007	0.2033	0.5364	0.0871
hsa-miR-29c-5p	MIMAT0004673	1	206041856	0.2548	0.4029	0.5624	-0.0032	0.3399	0.7784	0.1903	0.4021	0.0028	0.2939	0.0753	0.7697	0.1516	0.1424	0.2284	0.487	0.2388	0.54	0.1703	0.3323	0.3202	0.4852	0.1524	0.4411	0.1014	0.2835	0.8933	0.3096	0.108	0.2993	0.3266	0.3381	0.5025	0.4175	0.4106	0.3814	0.4826	0.0219	-0.0082	0.4501	0.2103	0.5211	0.6007	0.2033	0.5364	0.0871
hsa-miR-29c-3p	MIMAT0000681	1	206041894	0.2548	0.4029	0.5624	-0.0032	0.3399	0.7784	0.1903	0.4021	0.0028	0.2939	0.0753	0.7697	0.1516	0.1424	0.2284	0.487	0.2388	0.54	0.1703	0.3323	0.3202	0.4852	0.1524	0.4411	0.1014	0.2835	0.8933	0.3096	0.108	0.2993	0.3266	0.3381	0.5025	0.4175	0.4106	0.3814	0.4826	0.0219	-0.0082	0.4501	0.2103	0.5211	0.6007	0.2033	0.5364	0.0871
hsa-miR-301a-3p	MIMAT0000688	17	54583351	0.0737	1.4923	0.249	0.0542	-0.0432	0.0452	0.0358	-0.268	-0.3396	0.055	-0.0469	0.3476	-0.0575	0.0538	-0.084	0.2245	-0.2284	0.4976	0.4666	0.1054	1.4435	0.0096	-0.0002	0.1067	0.016	-0.0284	0.7009	-0.0131	0.0395	0.0096	0.0495	0.0716	0.11	0.3968	-0.3309	-0.1909	0.0479	0.0869	0.2599	0.5719	0.1418	1.0461	0.1657	0.1279	0.5776	0.0375
hsa-miR-30b-3p	MIMAT0004589	8	135882020	0.0199	0.9451	0.4872	0.7479	0.0887	-0.0163	0.2424	0.1067	0.0523	-0.0062	0.0989	0.3381	0.1612	0.2387	0.4469	0.3237	0.0482	0.0325	0.3434	0	0.0279	-0.1185	0.3713	0.0869	-0.0151	0.0085	-0.1527	0.8305	-0.0071	-0.0022	0.0816	-0.0231	0.2025	0.7781	-0.4228	0.4436	0.0294	0.1536	-0.0341	0.0978	0.1513	0.3413	-0.0251	0.0093	0.9224	0.0384
hsa-miR-30b-5p	MIMAT0000420	8	135881982	0.0199	0.9451	0.4872	0.7479	0.0887	-0.0163	0.2424	0.1067	0.0523	-0.0062	0.0989	0.3381	0.1612	0.2387	0.4469	0.3237	0.0482	0.0325	0.3434	0	0.0279	-0.1185	0.3713	0.0869	-0.0151	0.0085	-0.1527	0.8305	-0.0071	-0.0022	0.0816	-0.0231	0.2025	0.7781	-0.4228	0.4436	0.0294	0.1536	-0.0341	0.0978	0.1513	0.3413	-0.0251	0.0093	0.9224	0.0384
hsa-miR-30c-5p	MIMAT0000244	6	72143412	-0.0853	-0.028	0	-0.0775	0.0048	-0.0069	-0.0918	-0.4313	-0.0367	0	0.0549	-0.2886	-0.1493	-0.3481	0.053	0.2381	0.214	-0.0593	0.0592	-0.5059	-0.0474	0.0318	-0.0111	-0.0745	-0.0197	0.0084	0.144	0.304	-0.0446	-0.0062	-0.0611	-0.0279	-0.3375	-0.0555	-0.4976	-0.0081	-0.0656	-0.0064	0.0111	-0.0552	-0.1487	-0.4608	-0.108	-0.1114	-0.0709	-0.0274
hsa-miR-30c-2-3p	MIMAT0004550	6	72143451	-0.0853	-0.028	0	-0.0775	0.0048	-0.0069	-0.0918	-0.4313	-0.0367	0	0.0549	-0.2886	-0.1493	-0.3481	0.053	0.2381	0.214	-0.0593	0.0592	-0.5059	-0.0474	0.0318	-0.0111	-0.0745	-0.0197	0.0084	0.144	0.304	-0.0446	-0.0062	-0.0611	-0.0279	-0.3375	-0.0555	-0.4976	-0.0081	-0.0656	-0.0064	0.0111	-0.0552	-0.1487	-0.4608	-0.108	-0.1114	-0.0709	-0.0274
hsa-miR-30d-3p	MIMAT0004551	8	135886367	0.0199	0.9451	0.4872	0.7479	0.0887	-0.0163	0.2424	0.1067	0.0523	-0.0062	0.0989	0.3381	0.1612	0.2387	0.4469	0.3237	0.0482	0.0325	0.3434	0	0.0279	-0.1185	0.3713	0.0869	-0.0151	0.0085	-0.1527	0.8305	-0.0071	-0.0022	0.0816	-0.0231	0.2025	0.7781	-0.4228	0.4436	0.0294	0.1536	-0.0341	0.0978	0.1513	0.3413	-0.0251	0.0093	0.9224	0.0384
hsa-miR-30d-5p	MIMAT0000245	8	135886327	0.0199	0.9451	0.4872	0.7479	0.0887	-0.0163	0.2424	0.1067	0.0523	-0.0062	0.0989	0.3381	0.1612	0.2387	0.4469	0.3237	0.0482	0.0325	0.3434	0	0.0279	-0.1185	0.3713	0.0869	-0.0151	0.0085	-0.1527	0.8305	-0.0071	-0.0022	0.0816	-0.0231	0.2025	0.7781	-0.4228	0.4436	0.0294	0.1536	-0.0341	0.0978	0.1513	0.3413	-0.0251	0.0093	0.9224	0.0384
hsa-miR-30e-5p	MIMAT0000692	1	40992637	0.0882	-0.0622	-0.0575	0.0881	0.0112	-0.5715	0.0552	-0.3267	0.0692	0.0019	0	-0.162	0.0868	0.0313	0.1295	-0.3263	0.1096	-0.0565	-0.0187	0.1458	0.8417	0.2991	0.1456	-0.3786	0.0364	-0.3704	-0.1093	-0.4314	0.3662	-0.3471	0.0586	0.0767	0.0056	-0.044	-0.2046	-0.163	0.1213	-0.0174	0.1732	0.0807	0.219	0.0276	0.0018	0.1788	0.0885	0.0631
hsa-miR-320a	MIMAT0000510	8	22158488	-0.1076	-0.1611	-0.1444	0.2709	0.0644	0.0051	-0.0977	0.0819	-0.3563	-0.007	-0.0156	-0.2329	-0.2021	-0.124	0.0671	0.2428	-0.6906	0.1734	0.0967	0.0434	-0.3381	-0.1521	-0.1088	0.0431	0.0056	0.0113	-0.3632	-0.4422	-0.1916	0.0097	-0.0131	0.0015	0.184	-0.3111	-0.609	0.008	0.003	-0.0666	0.1753	0.0757	0.3925	-0.5032	-0.0643	0.08	-0.7932	0
hsa-miR-326	MIMAT0000756	11	74723862	0.1854	-0.0236	-0.2006	0.344	-0.0086	0.0108	-0.0396	-0.3405	0.0829	-0.0076	0.0118	0.3382	0.1573	0.0403	0.1324	-0.0024	0.1089	0.1093	0.0078	0.6663	0.1263	0.0666	0.0125	0.5381	0.0083	-0.0018	1.0277	0.007	0.1687	0.0434	0.0381	0.1125	0.0884	0.1262	0.0481	0.0354	0.099	0.0862	0.1509	0.1992	0.0245	0.0397	0.0526	0.1251	-0.724	0.1078
hsa-miR-342-3p	MIMAT0000753	14	99645814	-0.0432	0.2321	0.2547	0.0494	-0.1446	0.0121	0.0559	0.4195	0.0563	0.0028	-0.0357	0.3136	-0.0363	0.0605	0.0142	-0.2529	0.1015	0.0679	0.0686	0.0526	0.0629	0.0186	0.0074	0.0859	0	-0.0449	-0.1425	0.3835	-0.029	0.0044	0.0374	0.0464	-0.1418	0.173	-0.0609	0.033	0.066	0.0841	0.154	0.1521	-0.1669	0.1929	0.0455	0.086	-0.711	0.0401
hsa-miR-423-3p	MIMAT0001340	17	25468288	0.3701	-0.0614	-0.0262	0.0542	-0.0432	0.0452	0.0505	-0.2219	-0.2601	0.055	0.0245	-0.1896	-0.0583	0.0538	-0.084	0.1052	-0.2284	0.1004	-0.0222	0.0797	1.5202	0.0096	-0.0002	0.1067	0.016	-0.0284	-0.1251	-0.9837	0.0241	-0.3593	0.0605	0.0716	0.0233	-0.1113	-0.2069	-0.1909	0.0689	-0.0837	-0.2061	-0.1731	0.1418	0.8627	0.1657	0.1109	-0.7332	0.0375
hsa-miR-423-5p	MIMAT0004748	17	25468248	0.3701	-0.0614	-0.0262	0.0542	-0.0432	0.0452	0.0505	-0.2219	-0.2601	0.055	0.0245	-0.1896	-0.0583	0.0538	-0.084	0.1052	-0.2284	0.1004	-0.0222	0.0797	1.5202	0.0096	-0.0002	0.1067	0.016	-0.0284	-0.1251	-0.9837	0.0241	-0.3593	0.0605	0.0716	0.0233	-0.1113	-0.2069	-0.1909	0.0689	-0.0837	-0.2061	-0.1731	0.1418	0.8627	0.1657	0.1109	-0.7332	0.0375
hsa-miR-454-3p	MIMAT0003885	17	54569986	0.0737	1.4923	0.249	0.0542	-0.0432	0.0452	0.0358	-0.268	-0.3396	0.055	-0.0469	0.3476	-0.0575	0.0538	-0.084	0.2245	-0.2284	0.4976	0.4666	0.1054	1.4435	0.0096	-0.0002	0.1067	0.016	-0.0284	0.7009	-0.0131	0.0395	0.0096	0.0495	0.0716	0.11	0.3968	-0.3309	-0.1909	0.0479	0.0869	0.2599	0.5719	0.1418	1.0461	0.1657	0.1279	0.5776	0.0375
hsa-miR-484	MIMAT0002174	16	15644666	0.1484	0.126	0.4436	0.061	0.2512	0.2603	0.0913	0.4722	0.063	0.0338	0.0101	0.0877	0.0879	0.0672	-0.0933	0.2233	-0.2166	0.49	0.0577	0.1202	0.0408	0.1685	-0.0356	0.0803	0.1349	0.2942	0.2349	0.5509	0.1991	0.2987	0.0584	0.0782	0.292	-0.1287	0.2346	0.0241	0.4403	0.0206	-0.0518	0.1823	0.418	0.255	0.3111	0.1022	0.0737	0.0777
hsa-miR-499a-5p	MIMAT0002870	20	33041874	0.0633	2.1474	0.5303	0.0739	-0.0358	0.0938	0.1436	0.4644	0.0933	0.0441	-0.0135	0.1487	0.1879	0.1143	0.1743	0.016	0.0609	0.1375	0.1018	0.1138	0.0793	0.0465	0.01	0.1281	0.0384	0.2823	0.4046	0.3318	0.0697	0.0303	0.0765	0.0599	0.2999	0.3526	0.3412	0.0339	0.0978	0.0367	0.2391	0.5857	0.229	1.7976	0.2003	0.1532	0.0792	0.0662
hsa-miR-625-5p	MIMAT0003294	14	65007591	-0.1036	0.0325	0.0932	-0.0442	-0.0048	0.0121	-0.0195	0.3497	-0.0329	0.0028	-0.0357	0.3428	-0.0604	-0.0031	-0.0975	-0.3574	-0.0293	0.0839	0.0686	-0.0018	-0.0543	-0.0465	-0.1198	-0.0045	0	-0.3778	-0.1425	0.015	-0.0853	0.0044	-0.0338	-0.0324	-0.2761	-0.0127	-0.1645	-0.2193	-0.0321	-0.0209	-0.2346	0.0119	-0.1676	0.0485	-0.088	-0.0184	-0.788	-0.0388
hsa-miR-629-5p	MIMAT0004810	15	68158806	0.0106	-0.0554	-0.0596	0.0525	0.1092	0.021	0.0211	-0.3746	0.0578	0.001	-0.0486	-0.2161	0.0533	0.0025	-0.0401	0.7356	-0.2878	0.1036	-0.0243	0.0736	0.0901	-0.0122	0	0.0842	0.0133	-0.0262	-0.1238	0	-0.0949	0.0136	0.0408	0.0247	0.1517	0.1206	-0.3748	0.0355	0.073	0.027	0.0883	-0.1738	0.1324	-0.0218	-0.0222	0.0936	0.5728	0.0439
hsa-miR-766-3p	MIMAT0003888	23	118664814	-0.1045	-0.1917	-0.1815	-0.0475	0.0263	-0.477	-0.0904	-0.4332	-0.0165	-0.0082	-0.089	-0.6293	-0.1851	-0.026	-0.1454	0.2212	-0.0455	-0.0195	0.052	-0.0253	0.256	-0.1196	-0.0168	0.0211	-0.0181	-0.0083	-0.4062	0.2907	0.1936	-0.0041	-0.0349	-0.0379	-0.0179	-0.0093	0.4199	-0.0101	-0.0191	-0.0618	0.1731	-0.312	0.1251	-0.2124	0.0759	-0.0835	-0.027	-0.0206
hsa-miR-887	MIMAT0004951	5	15988350	0.1099	0.2807	0.0963	0.7002	0.0089	0.0068	-0.0172	0.1054	0.0365	0.0245	0.1498	0.0904	0.1959	0.38	0.1889	0.1706	0.2252	-0.0308	0.2005	-0.0485	-0.0455	0.094	0.2124	0.0003	-0.014	0.0179	0.0279	-0.9034	-0.0959	-0.0099	-0.0105	0.0422	0.0597	0.2575	0.0618	0.1791	-0.0432	0.0629	-0.0463	-0.165	-0.0103	-0.1266	0.0826	-0.0475	0.0006	-0.0307
hsa-miR-9-3p	MIMAT0000442	15	87712310	0.0106	-0.1088	-0.0596	0.0525	0.1092	0.021	0.0211	-0.3746	0.0578	0.001	-0.0486	-0.2161	0.1533	0.0025	-0.0401	-0.0052	-0.2281	0.1036	-0.0243	0.0736	0.0367	-0.0122	0	0.0842	0.0133	-0.0262	-0.1238	0	0.0448	0.0136	0.0408	0.0247	0.1517	0.122	-0.3748	0.0355	0.073	0.027	0.0661	-0.0451	0.1324	-0.0391	-0.0222	0.0936	0.9661	0.0439
hsa-miR-92a-3p	MIMAT0000092	13	90801623	-0.0409	-0.4592	-0.2336	-0.0973	0.0001	-0.004	-0.0767	-0.4988	-0.0274	-0.003	-0.0499	-0.0312	-0.25	-0.1976	0.0602	-0.359	-0.7086	-0.1067	0.3648	-0.1234	0.6927	-0.1764	-0.1494	0	-0.1322	-0.3575	-0.0043	-0.4279	-0.3386	-0.0135	-0.0482	-0.4443	-0.2111	-0.2827	-0.2172	0.1835	-0.0861	0.0228	-0.0973	-0.0953	-0.0209	0	-0.1043	-0.1597	0.4398	-0.0327
hsa-miR-92b-3p	MIMAT0003218	1	153431665	0.355	0.6784	0.6832	0.0681	0.3399	0.7784	0.2501	0.4499	0.1028	0.2939	0.0753	0.4186	0.1196	0.2047	0.2284	0.7773	0.7696	0.7271	0.1828	0.4451	0.3807	0.3108	0.4313	0.4683	0.03	0.2835	2.3569	0.3096	0.1079	0.2993	0.3374	0.3381	0.5735	0.5897	0.664	0.3988	0.4948	0.0219	0.2555	0.6584	0.2103	0.7238	0.6007	0.4032	0.145	0.1497
hsa-miR-93-3p	MIMAT0004509	7	99529397	0.189	0.4239	0.2179	0.4237	0.0137	0.0886	0.1536	0.1394	0.1517	-0.0082	0.0722	0.282	0.0942	-0.2589	0.4831	0.2219	0.4058	0.2341	-0.0232	0.2047	0.1246	0.1579	0.2274	0.1936	0.0938	0.301	0.2837	0.7915	0.2075	-0.0047	0.0986	0.1212	-0.0701	0.2613	0.4034	0.2166	0.1635	-0.0358	0.2801	0.5999	0.3595	0.4189	0.0963	0.2337	0.1321	0.1076
hsa-miR-93-5p	MIMAT0000093	7	99529359	0.189	0.4239	0.2179	0.4237	0.0137	0.0886	0.1536	0.1394	0.1517	-0.0082	0.0722	0.282	0.0942	-0.2589	0.4831	0.2219	0.4058	0.2341	-0.0232	0.2047	0.1246	0.1579	0.2274	0.1936	0.0938	0.301	0.2837	0.7915	0.2075	-0.0047	0.0986	0.1212	-0.0701	0.2613	0.4034	0.2166	0.1635	-0.0358	0.2801	0.5999	0.3595	0.4189	0.0963	0.2337	0.1321	0.1076
[truncated: 77 more columns]

## Sheet: 26 miRs selected for validation
miRNA	MIMAT id	Corresponding Illumina 450K probe name
let-7e-3p	MIMAT0004485	cg05493001
miR-125a-5p	MIMAT0000443	cg05493001
miR-135b-5p	MIMAT0000758	cg13061767
miR-142-3p	MIMAT0000434	cg00057966; cg10530767
miR-142-5p	MIMAT0000433	cg00057966; cg10530767
miR-148a-3p	MIMAT0000243	cg03853208
miR-148a-5p	MIMAT0004549	cg03853208
miR-150-5p	MIMAT0000451	cg27388703
miR-15b-3p	MIMAT0004586	cg12785694
miR-16-2-3p	MIMAT0004518	cg09100593
miR-17-3p	MIMAT0000071	cg07641807; cg23665802
miR-17-5p	MIMAT0000070	cg07641807; cg23665802
miR-18a-5p	MIMAT0000072	cg07641807; cg23665802
miR-190b	MIMAT0004929	cg18645493
miR-193b-3p	MIMAT0002819	cg09918657
miR-199a-5p	MIMAT0000231	cg24002149
miR-19a-3p	MIMAT0000073	cg07641807; cg23665802
miR-19b-3p	MIMAT0000074	cg07641807; cg23665802
miR-200c-3p	MIMAT0000617	cg27534624
miR-205-5p	MIMAT0000266	cg12386297
miR-20a-5p	MIMAT0000075	cg07641807; cg23665802
miR-30c-2-3p	MIMAT0004550	cg14351526
miR-30c-5p	MIMAT0000244	cg14351526
miR-766-3p	MIMAT0003888	cg25265343
miR-887	MIMAT0004951	cg19632594
miR-92a-3p	MIMAT0000092	cg07641807; cg23665802

## Sheet: Pyroseq primers and conditions
Assay no.	Corresponding Illumina 450K probe name	CpG chromosome position	Oligoname (F = forward primer; R = reverse primer)	Oligo type	Oligo sequence	Oligo Tm	PCR product size	PCR product Tm	PCR annealing temp.	Volume bisulphite converted DNA in PCR reaction (25µl total PCR volume)	Extra PCR additives	Sequence to analyze (YG or CR in bold highlights CpG sites on forward and reverse strand, respecitvely. Common SNPs in red)
1	cg18645493		cg18645493F	PCR	Biotine-GTTTTTTAGGGGAAGATTAATAAAT	53.1	155	66.9	50	1µl	1 mM MgCl2
		chr1: 152434061	cg18645493R	PCR	CTTAAAAAATTAAAAATAAAAAAAA	44.9
			cg18645493	Pyroseq	ACCTACCTTAAAACCTAT	46.9						ATATACCRATTTA
2	cg24002149		cg24002149F	PCR	Biotine-TAAGGGTTGTGATTTTTAGTTTTGA	54.8	292	65.7	52	1µl
		chr1: 170380543	cg24002149R	PCR	AAACCCACTTCCTACCCAATTAA	57.1
			cg24002149	Pyroseq	AATCTACAACAAATATACCA	47.1						CRTCAAAAC
3	cg13061767		cg13061767F	PCR	TGGAGTTATTTTTGATAAGGTTGTG	56.4	239	70.6	52	1µl
		chr1: 203685033	cg13061767R	PCR	Biotine-AAAACCCTAAAAACCCACTTCTCTA	58.1
			cg13061767	Pyroseq	TGGATTGAAGAGTTGAGTTA	51.2						AGGYGAATTAAGGTTTTAGGGTTTTGGAAAAGGTGTGTTTTAATTATAAGTGTTATTTTTTTATTYGTTTTTATGAYGGGTTA
4	cg12386297		cg12386297F	PCR	GATTTAGATAAAGGGAGAGGGTGAT	59.7	297	67.4	52	1µl
		chr1: 207671846	cg12386297R	PCR	Biotine-ACCTAACCAAAAACCTTTAACATCC	58.1
			cg12386297	Pyroseq	TGGGTGGTTGTTTTG	45.1						AAAAYGAGAAATAGTTAAGAGTTTTTGGTTTTATAGATTTATTTTTTTAATTTAGTATTGTTTGTTTGTGTAGTAGGTGTAAGGAYGTGTTG
5	cg12785694		cg12785694F	PCR	TTTTTTAAAATAGGAAGGGGATGAT	54.8	168	61.2	50	1µl	1 mM MgCl2
		chr3: 161604862	cg12785694R	PCR	Biotine-TAATCCAAATCAATTCCATAACTTC	54.8
			cg12785694	Pyroseq	ATTTTTATGTATTTAGAA	37.7						YGGTTTGTAGAGATAATATTTTTGTTTATTATATAAGTGGAAAGAAAAAGATATTTAAGGATGTTGGAAATTTTTTTYGAAG
6	cg09100593		cg09100593F	PCR	TTTTAGAAATTTAAGGAAATTTATTTAAAA	51.7	169	61.4	50	2µl	2 mM MgCl2
		chr3: 161605197	cg09100593R	PCR	Biotine-TCCCTATCACACTAAAACAACACAA	58.1
			cg09100593	Pyroseq	TGTTTTTATTATTAGATGTT	43						YGTTTTATGTTTGGATGAATTGATATATTTGTTTTATTTTAGTAGTAYGTAAATATTGGYGTAGT
7	cg19632594		cg19632594F	PCR	TGGGGGTTAAGTTTGTAAAAGAATA	56.4	111	62.6	52	1µl
		chr5: 15553077	cg19632594R	PCR	Biotine-CCAAACCCCAACCTAAACAC	57.3
			cg19632594	Pyroseq	AGTAAAATAGAGTTAATAGG	47.1						AYGTTGTTTYGTTTYGAAGBGTTYGYGYGTAGYGYGTTGAGTYGGTGTTT
8	cg14351526		cg14351526F	PCR	TGGATGATTTAGTTAATTTATTTTTTT	51.3	237	65.8	52	1µl
		chr6: 72143458	cg14351526R	PCR	Biotine-CTACTAACTACCAACCCCATCCTAA	61.3
			cg14351526	Pyroseq	AGGATGTTTATAGTATTTG	45.9						TYGTTTAG
9	cg03853208		cg03853208F	PCR	TTTTTAGTTAAGATAAAGAAGAATAATT	51.9			50	2µl	2 mM MgCl2
		chr7: 25956288	cg03853208R	PCR	Biotine-TACAACCCCTTTACTATAACATTAC	56.4
			cg03853208	Pyroseq	GGTTATTAATTATGGAAAGT	47.1						TATTGTYGTAGTTAGTAGGAGTAAATGTTTAATAGAAATGGTGTTTTAATAGTTYGATTYGATAAATTTTGGTYGTAAT
10	cg27534624		cg27534624F	PCR	GGTTGAGTTTGGGATTGTAGAG	58.4	223	77.3	52	1µl
		chr12: 6942988	cg27534624R	PCR	Biotine-CCCTAAAAACACTTCCTAATAAACC	58.1
			cg27534624	Pyroseq	GTTTGTTTGGATTGTAATTT	47.1						GGGTTTYGTGATTAGYGATTTAGGGTGTGGTTGGTGGYGGGTAG
11	cg07641807		cg07641807F	PCR	TTTAATTGTAAATTATTGGGTTTTTAAATT	53.1	235	71.3	50	2µl	2 mM MgCl2
		chr13: 90799960	cg07641807R	PCR	Biotine-TTTCAACAAATATTCTCAAAAAAACTACTA	55.8
			cg07641807	Pyroseq	ATAGTAAATATAGATTTGGA	45						YGGTGGTAGTAATTTTGAGTAAATAATGTTTTATTTTTTTTTTTTTTATTTTTTTTTATTTTAGTTATATAYGTGGATTT
12	cg23665802		cg23665802F	PCR	TTTGTATATTTTTGGAAATTGGTTTATG	54.9	264	70.8	50	1µl	1 mM MgCl2
		chr13: 90800339	cg23665802R	PCR	Biotine-ATACCTTTTAAAAAAAATCTTCACATCC	56.3
			cg23665802	Pyroseq	TGATAGATTTAAATAGGATA	45						TTTAYGTTTTGTT
13	cg09918657		cg09918657F	PCR	TAATATTAAGTTAGGAAAAAGAAGTTAGAA	55.8	154	75.4	50	1µl	1 mM MgCl2
		chr16: 14304708	cg09918657R	PCR	Biotine-AAATATATCCTCAAAAAACATAAAC	51.5
			cg09918657	Pyroseq	GGGTGGGGGGAGT	46						GGYGTTTTTGGTTTTTTTTTGTTTTTAATTTTTATTAAGYGGAGYGTTGGAATGYGTYGTTTA
14	cg00057966		cg00057966F	PCR	AATTAGGAAGGGTAGGAAAGTTATG	58.1	293	67.9	52	2µl
		chr17: 53763693	cg00057966R	PCR	Biotine-CAAAAATCAAAAAACCTAAACAACC	54.8
			cg00057966	Pyroseq	GGGTGATTGTATTGTTTGT	50.2						TTGTTYGTYGGYGTGTA
15	cg10530767		cg10530767F	PCR	TAGGTAGAGATTAGGGTTTTTGGAG	59.7	135	65.8	52	1µl
		chr17: 53764027	cg10530767R	PCR	Biotine-AAAAACCAAAACCTTAACAAAAAAAC	53.8
			cg10530767	Pyroseq	ATTTTTAGTTTTGTGAATTT	43						TTGGTTGGTYGTTTTTAGTTAYGTTAGTTATTTTTTAGYGTTTAAAT
16	cg27388703		cg27388703F	PCR	TATTGGTATAAGGGTTGGGAGATAG	59.7	244	76.3	52	1µl
		chr19: 54696093	cg27388703R	PCR	Biotine-ACCCCCAACATAAAATAAAATAAATATAC	56.8
			cg27388703	Pyroseq	GGGGTAGGGATAGGTT	51.7						GGGGGGAYGTTATTTTGAGTYGTAGAAA
17	cg05493001		cg05493001F	PCR	Biotine-GGTAGGAAGTAGGTGTGTTTAAAGG	61.3	198	74.9	52	1µl
		chr19: 56887371	cg05493001R	PCR	AAACTCATAAATCCAAATCCAAAAC	54.8
			cg05493001	Pyroseq	CCCTACCCCCAACC	48						CCTCCTCCCTCCRACCAAACAAACCTCCTAAAAAAAACATAACCTAATAAAAAACCTAACTTCCTAAATACCRACTAAAAAAAAACC
18	cg25265343		cg25265343F	PCR	TGTGAGATAGGGTGTTGTTTTGTTA	58.1	144	69.1	52	1µl
		chrX: 118665603	cg25265343R	PCR	5’-Biotine-CACACCTATAATCTCAACTACTTAATC	58.9
			cg25265343	Pyroseq	TTTTATTTTAGGTTATTTAT	40.9						YGATTAA

## Sheet: Methylation assay#1
Sample ID	Methylation (%)	Hypomethylated? 0=no; 1=yes		Sample ID	Methylation (%)
22	28.12	1		RP-11	37.62
57	32.71	1		RP-09	37.85
95	38.23	0		RP-20	38.85
147	28.39	1		RP-07	41.41
162	53.17	0		RP-13	41.48
185	34.64	0		RP-08	41.82
206	47.63	0		RP-01	42.5
235	48.67	0		RP-06	44.7
243	19.3	1		RP-02	46.94
246	36.29	0		RP-04	48.1
258	20.79	1		RP-10	48.81
262	48.23	0		RP-17	50.31
265	40.68	0		RP-14	50.53
278	25.19	1		RP-16	51.6
320	50.93	0		RP-05	52.11
348	17.37	1
356	25.77	1		median	44.7
365	31.35	1		stdev	5.11238
415	34.54	0		2*stdev	10.2248
457	35.97	0		median-2*stdev	34.4752
478	24.05	1
522	18.78	1
533	40.34	0
544	27.37	1
596	16.85	1
609	45.11	0
650	37.39	0
699	14.6	1
702	38.7	0
753	30.78	1
843	24.48	1
905	54.63	0
945	46.09	0
949	43.25	0
1034	16.35	1
1056	39.35	0
1075	26.58	1
1077	32.71	1
1238	57.1	0
1247	45.41	0
1251	55.55	0
1254	35.14	0
1255	31.49	1
1277	14.29	1
1292	41.16	0
1297	45.17	0
1348	26.19	1
1352	26.18	1
1374	23.66	1
1408	39.01	0
1411	38.25	0
1419	30.52	1
1443	30.065	1
1517	23.75	1
1541	61.74	0
1559	35.92	0
1589	21.24	1
1630	12.29	1
1688	34.52	0
3046	34.7	0
3053	47.22	0
3055	41.01	0
3071	24.52	1
3087	25.24	1
3095	54.18	0
3111	19.04	1
3119	22.54	1
3151	34.38	1
3166	21.85	1
3168	23.82	1
3169	15.27	1
3195	38.82	0
3213	15.53	1
3214	38.16	0
3232	39.02	0
3251	18.36	1
3279	37.25	0
3317	13.07	1
3328	25.1	1
3345	63.95	0
3348	34.4	1
3363	17.26	1
3388	32.69	1
3397	42.86	0
3398	38.25	0
3448	9.58	1
3599	61.77	0
3604	34.74	0
3623	31.76	1
3640	13.53	1
3676	30.07	1
3696	38.17	0
3718	60.6	0
3720	8.94	1
3797	37.77	0
3801	41.93	0
3814	54.38	0
3861	29.52	1
3866	46.28	0
3886	16.28	1
3888	53.5	0
3891	36.18	0
3959	25.25	1
3969	41.35	0
3973	21.92	1
4002	31.04	1
4005	38.33	0
4028	51.25	0
4049	9.69	1
4050	50.09	0
4059	15.73	1
4117	47.36	0
4152	31.41	1
4192	23.56	1
4275	19.99	1
4305	37.42	0
4324	19.78	1
4337	35.26	0
4342	15.49	1
4345	14.66	1
4350	24.37	1
4367	23.51	1

## Sheet: Methylation assay#2
Sample ID	Methylation (%)	Hypermethylated? 0=no; 1=yes		Sample ID	Methylation (%)
22	85.58	1		RP-01	11.72
57	69.3	1		RP-06	15.68
95	38.65	0		RP-05	21.56
147	71.06	1		RP-08	23.42
162	70.1	1		RP-04	23.84
185	57.03	1		RP-02	27.99
206	66.15	1		RP-10	28.21
235	62.18	1		RP-09	30.18
243	83.2	1		RP-14	33.41
246	73.105	1		RP-13	35.13
258	74.955	1		RP-17	36.71
262	73.11	1		RP-11	38.78
265	69.08	1		RP-07	44.85
278	79	1		RP-20	59.32
320	77.84	1
348	83.65	1		median	29.195
356	59.44	1		stdev	12.1873
365	53	0		2*stdev	24.3745
415	74.73	1		median+2*stdev	53.5695
457	28.4	0
478	63.24	1
522	69.35	1
533	80	1
544	68.87	1
596	79.56	1
609	71.81	1
650	61.76	1
699	80.76	1
702	75.62	1
753	57.82	1
843	65.18	1
905	82.17	1
945	49.24	0
949	80.94	1
1034	84.46	1
1056	53.77	1
1075	66.66	1
1077	74.64	1
1238	41.64	0
1247	61.34	1
1251	86.16	1
1254	67.83	1
1277	70.17	1
1292	71.14	1
1297	41.21	0
1348	78.48	1
1352	65.75	1
1374	67.33	1
1408	73.53	1
1419	75	1
1443	55.67	1
1517	65.72	1
1541	61.57	1
1559	75.13	1
1589	65.8	1
1630	77.72	1
1688	72.42	1
3046	67.42	1
3053	76.63	1
3055	50	0
3071	63.72	1
3087	74.44	1
3095	68.57	1
3111	78.53	1
3119	80.73	1
3151	67.01	1
3166	72.68	1
3168	72.3	1
3169	74.84	1
3195	49.72	0
3213	82.01	1
3214	68.42	1
3232	84.9	1
3251	77.74	1
3279	83.68	1
3317	73.92	1
3328	75.49	1
3345	84.33	1
3348	41.54	0
3363	65.67	1
3388	65.52	1
3397	67.36	1
3398	75.95	1
3448	77.68	1
3599	83.31	1
3623	69.85	1
3640	76.36	1
3676	90.69	1
3696	66.58	1
3718	82.3	1
3720	82.84	1
3797	70.36	1
3801	64.4	1
3814	87.38	1
3861	63.9	1
3866	67.45	1
3886	83.26	1
3888	82.85	1
3891	64.85	1
3959	74.36	1
3969	71.32	1
3973	69.93	1
4002	73.46	1
4005	74.9	1
4028	65.97	1
4049	88.67	1
4050	76.1	1
4059	79.69	1
4117	71.5	1
4152	63.65	1
4192	81.87	1
4275	64.09	1
4305	74.99	1
4324	67.79	1
4337	59.32	1
4342	76.26	1
4345	61.89	1
4350	83.14	1
4367	80.91	1

## Sheet: Methylation assay#3
Sample ID	Methylation (%)	Hypomethylated? 0=no; 1=yes		Sample ID	Methylation (%)
22	98.07	0		RP-01	100
57	94.91	0		RP-02	95.06
95	84.79	1		RP-04	95.81
147	90.9	0		RP-05	99.39
162	100	0		RP-06	94.74
185	91.35	0		RP-07	95.62
206	73.84	1		RP-08	97.2
235	86.03	0		RP-09	99.675
243	100	0		RP-10	100
246	93.43	0		RP-11	88.25
258	97.34	0		RP-13	95.8
262	100	0		RP-14	93.49
265	81.73	1		RP-16	88.23
278	97.07	0		RP-17	82.16
320	94.7	0		RP-20	100
348	85.51	0
356	96.74	0		median	95.8
365	99.71	0		stdev	5.21843
415	82.34	1		2*stdev	10.4369
457	15.34	1		median-2*stdev	85.3631
478	92.45	0
522	90.22	0
533	70.59	1
544	95.985	0
596	100	0
609	83.90	0
650	51.58	1
699	86.42	0
702	92.58	0
753	94.16	0
843	99.79	0
905	44.9	1
945	90.75	0
949	64.35	1
1034	100	0
1056	93.13	0
1075	100	0
1077	91.59	0
1238	95.64	0
1247	100	0
1251	97.71	0
1254	100	0
1255	43.52	1
1277	100	0
1292	94.52	0
1297	93.79	0
1348	58.27	1
1352	86.98	0
1374	100	0
1408	93.89	0
1411	86.49	0
1419	100	0
1443	87.975	0
1517	90.41	0
1541	86.22	0
1559	47.3	1
1589	94.37	0
1630	97.38	0
1688	48.18	1
3046	92.18	0
3053	92.19	0
3055	88.87	0
3071	92.19	0
3087	92.7	0
3095	93.46	0
3111	88.27	0
3119	49.87	1
3151	80.57	1
3166	100	0
3168	94.78	0
3169	100	0
3195	92.14	0
3213	100	0
3214	74.46	1
3232	91.75	0
3251	96.55	0
3279	45.55	1
3317	96.51	0
3328	93.88	0
3345	83.62	1
3348	67.61	1
3363	100	0
3388	85.69	0
3397	75.58	1
3398	92.7	0
3448	100	0
3599	40.69	1
3604	97.8	0
3640	100	0
3676	34.27	1
3696	95.62	0
3718	92.78	0
3720	96.4	0
3797	28.68	1
3801	87.08	0
3814	66.69	1
3861	96.08	0
3866	92.33	0
3886	100	0
3888	91.87	0
3891	68.3	1
3959	97.04	0
3969	91.21	0
3973	93.94	0
4002	61.37	1
4005	96.00	0
4028	78.23	1
4049	96.37	0
4050	53.52	1
4059	78.43	1
4117	26.13	1
4152	96.67	0
4275	94.5	0
4305	91.94	0
4324	95.06	0
4337	71.71	1
4342	29.96	1
4345	95.66	0
4350	96.76	0
4367	87.16	0

## Sheet: Methylation assay#4
Sample ID	Methylation (%)	Hypomethylated? 0=no; 1=yes		Sample ID	Methylation (%)
22	7.5	1		RP-16	46.28
57	24.84	1		RP-17	47.025
95	59.85	0		RP-02	51.69
147	15.23	1		RP-11	52.49
162	50.39	0		RP-13	55.23
185	43.57	1		RP-06	61.88
206	53.09	0		RP-09	65.85
235	67.72	0		RP-07	66.18
243	13.68	1		RP-10	67.76
246	75.45	0		RP-05	67.87
258	31.355	1		RP-08	68.54
262	42.67	1		RP-04	68.93
265	27.985	1		RP-20	71.37
278	38.52	1		RP-01	72.16
320	41.73	1		RP-14	73.26
348	32.42	1
356	53.54	0		median	66.18
365	42.72	1		stdev	9.33373
415	32.48	1		2*stdev	18.6675
457	9.76	1		median-2*stdev	47.5125
478	76.16	0
522	69.27	0
533	46.695	1
544	24.21	1
596	46.75	1
609	57.14	0
650	61.26	0
699	13.57	1
702	71.17	0
753	39.19	1
843	17.83	1
905	55.36	0
945	73.84	0
949	27.34	1
1034	28.04	1
1056	40.83	1
1075	35.46	1
1077	29.31	1
1238	37.12	1
1247	36.925	1
1251	11.7	1
1254	28.02	1
1255	38.19	1
1277	15.11	1
1292	42.01	1
1297	48.53	0
1348	17.84	1
1352	33.42	1
1374	27.15	1
1408	42.06	1
1411	68.99	0
1419	19.81	1
1443	41.655	1
1517	35.46	1
1541	53.87	0
1559	22.05	1
1589	64.16	0
1630	16.33	1
1688	21.3	1
3046	56.75	0
3053	21.74	1
3055	43.44	1
3071	62.59	0
3087	31.03	1
3095	75.18	0
3111	60.61	0
3119	51.93	0
3151	47.08	1
3166	61.8	0
3168	21.5	1
3169	7.41	1
3195	55.17	0
3213	70.77	0
3214	37.69	1
3232	35.75	1
3251	60	0
3279	22.21	1
3317	18.79	1
3328	24.57	1
3345	43.55	1
3348	61.4	0
3363	27.16	1
3388	69.1	0
3397	78.93	0
3398	46.07	1
3448	10.03	1
3599	76.06	0
3604	44.94	1
3623	28.12	1
3640	71.6	0
3676	84.03	0
3696	28.54	1
3718	20.58	1
3720	31.32	1
3797	31.87	1
3801	53.71	0
3814	39.51	1
3861	32.72	1
3866	45.39	1
3886	25.95	1
3888	34.87	1
3891	32.91	1
3959	34.3	1
3969	67.67	0
3973	46.36	1
4002	55.09	0
4005	37.21	1
4028	35.09	1
4049	17.88	1
4050	61.65	0
4059	16.91	1
4117	19.33	1
4152	36.38	1
4192	47.24	1
4275	30.66	1
4305	38.96	1
4324	56.26	0
4337	18.57	1
4342	59.41	0
4345	65.57	0
4350	46.84	1
4367	32.93	1

## Sheet: Methylation assay#5
Sample ID	Methylation (%)	Hypomethylated? 0=no; 1=yes		Sample ID	Methylation (%)
22	54.87	0		RP-20	25.88
57	51.75	0		RP-01	31.35
147	27.81	0		RP-14	35.07
162	20.54	1		RP-08	37.87
185	44.4	0		RP-06	39.07
206	43.76	0		RP-09	42.06
243	75.54	0		RP-07	46.5
246	32.89	0		RP-10	46.55
258	32.75	0		RP-11	51.19
262	20.13	1		RP-13	53.37
265	69.64	0		RP-02	55.11
278	22.35	0		RP-05	55.84
320	62.32	0		RP-16	61.36
348	21.82	0		RP-17	71.25
356	60.11	0
365	38.45	0		median	46.525
415	58.51	0		stdev	12.3989
457	0.82	1		2*stdev	24.7979
478	52.98	0		median-2*stdev	21.7271
522	28.07	0
533	6.29	1
544	32.62	0
596	19.07	1
609	30.63	0
650	34.61	0
699	67.14	0
702	49.21	0
843	61.96	0
905	11.52	1
945	19.84	1
949	31.55	0
1034	59.56	0
1056	42.32	0
1075	62.78	0
1077	15.7	1
1238	59.42	0
1247	19	1
1251	27.7	0
1254	35.15	0
1255	26.35	0
1277	70.29	0
1292	41.52	0
1297	60.51	0
1348	19.44	1
1352	21.985	0
1408	29.19	0
1411	44.62	0
1419	71.31	0
1443	24.85	0
1517	52.32	0
1541	60.34	0
1559	31.2	0
1589	65.63	0
1630	11.46	1
1688	19.63	1
3046	28.35	0
3053	20.73	1
3055	63.07	0
3071	25.7	0
3087	46.25	0
3095	53.85	0
3111	44.86	0
3119	26.76	0
3151	43.98	0
3166	18.99	1
3168	63.9	0
3169	4.11	1
3195	52.23	0
3213	9.1	1
3214	33.85	0
3232	34.81	0
3251	49.67	0
3279	17.94	1
3317	18.01	1
3328	54.97	0
3345	21.96	0
3348	40.98	0
3363	43.57	0
3388	55.81	0
3397	46.8	0
3398	33.46	0
3599	16.29	1
3604	43.18	0
3623	21.59	1
3640	17.54	1
3676	70.43	0
3696	80.31	0
3718	57.92	0
3720	27.83	0
3797	4.44	1
3814	27.62	0
3861	53.25	0
3866	41.97	0
3886	14.38	1
3888	24.01	0
3891	48.13	0
3973	39.52	0
4002	18.49	1
4005	40.55	0
4028	19.45	1
4049	77.6	0
4050	17.95	1
4059	19.74	1
4117	9.61	1
4152	55.42	0
4192	36.945	0
4275	59.65	0
4305	41.04	0
4324	29.38	0
4337	40.86	0
4342	20.68	1
4345	71.21	0
4350	70.88	0
4367	11.57	1

## Sheet: Methylation assay#6
Sample ID	Methylation (%)	Hypomethylated? 0=no; 1=yes		Sample ID	Methylation (%)
22	42.52	1		RP-20	64.08
57	68.76	0		RP-10	69.08
95	73.13	0		RP-06	71.02
147	40.83	1		RP-01	71.35
185	65.33	0		RP-16	74.83
206	69.92	0		RP-13	75.65
235	45.71	1		RP-05	75.86
243	68.74	0		RP-17	77.61
246	44.71	1		RP-04	80.86
262	29.83	1
265	78.42	0		median	74.83
278	31.9	1		stdev	5.02393
320	69.38	0		2*stdev	10.0479
348	59.565	1		median-2*stdev	64.7821
356	59.655	1
365	62.4	1
415	61.035	1
457	13.1	1
478	60.525	1
522	38.1	1
533	18.85	1
544	53.34	1
609	48.18	1
650	52.47	1
699	59.27	1
702	44.59	1
753	26.16	1
843	64.42	1
905	31.08	1
945	38.715	1
949	56.71	1
1034	49.6	1
1056	68.58	0
1075	66.24	0
1077	30.52	1
1238	66.48	0
1247	38.89	1
1251	35.13	1
1254	49.01	1
1255	57.85	1
1277	69.36	0
1292	57.535	1
1297	74.84	0
1348	30.77	1
1352	39.86	1
1374	42.5	1
1408	56.44	1
1411	58.82	1
1419	65.8	0
1443	45.26	1
1517	56.04	1
1541	66.27	0
1559	51.165	1
1589	54.755	1
1630	20.24	1
1688	34.45	1
3046	56.64	1
3053	39.31	1
3055	67.96	0
3071	48.115	1
3087	44.755	1
3095	67.245	0
3111	51.47	1
3119	53.69	1
3151	55.395	1
3166	38.42	1
3168	68.16	0
3195	63.93	1
3213	27.6	1
3214	52.17	1
3232	55.15	1
3251	53.7	1
3279	45.29	1
3317	29.17	1
3328	62.36	1
3345	40.75	1
3348	37.61	1
3363	50.55	1
3388	58.78	1
3397	50.55	1
3398	58.47	1
3448	26.36	1
3599	38.83	1
3604	62.52	1
3623	34.69	1
3640	36	1
3676	77.06	0
3718	63.575	1
3720	24.43	1
3797	30.975	1
3801	30.46	1
3814	43.62	1
3861	61.155	1
3866	63.47	1
3886	11.42	1
3888	56.26	1
3891	52.35	1
3959	83.41	0
3969	55.55	1
3973	44.14	1
4002	45.13	1
4005	63.18	1
4028	40.67	1
4049	55.76	1
4050	47.8	1
4059	39.1	1
4152	60.14	1
4192	40.61	1
4275	60.77	1
4305	58.855	1
4324	36.04	1
4337	55.715	1
4342	38.07	1
4345	48.2	1
4350	67.125	0
4367	27.315	1

[truncated: 12 more sheets: Methylation assay#7, Methylation assay#8, Methylation assay#9, Methylation assay#10, Methylation assay#11, Methylation assay#12, Methylation assay#13, Methylation assay#14, Methylation assay#15, Methylation assay#16, Methylation assay#17, Methylation assay#18]
